# Supplementary material for: Neuronal microexons modulate arousal via the cAMP-PKA-CREB pathway in zebrafish
Source: Sci Adv. 2026 Jun 19;12(25):eady8291. doi: 10.1126/sciadv.ady8291 (PMC13281805; doi:10.1126/sciadv.ady8291)
Supplement: Supplementary file 2 — Data S1 to S6 [file sciadv.ady8291_data_s1_to_s6.zip]

Archive with 6 entries (6 files):
- ady8291_data_s1.xlsx
- ady8291_data_s2.xlsx
- ady8291_data_s3.xlsx
- ady8291_data_s4.xlsx
- ady8291_data_s5.xlsx
- ady8291_data_s6.xlsx
