# Supplementary material for: Neuronal microexons modulate arousal via the cAMP-PKA-CREB pathway in zebrafish
Source: Sci Adv. 2026 Jun 19;12(25):eady8291. doi: 10.1126/sciadv.ady8291 (PMC13281805; doi:10.1126/sciadv.ady8291)
Supplement: Supplementary file 2 — Data S1 to S6 [file sciadv.ady8291_data_s1_to_s6.zip › ady8291_data_s3.xlsx]

## Sheet: Fig8G ATAC Diff Binding
output_prefix	name	motif_id	cluster	total_tfbs	WT1_mean_score	WT1_bound	KO1_mean_score	KO1_bound	WT1_KO1_change	WT1_KO1_pvalue	WT1_KO1_highlighted
Arnt_MA0004.1	Arnt	MA0004.1	C_MNT	7036	0.81345	1425	0.81119	1439	-0.01833	5.94496e-28	FALSE
AhrArnt_MA0006.1	Ahr::Arnt	MA0006.1	C_Ahr::Arnt	23220	0.62999	3037	0.62836	3060	-0.00361	8.3805e-09	FALSE
Ddit3Cebpa_MA0019.1	Ddit3::Cebpa	MA0019.1	C_Ddit3::Cebpa	5765	0.52148	546	0.52524	531	-0.05934	1.20515e-66	TRUE
Mecom_MA0029.1	Mecom	MA0029.1	C_Mecom	6803	0.44969	426	0.44577	428	0.01091	2.85908e-15	FALSE
FOXF2_MA0030.1	FOXF2	MA0030.1	C_Foxj3	10947	0.52334	1054	0.52406	1085	-0.02753	1.9978e-50	FALSE
FOXD1_MA0031.1	FOXD1	MA0031.1	C_FOXP3	9679	0.57861	1131	0.58428	1196	-0.05387	9.4039e-70	TRUE
Foxq1_MA0040.1	Foxq1	MA0040.1	C_Foxq1	8341	0.4918	697	0.48906	709	-0.00401	0.000191697	FALSE
Foxd3_MA0041.1	Foxd3	MA0041.1	C_Foxd3	14413	0.4661	1120	0.46412	1125	1e-05	0.785262	FALSE
IRF2_MA0051.1	IRF2	MA0051.1	C_IRF2	8340	0.51112	740	0.50538	736	0.03521	3.46749e-51	FALSE
MZF1var.2_MA0057.1	MZF1(var.2)	MA0057.1	C_MZF1(var.2)	12681	0.67658	1835	0.66242	1788	0.07399	8.74822e-93	FALSE
MAXMYC_MA0059.1	MAX::MYC	MA0059.1	C_MAX::MYC	4645	0.72729	750	0.71957	765	0.02847	1.93029e-34	FALSE
PPARG_MA0066.1	PPARG	MA0066.1	C_PPARG	5173	0.60374	642	0.60522	660	-0.02417	1.00793e-33	FALSE
Pax2_MA0067.1	Pax2	MA0067.1	C_Pax2	6286	0.77599	1159	0.77325	1153	-0.03276	1.05984e-45	FALSE
PAX6_MA0069.1	PAX6	MA0069.1	C_PAX6	7634	0.50723	624	0.50792	643	-0.01074	1.16057e-11	FALSE
PBX1_MA0070.1	PBX1	MA0070.1	C_PBX1	11000	0.61566	1151	0.6165	1156	-0.02305	2.51561e-47	FALSE
RORA_MA0071.1	RORA	MA0071.1	C_RORA	7958	0.46844	569	0.46589	559	0.0006	0.912907	FALSE
RORAvar.2_MA0072.1	RORA(var.2)	MA0072.1	C_RORB	7060	0.52087	636	0.51615	638	0.01793	7.32632e-31	FALSE
RREB1_MA0073.1	RREB1	MA0073.1	C_RREB1	40340	0.61418	4912	0.61056	4901	0.01726	7.80668e-55	FALSE
RXRAVDR_MA0074.1	RXRA::VDR	MA0074.1	C_RXRA::VDR	3842	0.53978	375	0.53512	381	0.02307	1.18454e-23	FALSE
SOX9_MA0077.1	SOX9	MA0077.1	C_SOX8	7802	0.4934	622	0.48227	594	0.07759	6.43705e-89	FALSE
Sox17_MA0078.1	Sox17	MA0078.1	C_Sox17	8904	0.48386	628	0.47863	641	0.04156	4.5031e-67	FALSE
SRY_MA0084.1	SRY	MA0084.1	C_SRY	8315	0.46979	658	0.46381	664	0.02123	1.48696e-34	FALSE
Sox5_MA0087.1	Sox5	MA0087.1	C_SRY	9686	0.46092	719	0.45478	726	0.02824	3.10474e-46	FALSE
TAL1TCF3_MA0091.1	TAL1::TCF3	MA0091.1	C_NEUROD1	11079	0.45858	748	0.4573	734	0.00439	0.000860086	FALSE
Hand1Tcf3_MA0092.1	Hand1::Tcf3	MA0092.1	C_Hand1::Tcf3	9572	0.47509	706	0.47311	708	0.00366	1.66228e-06	FALSE
REL_MA0101.1	REL	MA0101.1	C_REL	4791	0.62631	623	0.6217	631	0.02188	7.25268e-24	FALSE
RELA_MA0107.1	RELA	MA0107.1	C_RELA	5093	0.60931	632	0.6056	640	0.03117	1.95669e-43	FALSE
TBP_MA0108.2	TBP	MA0108.2	C_TBP	6182	0.58984	675	0.58859	680	0.00613	2.22783e-05	FALSE
HLTF_MA0109.1	HLTF	MA0109.1	C_HLTF	3573	0.48965	287	0.48725	301	-0.01135	3.44144e-07	FALSE
Spz1_MA0111.1	Spz1	MA0111.1	C_Spz1	7249	0.58886	856	0.58877	853	-0.00218	0.00205791	FALSE
NR1H2RXRA_MA0115.1	NR1H2::RXRA	MA0115.1	C_NR1H2::RXRA	5351	0.50762	453	0.50176	447	0.02632	1.70137e-31	FALSE
Znf423_MA0116.1	Znf423	MA0116.1	C_Znf423	5200	0.83746	1106	0.85954	1142	-0.03627	5.01853e-47	FALSE
NFICTLX1_MA0119.1	NFIC::TLX1	MA0119.1	C_NFIB	8412	0.52865	733	0.52186	723	0.06123	6.70159e-81	FALSE
Nobox_MA0125.1	Nobox	MA0125.1	C_Nobox	8382	0.4317	417	0.42175	401	0.07377	2.73924e-90	FALSE
ZNF354C_MA0130.1	ZNF354C	MA0130.1	C_ZNF354C	18697	0.53868	1817	0.53707	1822	-0.00736	5.9045e-17	FALSE
Lhx3_MA0135.1	Lhx3	MA0135.1	C_Lhx3	9196	0.39952	420	0.39161	413	0.04705	1.62384e-65	FALSE
CTCF_MA0139.1	CTCF	MA0139.1	C_CTCF	25120	0.71491	4676	0.71404	4701	-0.02174	1.08744e-56	FALSE
Pou5f1Sox2_MA0142.1	Pou5f1::Sox2	MA0142.1	C_Pou5f1::Sox2	15597	0.4623	1086	0.45602	1080	0.05107	1.66421e-86	FALSE
EWSR1-FLI1_MA0149.1	EWSR1-FLI1	MA0149.1	C_EWSR1-FLI1	22519	0.63644	2995	0.62983	2957	0.03902	1.16095e-76	FALSE
REST_MA0138.2	REST	MA0138.2	C_REST	9359	0.60364	1166	0.60941	1192	-0.01508	7.99811e-26	FALSE
RUNX1_MA0002.2	RUNX1	MA0002.2	C_RUNX1	13622	0.50379	1165	0.50266	1187	-0.00092	0.156851	FALSE
PpargRxra_MA0065.2	Pparg::Rxra	MA0065.2	C_Pparg::Rxra	11907	0.56488	1255	0.56044	1269	0.03646	3.4676e-63	FALSE
Arid3a_MA0151.1	Arid3a	MA0151.1	C_Arid3a	34817	0.43027	1986	0.42251	1957	0.0458	2.19508e-94	FALSE
NFATC2_MA0152.1	NFATC2	MA0152.1	C_NFATC3	8552	0.48257	674	0.48126	697	-0.01409	6.97869e-22	FALSE
INSM1_MA0155.1	INSM1	MA0155.1	C_INSM1	9012	0.71506	1426	0.71516	1443	0.0409	8.8811e-65	FALSE
RARARXRA_MA0159.1	RARA::RXRA	MA0159.1	C_RARA::RXRA	8226	0.53768	778	0.53699	781	-0.00214	0.296206	FALSE
NR4A2_MA0160.1	NR4A2	MA0160.1	C_NR2C2(var.2)	8207	0.44429	514	0.44561	523	-0.02683	8.50032e-48	FALSE
PLAG1_MA0163.1	PLAG1	MA0163.1	C_PLAG1	11109	0.65753	1518	0.64967	1500	0.09125	4.76055e-99	TRUE
Nr2e3_MA0164.1	Nr2e3	MA0164.1	C_Nr2e3	3584	0.45306	223	0.45205	242	0.01033	7.37487e-06	FALSE
ARNTHIF1A_MA0259.1	ARNT::HIF1A	MA0259.1	C_HIF1A	3930	0.66787	575	0.67303	606	-0.0207	1.88433e-24	FALSE
Zfx_MA0146.2	Zfx	MA0146.2	C_Zfx	7830	0.58084	839	0.56918	822	0.07983	1.428e-84	FALSE
Crx_MA0467.1	Crx	MA0467.1	C_Crx	8997	0.44074	509	0.43235	499	0.04227	1.55993e-59	FALSE
DUX4_MA0468.1	DUX4	MA0468.1	C_DUXA	10129	0.51203	844	0.50796	827	0.00592	1.21682e-10	FALSE
FOS_MA0476.1	FOS	MA0476.1	C_FOSL1::JUN	10037	0.4857	809	0.48791	821	-0.01597	5.53794e-30	FALSE
FOSL2_MA0478.1	FOSL2	MA0478.1	C_FOSL1::JUN	10071	0.49522	833	0.4951	837	-0.01089	4.58343e-21	FALSE
FOXH1_MA0479.1	FOXH1	MA0479.1	C_FOXH1	11581	0.49012	880	0.4896	913	-0.01839	2.05884e-36	FALSE
Foxo1_MA0480.1	Foxo1	MA0480.1	C_Foxo1	16216	0.52812	1581	0.52794	1632	-0.01979	1.67858e-50	FALSE
Gfi1b_MA0483.1	Gfi1b	MA0483.1	C_GFI1	17308	0.56752	1630	0.56635	1633	-0.00977	1.07281e-22	FALSE
JUN_MA0488.1	JUN	MA0488.1	C_FOSL2::JUND(var.2)	15281	0.70275	2404	0.70896	2458	-0.02806	1.22994e-58	FALSE
JUNvar.2_MA0489.1	JUN(var.2)	MA0489.1	C_FOSL1::JUN	10174	0.48181	804	0.4813	808	0.00052	0.0247042	FALSE
JUNDvar.2_MA0492.1	JUND(var.2)	MA0492.1	C_FOSL2::JUND(var.2)	13186	0.71939	2157	0.72634	2204	-0.02946	1.0487e-59	FALSE
Klf1_MA0493.1	Klf1	MA0493.1	C_KLF9	10422	0.93212	2219	0.91521	2179	0.0652	1.59766e-84	FALSE
Nr1h3Rxra_MA0494.1	Nr1h3::Rxra	MA0494.1	C_Nr1h3::Rxra	6744	0.57849	737	0.57928	745	0.01444	2.7925e-21	FALSE
MEF2C_MA0497.1	MEF2C	MA0497.1	C_MEF2A	11600	0.48794	1021	0.48736	1021	-0.01264	3.04242e-32	FALSE
MAFNFE2_MA0501.1	MAF::NFE2	MA0501.1	C_NFE2L1	11328	0.5002	959	0.50167	965	-0.02704	1.04217e-53	FALSE
Nkx2-5var.2_MA0503.1	Nkx2-5(var.2)	MA0503.1	C_Nkx2-5(var.2)	10867	0.49758	830	0.49341	835	0.02547	8.58179e-44	FALSE
NR2C2_MA0504.1	NR2C2	MA0504.1	C_Nr2f6	10769	0.61071	1304	0.60174	1275	0.0512	3.53581e-74	FALSE
Nr5a2_MA0505.1	Nr5a2	MA0505.1	C_NR5A1	8106	0.44527	502	0.4435	503	0.01717	1.06398e-27	FALSE
NRF1_MA0506.1	NRF1	MA0506.1	C_NRF1	9079	0.98939	2665	0.97914	2637	0.02266	1.76081e-41	FALSE
POU2F2_MA0507.1	POU2F2	MA0507.1	C_POU1F1	15224	0.54098	1293	0.53133	1280	0.04106	1.3582e-68	FALSE
SMAD2SMAD3SMAD4_MA0513.1	SMAD2::SMAD3::SMAD4	MA0513.1	C_SMAD2::SMAD3::SMAD4	21620	0.53037	1989	0.52791	1962	0.00221	0.183585	FALSE
Sox3_MA0514.1	Sox3	MA0514.1	C_Sox6	18923	0.50413	1615	0.49132	1567	0.09361	8.12913e-115	TRUE
Sox6_MA0515.1	Sox6	MA0515.1	C_Sox6	13474	0.49547	1100	0.48097	1066	0.09931	4.81372e-108	TRUE
STAT1STAT2_MA0517.1	STAT1::STAT2	MA0517.1	C_IRF1	14986	0.49458	1282	0.49534	1295	-0.01465	1.58723e-35	FALSE
Stat4_MA0518.1	Stat4	MA0518.1	C_Stat4	7993	0.51931	725	0.51253	732	0.03334	2.51035e-52	FALSE
Stat5aStat5b_MA0519.1	Stat5a::Stat5b	MA0519.1	C_Stat5b	5212	0.5118	474	0.50496	470	0.03122	1.26912e-37	FALSE
Stat6_MA0520.1	Stat6	MA0520.1	C_Stat6	6368	0.51071	611	0.508	616	-0.00615	1.59449e-06	FALSE
Tcf12_MA0521.1	Tcf12	MA0521.1	C_Tcf12	22169	0.52395	2070	0.523	2070	0.00309	8.4002e-06	FALSE
TCF7L2_MA0523.1	TCF7L2	MA0523.1	C_TCF7L2	16549	0.44068	936	0.4288	913	0.09307	1.39554e-114	TRUE
ZBTB33_MA0527.1	ZBTB33	MA0527.1	C_ZBTB33	3542	1.00667	981	0.99539	986	0.03481	7.885e-42	FALSE
ELK4_MA0076.2	ELK4	MA0076.2	C_ETS1	7352	0.79003	1617	0.78377	1608	0.02624	4.97818e-42	FALSE
ESR2_MA0258.2	ESR2	MA0258.2	C_ESR2	8419	0.53317	823	0.53406	831	0.00486	4.03751e-05	FALSE
IRF1_MA0050.2	IRF1	MA0050.2	C_IRF1	30528	0.54288	3119	0.54168	3144	-0.00118	0.119659	FALSE
Nfe2l2_MA0150.2	Nfe2l2	MA0150.2	C_Nfe2l2	11746	0.52276	1097	0.52338	1074	-0.03351	6.99578e-63	FALSE
STAT1_MA0137.3	STAT1	MA0137.3	C_Stat4	6355	0.51427	596	0.50948	592	0.01664	4.55896e-25	FALSE
STAT3_MA0144.2	STAT3	MA0144.2	C_Stat4	8332	0.51449	758	0.51026	774	0.00353	0.00174103	FALSE
GATA1TAL1_MA0140.2	GATA1::TAL1	MA0140.2	C_GATA1::TAL1	10363	0.49557	758	0.49394	765	-0.0187	3.92364e-29	FALSE
YY1_MA0095.2	YY1	MA0095.2	C_ZFP42	10999	0.69878	1978	0.6914	1953	0.0149	9.94437e-25	FALSE
Bach1Mafk_MA0591.1	Bach1::Mafk	MA0591.1	C_BACH1	11187	0.55153	1153	0.55593	1157	-0.04163	7.31519e-69	FALSE
FOXP2_MA0593.1	FOXP2	MA0593.1	C_FOXP3	17953	0.51916	1687	0.51997	1757	-0.03397	8.33923e-68	FALSE
SREBF1_MA0595.1	SREBF1	MA0595.1	C_SREBF1	9874	0.58225	1105	0.58183	1132	-0.01555	3.16018e-26	FALSE
SREBF2_MA0596.1	SREBF2	MA0596.1	C_SREBF1	10693	0.53562	994	0.53424	1008	-0.00319	0.000320591	FALSE
THAP1_MA0597.1	THAP1	MA0597.1	C_THAP1	8018	0.52112	727	0.51614	715	0.01562	3.64728e-23	FALSE
KLF5_MA0599.1	KLF5	MA0599.1	C_KLF5	14464	1.01708	3553	0.99788	3462	0.08664	5.04213e-101	TRUE
Arid3b_MA0601.1	Arid3b	MA0601.1	C_Arid3b	10161	0.497	704	0.48844	682	0.04219	2.49619e-64	FALSE
Arid5a_MA0602.1	Arid5a	MA0602.1	C_Arid5a	4217	0.52633	398	0.5227	386	0.00397	0.292352	FALSE
Arntl_MA0603.1	Arntl	MA0603.1	C_ARNT2	4990	0.92809	1240	0.9265	1261	-0.01718	3.21311e-23	FALSE
Atf1_MA0604.1	Atf1	MA0604.1	C_Atf1	6675	0.97913	1731	0.9854	1754	-0.05143	1.94606e-64	TRUE
NFAT5_MA0606.1	NFAT5	MA0606.1	C_NFATC3	11569	0.48629	946	0.48497	949	-0.00398	4.84914e-05	FALSE
Bhlha15_MA0607.1	Bhlha15	MA0607.1	C_Bhlha15	11120	0.4562	734	0.45281	731	0.03122	4.68368e-60	FALSE
Creb3l2_MA0608.1	Creb3l2	MA0608.1	C_Creb3l2	4935	0.75924	896	0.75426	911	-0.01682	7.2905e-24	FALSE
DMRT3_MA0610.1	DMRT3	MA0610.1	C_DMRT3	4479	0.51586	385	0.51487	397	-0.00602	0.000724957	FALSE
Dux_MA0611.1	Dux	MA0611.1	C_NFYA	12825	1.0544	2781	1.04645	2739	0.01006	2.12531e-17	FALSE
FOXG1_MA0613.1	FOXG1	MA0613.1	C_FOXP3	9799	0.53919	1037	0.54109	1073	-0.03035	1.56345e-61	FALSE
Foxj2_MA0614.1	Foxj2	MA0614.1	C_FOXP3	6468	0.544	701	0.54413	720	-0.0231	4.17804e-37	FALSE
Gmeb1_MA0615.1	Gmeb1	MA0615.1	C_Gmeb1	2681	0.97802	675	0.99083	696	-0.08151	4.10658e-61	TRUE
LBX1_MA0618.1	LBX1	MA0618.1	C_PAX4	9828	0.41334	418	0.40131	391	0.08558	5.42768e-95	FALSE
LIN54_MA0619.1	LIN54	MA0619.1	C_LIN54	7185	0.52842	685	0.52061	694	0.05542	1.47416e-66	FALSE
mix-a_MA0621.1	mix-a	MA0621.1	C_PAX4	10814	0.39884	414	0.38639	383	0.08572	9.45017e-96	FALSE
Mlxip_MA0622.1	Mlxip	MA0622.1	C_MNT	5098	0.79269	974	0.78887	982	-0.01074	1.63207e-11	FALSE
NFATC1_MA0624.1	NFATC1	MA0624.1	C_NFATC3	9137	0.51165	853	0.51061	864	-0.00708	1.05558e-08	FALSE
NFATC3_MA0625.1	NFATC3	MA0625.1	C_NFATC3	9657	0.51687	919	0.51724	936	-0.01581	4.22264e-25	FALSE
Npas2_MA0626.1	Npas2	MA0626.1	C_MNT	4086	0.70505	645	0.70511	646	-0.01385	1.06595e-14	FALSE
POU6F1_MA0628.1	POU6F1	MA0628.1	C_PAX4	5764	0.41892	242	0.40562	232	0.09687	4.71552e-88	TRUE
Rhox11_MA0629.1	Rhox11	MA0629.1	C_Rhox11	11481	0.50059	982	0.50048	993	-0.01174	1.76669e-20	FALSE
SHOX_MA0630.1	SHOX	MA0630.1	C_MIXL1	9222	0.43677	429	0.42389	401	0.09019	1.39389e-92	TRUE
Six3_MA0631.1	Six3	MA0631.1	C_Six3	3207	0.50028	271	0.50005	273	0.02584	3.50032e-24	FALSE
Twist2_MA0633.1	Twist2	MA0633.1	C_Twist2	7812	0.47852	563	0.47431	563	0.0299	5.92184e-47	FALSE
ALX3_MA0634.1	ALX3	MA0634.1	C_PAX4	11062	0.39725	400	0.38718	367	0.06746	5.45219e-84	FALSE
Ar_MA0007.3	Ar	MA0007.3	C_NR3C1	3923	0.57252	424	0.58424	453	-0.05186	4.58195e-52	TRUE
BARHL2_MA0635.1	BARHL2	MA0635.1	C_BARHL2	4087	0.51948	404	0.51724	388	-0.01487	5.98857e-15	FALSE
BHLHE41_MA0636.1	BHLHE41	MA0636.1	C_BHLHE41	3988	0.95656	1035	0.9547	1059	-0.00466	0.000501391	FALSE
CENPB_MA0637.1	CENPB	MA0637.1	C_CENPB	2401	0.71942	421	0.71468	421	0.02847	3.54375e-27	FALSE
CREB3_MA0638.1	CREB3	MA0638.1	C_CREB3	6434	0.89362	1483	0.89722	1495	-0.04567	1.53772e-59	TRUE
DBP_MA0639.1	DBP	MA0639.1	C_DBP	5483	0.66037	810	0.67641	835	-0.10527	1.66214e-89	TRUE
ELF4_MA0641.1	ELF4	MA0641.1	C_ELF4	4412	0.87831	1155	0.87403	1145	0.01739	8.08184e-27	FALSE
ELF5_MA0136.2	ELF5	MA0136.2	C_ELF4	6340	0.77617	1348	0.77361	1350	0.00603	4.44509e-06	FALSE
EN1_MA0027.2	EN1	MA0027.2	C_EN1	7191	0.42595	303	0.41378	290	0.07889	2.52652e-85	FALSE
EN2_MA0642.1	EN2	MA0642.1	C_EN1	7856	0.54369	611	0.53146	581	0.05646	1.85658e-73	FALSE
Esrrg_MA0643.1	Esrrg	MA0643.1	C_ESRRA	7180	0.44038	432	0.44255	438	-0.03955	2.24623e-53	FALSE
ESX1_MA0644.1	ESX1	MA0644.1	C_MIXL1	9864	0.43052	452	0.41855	416	0.0772	7.38823e-88	FALSE
ETV6_MA0645.1	ETV6	MA0645.1	C_GABPA	7010	0.78228	1481	0.77397	1446	0.02259	6.52974e-29	FALSE
FLI1_MA0475.2	FLI1	MA0475.2	C_ETS1	4603	0.81489	1070	0.8112	1072	0.01635	7.61032e-21	FALSE
FOXI1_MA0042.2	FOXI1	MA0042.2	C_FOXP3	8223	0.5701	932	0.57367	970	-0.04188	3.30371e-67	FALSE
FOXL1_MA0033.2	FOXL1	MA0033.2	C_FOXP3	8223	0.5701	932	0.57367	970	-0.04188	3.30371e-67	FALSE
FOXO3_MA0157.2	FOXO3	MA0157.2	C_FOXP3	11313	0.5593	1257	0.5612	1301	-0.031	2.51697e-63	FALSE
GCM1_MA0646.1	GCM1	MA0646.1	C_GCM1	4560	0.57338	512	0.56898	513	0.01154	7.33298e-10	FALSE
GRHL1_MA0647.1	GRHL1	MA0647.1	C_GRHL2	2638	0.55724	289	0.55768	295	-0.03177	1.06992e-30	FALSE
GSC_MA0648.1	GSC	MA0648.1	C_OTX2	5993	0.45983	370	0.44712	346	0.06569	2.3345e-74	FALSE
HEY2_MA0649.1	HEY2	MA0649.1	C_HES2	4836	0.76092	898	0.7551	904	0.01644	3.8796e-15	FALSE
HINFP_MA0131.2	HINFP	MA0131.2	C_HINFP	3945	0.80388	796	0.79911	794	0.00974	0.000943184	FALSE
HNF1A_MA0046.2	HNF1A	MA0046.2	C_HNF1A	7408	0.4502	481	0.44233	485	0.05907	1.49845e-70	FALSE
HNF1B_MA0153.2	HNF1B	MA0153.2	C_HNF1A	6762	0.45448	444	0.44552	445	0.06327	9.02055e-73	FALSE
HOXC11_MA0651.1	HOXC11	MA0651.1	C_HOXC10	4124	0.52323	384	0.5172	380	0.02494	6.93201e-29	FALSE
HSF1_MA0486.2	HSF1	MA0486.2	C_HSF2	3504	0.58495	438	0.57999	429	0.0191	1.99737e-24	FALSE
IRF8_MA0652.1	IRF8	MA0652.1	C_IRF8	5028	0.5646	556	0.56028	546	-0.0062	6.09752e-08	FALSE
IRF9_MA0653.1	IRF9	MA0653.1	C_IRF8	5660	0.5579	620	0.55658	615	-0.02736	1.64079e-36	FALSE
ISX_MA0654.1	ISX	MA0654.1	C_MIXL1	9222	0.43678	429	0.42389	401	0.0903	1.23339e-92	TRUE
JDP2_MA0655.1	JDP2	MA0655.1	C_FOSL1::JUN	8029	0.481	611	0.48215	611	-0.0159	5.51029e-27	FALSE
JDP2var.2_MA0656.1	JDP2(var.2)	MA0656.1	C_FOSL2::JUND(var.2)	10067	0.91219	2351	0.92286	2395	-0.05258	4.2686e-77	TRUE
KLF13_MA0657.1	KLF13	MA0657.1	C_KLF13	6678	1.0053	1588	0.98344	1566	0.07037	4.51891e-77	FALSE
LHX6_MA0658.1	LHX6	MA0658.1	C_PAX4	6988	0.41387	281	0.40278	274	0.07319	1.20231e-83	FALSE
MEF2B_MA0660.1	MEF2B	MA0660.1	C_MEF2A	8282	0.50065	739	0.50305	735	-0.02042	5.86259e-28	FALSE
MEOX1_MA0661.1	MEOX1	MA0661.1	C_MEOX2	10322	0.40581	412	0.39472	376	0.0687	1.89936e-87	FALSE
MIXL1_MA0662.1	MIXL1	MA0662.1	C_MIXL1	11057	0.41953	464	0.40697	431	0.08696	2.9363e-93	FALSE
MLX_MA0663.1	MLX	MA0663.1	C_ARNT2	3843	0.94762	978	0.94098	995	0.00139	0.161555	FALSE
MLXIPL_MA0664.1	MLXIPL	MA0664.1	C_ARNT2	3749	0.92685	927	0.92582	950	-0.01877	7.29254e-20	FALSE
MSC_MA0665.1	MSC	MA0665.1	C_MSC	15698	0.48964	1245	0.4883	1248	0.00223	0.00193032	FALSE
MSX1_MA0666.1	MSX1	MA0666.1	C_MSX1	7877	0.4547	442	0.44625	418	0.05655	2.31613e-73	FALSE
MYF6_MA0667.1	MYF6	MA0667.1	C_MSC	8540	0.49752	695	0.49864	718	-0.01029	6.72913e-13	FALSE
NEUROD2_MA0668.1	NEUROD2	MA0668.1	C_Atoh1	3858	0.47994	309	0.47629	291	0.03552	1.78545e-39	FALSE
NEUROG2_MA0669.1	NEUROG2	MA0669.1	C_Atoh1	7911	0.46022	551	0.4574	553	0.00826	3.16364e-13	FALSE
NFIA_MA0670.1	NFIA	MA0670.1	C_NFIA	7025	0.46935	504	0.46377	493	0.05096	6.60622e-64	FALSE
NFIX_MA0671.1	NFIX	MA0671.1	C_NFIA	7094	0.49104	555	0.48627	563	0.03674	7.03655e-52	FALSE
NHLH1_MA0048.2	NHLH1	MA0048.2	C_Tcf12	15013	0.54192	1513	0.54159	1516	-0.00082	0.279808	FALSE
NKX2-3_MA0672.1	NKX2-3	MA0672.1	C_NKX2-3	7055	0.46676	500	0.46383	492	0.02024	1.10843e-29	FALSE
NKX2-8_MA0673.1	NKX2-8	MA0673.1	C_NKX2-3	8336	0.48017	630	0.47804	634	0.01522	3.87209e-25	FALSE
NKX6-1_MA0674.1	NKX6-1	MA0674.1	C_PAX4	15572	0.41836	647	0.40795	626	0.06594	7.35243e-96	FALSE
NKX6-2_MA0675.1	NKX6-2	MA0675.1	C_PAX4	13070	0.42067	554	0.41006	521	0.07181	5.5196e-89	FALSE
Nr2e1_MA0676.1	Nr2e1	MA0676.1	C_Nr2e1	6302	0.46844	478	0.46976	480	-0.00829	1.86928e-08	FALSE
Nr2f6_MA0677.1	Nr2f6	MA0677.1	C_Nr2f6	6802	0.54141	691	0.5397	707	0.02525	2.12879e-36	FALSE
OLIG2_MA0678.1	OLIG2	MA0678.1	C_Atoh1	4384	0.46182	321	0.45971	304	0.02214	7.27793e-27	FALSE
PAX4_MA0068.2	PAX4	MA0068.2	C_PAX4	6060	0.40654	224	0.39353	213	0.08899	7.58319e-85	TRUE
PAX7_MA0680.1	PAX7	MA0680.1	C_PAX3	4238	0.40262	220	0.39787	208	0.02022	2.01762e-22	FALSE
POU4F2_MA0683.1	POU4F2	MA0683.1	C_POU4F2	16146	0.44644	920	0.43631	894	0.05435	1.18656e-82	FALSE
Rxra_MA0512.2	Rxra	MA0512.2	C_Nr2f6	6384	0.55201	691	0.55104	706	0.01517	4.65881e-21	FALSE
SP4_MA0685.1	SP4	MA0685.1	C_SP3	10118	1.22994	3043	1.20445	2979	0.09366	5.02271e-94	TRUE
SPDEF_MA0686.1	SPDEF	MA0686.1	C_SPDEF	3507	0.78088	742	0.7788	738	0.0004	0.773838	FALSE
SPIC_MA0687.1	SPIC	MA0687.1	C_SPIC	9935	0.57968	1161	0.57607	1165	0.00963	5.08487e-14	FALSE
SRF_MA0083.3	SRF	MA0083.3	C_SRF	2407	0.69979	346	0.6937	347	-0.00273	0.0395022	FALSE
TBXT_MA0009.2	TBXT	MA0009.2	C_TBXT	4609	0.52633	415	0.52824	416	-0.02128	4.4199e-27	FALSE
TBX2_MA0688.1	TBX2	MA0688.1	C_TBX4	10081	0.47413	740	0.47097	737	0.01409	5.02245e-23	FALSE
TBX20_MA0689.1	TBX20	MA0689.1	C_TBX4	10388	0.49426	836	0.49329	849	0.00658	1.95821e-06	FALSE
TBX21_MA0690.1	TBX21	MA0690.1	C_TBX4	10806	0.48266	812	0.48175	825	0.01125	8.82176e-18	FALSE
TFAP4_MA0691.1	TFAP4	MA0691.1	C_TFAP4	13375	0.53841	1298	0.54018	1316	-0.01728	2.8482e-38	FALSE
TFCP2_MA0145.3	TFCP2	MA0145.3	C_TFCP2	2146	0.63809	314	0.63318	328	0.00296	0.540679	FALSE
TFEB_MA0692.1	TFEB	MA0692.1	C_BHLHE41	7282	0.78723	1394	0.78975	1429	-0.02728	7.26967e-39	FALSE
ZBTB7B_MA0694.1	ZBTB7B	MA0694.1	C_ZBTB7B	4074	0.63642	555	0.62187	555	0.06455	1.58795e-64	FALSE
ZBTB7C_MA0695.1	ZBTB7C	MA0695.1	C_ZBTB7B	4528	0.63894	610	0.63052	607	0.03691	1.10773e-41	FALSE
ZIC1_MA0696.1	ZIC1	MA0696.1	C_ZIC5	11636	0.55597	1228	0.54524	1202	0.06613	3.87765e-90	FALSE
ZIC3_MA0697.1	ZIC3	MA0697.1	C_ZIC5	11138	0.56512	1208	0.5554	1170	0.07257	3.66418e-89	FALSE
ZBTB18_MA0698.1	ZBTB18	MA0698.1	C_ZBTB18	15770	0.47834	1201	0.48046	1201	-0.02952	1.13394e-62	FALSE
LBX2_MA0699.1	LBX2	MA0699.1	C_MIXL1	9300	0.43583	438	0.42385	402	0.08015	1.23369e-91	FALSE
Lhx4_MA0704.1	Lhx4	MA0704.1	C_PAX4	8399	0.39612	291	0.38385	272	0.08513	2.60299e-91	FALSE
Lhx8_MA0705.1	Lhx8	MA0705.1	C_PAX4	8957	0.44262	429	0.42927	408	0.08833	4.24106e-93	TRUE
MEOX2_MA0706.1	MEOX2	MA0706.1	C_MEOX2	11697	0.39457	430	0.38528	411	0.06407	2.97342e-91	FALSE
MNX1_MA0707.1	MNX1	MA0707.1	C_PAX4	12564	0.389	445	0.37834	431	0.07875	3.03236e-95	FALSE
MSX2_MA0708.1	MSX2	MA0708.1	C_Dlx3	7835	0.45032	427	0.44221	393	0.06032	4.83841e-80	FALSE
Msx3_MA0709.1	Msx3	MA0709.1	C_Dlx3	7985	0.43885	408	0.42935	380	0.06389	3.14862e-75	FALSE
NOTO_MA0710.1	NOTO	MA0710.1	C_PAX4	10605	0.40569	417	0.39263	390	0.07771	8.06062e-93	FALSE
Nkx3-1_MA0124.2	Nkx3-1	MA0124.2	C_Nkx3-1	5659	0.44166	344	0.43729	343	0.03052	1.26851e-47	FALSE
OTX1_MA0711.1	OTX1	MA0711.1	C_OTX2	4897	0.46391	317	0.4547	307	0.05688	3.28615e-68	FALSE
PDX1_MA0132.2	PDX1	MA0132.2	C_PAX4	9678	0.39926	347	0.3877	337	0.07648	5.3672e-88	FALSE
PHOX2A_MA0713.1	PHOX2A	MA0713.1	C_PHOX2A	8941	0.4103	442	0.40285	399	0.0458	1.55242e-70	FALSE
PITX3_MA0714.1	PITX3	MA0714.1	C_OTX2	6414	0.44862	371	0.43633	340	0.0663	2.27146e-72	FALSE
PROP1_MA0715.1	PROP1	MA0715.1	C_PHOX2A	7365	0.3996	339	0.3919	313	0.03741	4.19194e-58	FALSE
PRRX1_MA0716.1	PRRX1	MA0716.1	C_MIXL1	9297	0.43196	419	0.41928	384	0.08764	6.7391e-99	TRUE
RAX2_MA0717.1	RAX2	MA0717.1	C_MIXL1	9222	0.43677	429	0.42389	401	0.09019	1.39389e-92	TRUE
RAX_MA0718.1	RAX	MA0718.1	C_MIXL1	9619	0.42521	419	0.41291	395	0.08816	3.74122e-97	TRUE
RHOXF1_MA0719.1	RHOXF1	MA0719.1	C_RHOXF1	6274	0.46839	448	0.45869	422	0.05188	6.82015e-65	FALSE
Shox2_MA0720.1	Shox2	MA0720.1	C_MIXL1	8866	0.43973	419	0.42764	386	0.08279	2.61669e-95	FALSE
UNCX_MA0721.1	UNCX	MA0721.1	C_MIXL1	9495	0.40086	347	0.38815	325	0.08912	9.74836e-93	TRUE
VAX1_MA0722.1	VAX1	MA0722.1	C_VAX2	9299	0.39299	356	0.3814	330	0.08045	1.48354e-88	FALSE
VAX2_MA0723.1	VAX2	MA0723.1	C_VAX2	11720	0.40342	470	0.39259	448	0.07513	7.9862e-94	FALSE
VENTX_MA0724.1	VENTX	MA0724.1	C_VENTX	4805	0.43849	276	0.43037	260	0.06772	7.59905e-71	FALSE
VSX1_MA0725.1	VSX1	MA0725.1	C_PAX4	7519	0.39769	276	0.38516	259	0.09044	5.41729e-94	TRUE
VSX2_MA0726.1	VSX2	MA0726.1	C_PAX4	7519	0.39768	276	0.38516	259	0.09031	6.25916e-94	TRUE
ESR1_MA0112.3	ESR1	MA0112.3	C_ESR1	5242	0.52357	488	0.521	477	0.01595	5.44589e-18	FALSE
ESRRB_MA0141.3	ESRRB	MA0141.3	C_ESRRA	7211	0.44443	459	0.44693	469	-0.03779	1.22962e-52	FALSE
NR2F1_MA0017.2	NR2F1	MA0017.2	C_NR2F1	8027	0.54085	807	0.54473	821	-0.0167	7.83073e-29	FALSE
NR3C1_MA0113.3	NR3C1	MA0113.3	C_NR3C1	3531	0.55829	388	0.57059	415	-0.05528	1.27378e-52	TRUE
NR3C2_MA0727.1	NR3C2	MA0727.1	C_NR3C1	3761	0.55654	397	0.56842	427	-0.05601	1.48225e-60	TRUE
Nr2f6var.2_MA0728.1	Nr2f6(var.2)	MA0728.1	C_Nr2f6(var.2)	6532	0.50916	568	0.50782	585	0.01177	1.31049e-13	FALSE
RARA_MA0729.1	RARA	MA0729.1	C_RARA	5922	0.46367	386	0.46284	392	0.01278	5.16275e-14	FALSE
RARAvar.2_MA0730.1	RARA(var.2)	MA0730.1	C_Rarb(var.2)	7082	0.50286	599	0.50218	581	-0.00354	0.0252194	FALSE
BCL6B_MA0731.1	BCL6B	MA0731.1	C_BCL6B	5153	0.52354	447	0.5212	443	0.0182	2.54194e-21	FALSE
EGR2_MA0472.2	EGR2	MA0472.2	C_EGR1	10789	0.73868	1732	0.73444	1745	0.01252	4.03109e-21	FALSE
EGR3_MA0732.1	EGR3	MA0732.1	C_EGR1	9410	0.81395	1732	0.80714	1718	0.03307	1.18468e-53	FALSE
EGR4_MA0733.1	EGR4	MA0733.1	C_EGR1	10844	0.76557	1837	0.76012	1850	0.03379	3.33726e-54	FALSE
GLIS1_MA0735.1	GLIS1	MA0735.1	C_GLIS1	3111	0.69894	436	0.69105	441	0.06291	3.78566e-60	FALSE
GLIS2_MA0736.1	GLIS2	MA0736.1	C_GLIS2	5112	0.61976	619	0.60108	597	0.12152	1.05258e-98	TRUE
GLIS3_MA0737.1	GLIS3	MA0737.1	C_GLIS3	4195	0.65069	559	0.64389	544	0.07132	5.29393e-66	FALSE
HIC2_MA0738.1	HIC2	MA0738.1	C_HIC2	5365	0.52987	498	0.5251	498	0.04612	3.6888e-51	FALSE
Hic1_MA0739.1	Hic1	MA0739.1	C_Hic1	8633	0.48083	627	0.47397	623	0.06309	1.37278e-77	FALSE
KLF14_MA0740.1	KLF14	MA0740.1	C_SP3	8580	1.23736	2626	1.21472	2581	0.08091	1.58322e-92	FALSE
KLF16_MA0741.1	KLF16	MA0741.1	C_KLF9	14461	1.0246	3582	0.99983	3479	0.1094	4.78738e-114	TRUE
Klf12_MA0742.1	Klf12	MA0742.1	C_KLF3	6401	1.09501	1680	1.07153	1643	0.07159	1.01749e-74	FALSE
SP8_MA0747.1	SP8	MA0747.1	C_SP3	13225	0.99622	3183	0.97104	3076	0.10797	4.04194e-115	TRUE
ZBED1_MA0749.1	ZBED1	MA0749.1	C_ZBED1	1605	0.81414	296	0.8154	310	-0.02688	4.01495e-20	FALSE
ZIC4_MA0751.1	ZIC4	MA0751.1	C_ZIC5	10465	0.56163	1114	0.55058	1094	0.08368	4.41969e-93	FALSE
ZNF143_MA0088.2	ZNF143	MA0088.2	C_ZNF143	11322	0.5534	1157	0.54697	1120	0.03231	2.57562e-60	FALSE
ZNF410_MA0752.1	ZNF410	MA0752.1	C_ZNF410	5992	0.54591	590	0.54157	591	0.03685	2.7744e-47	FALSE
CUX1_MA0754.1	CUX1	MA0754.1	C_CUX2	4539	0.45202	323	0.4485	311	-0.01034	5.91782e-10	FALSE
CUX2_MA0755.1	CUX2	MA0755.1	C_CUX2	4170	0.44951	289	0.44511	283	-0.00638	0.000834331	FALSE
ONECUT2_MA0756.1	ONECUT2	MA0756.1	C_ONECUT1	7028	0.43599	442	0.4351	437	-0.01841	3.06949e-30	FALSE
ONECUT3_MA0757.1	ONECUT3	MA0757.1	C_ONECUT1	8356	0.43967	537	0.43752	532	-0.00599	2.84144e-10	FALSE
E2F7_MA0758.1	E2F7	MA0758.1	C_E2F7	4821	0.59687	586	0.59015	577	0.04019	1.042e-47	FALSE
ELK3_MA0759.1	ELK3	MA0759.1	C_ETS1	3748	0.89825	1028	0.89327	1014	0.01536	1.90941e-20	FALSE
ERF_MA0760.1	ERF	MA0760.1	C_ETS1	5085	0.75719	1069	0.75567	1064	0.00741	1.02439e-07	FALSE
ERG_MA0474.2	ERG	MA0474.2	C_ETS1	4757	0.79383	1060	0.78972	1055	0.02072	7.90067e-20	FALSE
ETS1_MA0098.3	ETS1	MA0098.3	C_ETS1	5736	0.78636	1249	0.78177	1242	0.0262	2.50656e-36	FALSE
ETV2_MA0762.1	ETV2	MA0762.1	C_ETS1	6088	0.7043	1130	0.69928	1108	0.01465	6.43048e-22	FALSE
ETV3_MA0763.1	ETV3	MA0763.1	C_ETS1	4081	0.81478	951	0.81238	946	0.00085	0.510126	FALSE
FEV_MA0156.2	FEV	MA0156.2	C_ETS1	4123	0.84511	1040	0.84027	1027	0.02397	7.95734e-27	FALSE
GCM2_MA0767.1	GCM2	MA0767.1	C_GCM2	4001	0.60037	492	0.59462	475	0.03149	2.32318e-38	FALSE
LEF1_MA0768.1	LEF1	MA0768.1	C_LEF1	14419	0.43851	813	0.42848	798	0.07811	3.2945e-100	TRUE
HSF2_MA0770.1	HSF2	MA0770.1	C_HSF2	3719	0.54108	409	0.53999	408	-0.0037	0.00903924	FALSE
HSF4_MA0771.1	HSF4	MA0771.1	C_HSF2	4075	0.56985	486	0.56734	476	-0.00245	0.0205986	FALSE
IRF7_MA0772.1	IRF7	MA0772.1	C_IRF7	8190	0.50116	720	0.50037	727	-0.01712	2.12452e-27	FALSE
MEF2D_MA0773.1	MEF2D	MA0773.1	C_MEF2A	9177	0.49738	804	0.49898	800	-0.01489	1.43718e-25	FALSE
MEIS1_MA0498.2	MEIS1	MA0498.2	C_MEIS3	8607	0.56587	832	0.56444	833	-0.00109	0.791803	FALSE
MEIS2_MA0774.1	MEIS2	MA0774.1	C_MEIS3	16205	0.53535	1393	0.535	1404	-0.0119	1.39655e-31	FALSE
MEIS3_MA0775.1	MEIS3	MA0775.1	C_MEIS3	16205	0.53536	1393	0.535	1404	-0.01188	1.58214e-31	FALSE
MYBL1_MA0776.1	MYBL1	MA0776.1	C_MYBL1	1821	0.64986	273	0.64275	278	-0.00088	0.679847	FALSE
MYBL2_MA0777.1	MYBL2	MA0777.1	C_MYBL2	2581	0.61184	323	0.60154	309	0.03936	1.0833e-31	FALSE
NFKB1_MA0105.4	NFKB1	MA0105.4	C_NFKB2	2436	0.65282	338	0.65294	340	0.05279	1.02608e-42	FALSE
NFKB2_MA0778.1	NFKB2	MA0778.1	C_NFKB2	2203	0.6308	290	0.63111	289	0.0413	3.80281e-37	FALSE
PAX1_MA0779.1	PAX1	MA0779.1	C_PAX9	7049	0.54658	676	0.54874	675	-0.02152	5.00557e-31	FALSE
PAX3_MA0780.1	PAX3	MA0780.1	C_PAX3	4197	0.40215	211	0.39666	201	0.02523	3.29796e-29	FALSE
PAX9_MA0781.1	PAX9	MA0781.1	C_PAX9	7573	0.55874	760	0.56118	759	-0.01934	1.36453e-32	FALSE
PKNOX2_MA0783.1	PKNOX2	MA0783.1	C_PKNOX2	11650	0.4701	809	0.46955	811	-0.00681	7.38841e-10	FALSE
POU1F1_MA0784.1	POU1F1	MA0784.1	C_POU1F1	15135	0.4749	1031	0.46176	978	0.06958	5.56499e-91	FALSE
POU2F1_MA0785.1	POU2F1	MA0785.1	C_POU1F1	13941	0.48186	988	0.46975	948	0.06461	6.13496e-92	FALSE
POU3F1_MA0786.1	POU3F1	MA0786.1	C_POU1F1	14852	0.47754	1007	0.46494	970	0.06598	1.86319e-95	FALSE
POU3F2_MA0787.1	POU3F2	MA0787.1	C_POU1F1	15226	0.47271	1004	0.46069	970	0.0657	2.30914e-90	FALSE
POU3F3_MA0788.1	POU3F3	MA0788.1	C_POU1F1	13560	0.46503	868	0.45268	845	0.0624	4.65115e-92	FALSE
POU3F4_MA0789.1	POU3F4	MA0789.1	C_POU1F1	13820	0.48329	954	0.47251	922	0.05301	2.04281e-84	FALSE
POU4F1_MA0790.1	POU4F1	MA0790.1	C_POU4F2	17060	0.43923	960	0.42959	933	0.05111	2.23146e-76	FALSE
POU4F3_MA0791.1	POU4F3	MA0791.1	C_POU4F2	17043	0.43702	938	0.4273	910	0.05257	2.27933e-79	FALSE
POU5F1B_MA0792.1	POU5F1B	MA0792.1	C_POU1F1	14541	0.48852	1046	0.47626	1004	0.06279	4.67141e-92	FALSE
POU6F2_MA0793.1	POU6F2	MA0793.1	C_POU6F2	14770	0.42457	688	0.41619	650	0.05097	5.63046e-78	FALSE
PROX1_MA0794.1	PROX1	MA0794.1	C_PROX1	3323	0.5648	349	0.56557	352	-0.0139	1.81333e-16	FALSE
RFX2_MA0600.2	RFX2	MA0600.2	C_RFX3	9530	0.7692	1921	0.79925	2024	-0.16355	1.55652e-122	TRUE
SMAD3_MA0795.1	SMAD3	MA0795.1	C_SMAD3	2795	0.58637	314	0.58185	297	-0.01798	3.47941e-12	FALSE
TGIF1_MA0796.1	TGIF1	MA0796.1	C_PKNOX2	10949	0.46096	722	0.46039	737	-0.00556	6.65258e-07	FALSE
TGIF2_MA0797.1	TGIF2	MA0797.1	C_PKNOX2	10780	0.47221	746	0.47147	759	-0.00415	0.00059312	FALSE
RFX4_MA0799.1	RFX4	MA0799.1	C_RFX3	10048	0.7602	1987	0.78931	2085	-0.16589	1.95166e-124	TRUE
RFX5_MA0510.2	RFX5	MA0510.2	C_RFX3	9705	0.76815	1960	0.79707	2061	-0.15812	3.72284e-123	TRUE
RUNX2_MA0511.2	RUNX2	MA0511.2	C_RUNX1	6486	0.54455	677	0.54435	695	-0.0086	1.45324e-09	FALSE
EOMES_MA0800.1	EOMES	MA0800.1	C_TBX4	10593	0.47783	810	0.47641	800	0.00616	1.99418e-11	FALSE
MGA_MA0801.1	MGA	MA0801.1	C_TBX4	9665	0.51651	828	0.51545	833	0.00949	7.53962e-15	FALSE
TBR1_MA0802.1	TBR1	MA0802.1	C_TBX4	11060	0.4753	829	0.47465	834	-0.00061	0.526176	FALSE
TBX15_MA0803.1	TBX15	MA0803.1	C_TBX4	9197	0.49124	741	0.48898	746	0.00879	2.36422e-13	FALSE
TBX19_MA0804.1	TBX19	MA0804.1	C_TBXT	4522	0.50729	382	0.50688	397	0.00242	0.854246	FALSE
TBX1_MA0805.1	TBX1	MA0805.1	C_TBX4	9266	0.49803	772	0.49537	789	0.00861	1.46161e-19	FALSE
TBX4_MA0806.1	TBX4	MA0806.1	C_TBX4	8643	0.48362	674	0.4814	683	0.00866	2.55638e-09	FALSE
TBX5_MA0807.1	TBX5	MA0807.1	C_TBX4	10592	0.50247	870	0.50209	878	-0.01651	4.91098e-28	FALSE
TEAD3_MA0808.1	TEAD3	MA0808.1	C_TEAD4	5833	0.5711	680	0.57536	684	-0.03227	1.50927e-45	FALSE
TFAP2Avar.2_MA0810.1	TFAP2A(var.2)	MA0810.1	C_TFAP2A(var.2)	6407	0.52034	540	0.51171	549	0.07319	2.82298e-83	FALSE
TFAP2B_MA0811.1	TFAP2B	MA0811.1	C_TFAP2A(var.2)	5378	0.48344	377	0.47445	382	0.07211	2.82274e-72	FALSE
TFAP2Bvar.2_MA0812.1	TFAP2B(var.2)	MA0812.1	C_TFAP2A	5553	0.47809	391	0.47321	383	0.04864	9.78861e-57	FALSE
TFAP2Bvar.3_MA0813.1	TFAP2B(var.3)	MA0813.1	C_TFAP2C(var.3)	4426	0.50274	350	0.49231	354	0.07679	5.58552e-72	FALSE
TFAP2C_MA0524.2	TFAP2C	MA0524.2	C_TFAP2A(var.2)	5235	0.48479	365	0.47611	366	0.06941	6.4092e-73	FALSE
TFAP2Cvar.3_MA0815.1	TFAP2C(var.3)	MA0815.1	C_TFAP2C(var.3)	3768	0.51456	312	0.50382	318	0.07204	4.74332e-70	FALSE
Ascl2_MA0816.1	Ascl2	MA0816.1	C_Tcf12	19480	0.51613	1772	0.51545	1774	-0.00155	0.00321153	FALSE
Atoh1_MA0461.2	Atoh1	MA0461.2	C_Atoh1	6776	0.45457	457	0.45174	444	0.01848	5.52815e-27	FALSE
BHLHE40_MA0464.2	BHLHE40	MA0464.2	C_ARNT2	4352	0.88276	1007	0.88043	1015	-0.01455	6.14465e-11	FALSE
BHLHE23_MA0817.1	BHLHE23	MA0817.1	C_Atoh1	4276	0.45698	303	0.45303	289	0.02311	2.81346e-26	FALSE
BHLHE22_MA0818.1	BHLHE22	MA0818.1	C_Atoh1	3986	0.48916	320	0.48518	311	0.03118	1.07998e-37	FALSE
CLOCK_MA0819.1	CLOCK	MA0819.1	C_CLOCK	4369	0.60046	540	0.60085	537	-0.01152	2.97016e-13	FALSE
FIGLA_MA0820.1	FIGLA	MA0820.1	C_Rbpjl	9325	0.45777	644	0.46086	661	-0.03533	1.77974e-62	FALSE
HES5_MA0821.1	HES5	MA0821.1	C_HES5	3838	0.61471	482	0.6091	474	0.02026	6.68037e-26	FALSE
HES7_MA0822.1	HES7	MA0822.1	C_HES5	3317	0.6617	486	0.65698	479	0.01317	2.3723e-06	FALSE
HEY1_MA0823.1	HEY1	MA0823.1	C_HES2	4531	0.75689	822	0.75545	828	-0.00397	0.0242848	FALSE
MAX_MA0058.3	MAX	MA0058.3	C_MNT	4183	0.80126	813	0.79691	820	0.00514	0.00024403	FALSE
MNT_MA0825.1	MNT	MA0825.1	C_MNT	4180	0.80427	819	0.80305	832	-0.00701	3.77098e-07	FALSE
OLIG1_MA0826.1	OLIG1	MA0826.1	C_Atoh1	4196	0.44714	282	0.44325	268	0.03041	5.85828e-43	FALSE
OLIG3_MA0827.1	OLIG3	MA0827.1	C_Atoh1	5112	0.45967	369	0.45839	360	0.0101	1.69476e-13	FALSE
SREBF2var.2_MA0828.1	SREBF2(var.2)	MA0828.1	C_BHLHE41	5219	0.86302	1158	0.86518	1186	-0.03052	2.4612e-42	FALSE
Tcf21_MA0832.1	Tcf21	MA0832.1	C_MSC	10979	0.49853	901	0.49847	910	-0.00607	1.32014e-13	FALSE
ATF7_MA0834.1	ATF7	MA0834.1	C_FOSL2::JUND(var.2)	7900	1.00036	2090	1.00914	2103	-0.04289	1.92004e-59	FALSE
CEBPB_MA0466.2	CEBPB	MA0466.2	C_CEBPE	4177	0.65512	590	0.66151	591	-0.03952	1.78635e-45	FALSE
CEBPE_MA0837.1	CEBPE	MA0837.1	C_CEBPE	4155	0.6545	589	0.66055	590	-0.03907	8.74433e-50	FALSE
CEBPG_MA0838.1	CEBPG	MA0838.1	C_CEBPE	3704	0.68118	548	0.68339	545	-0.01567	8.21257e-13	FALSE
CREB3L1_MA0839.1	CREB3L1	MA0839.1	C_CREB3	5712	0.68333	872	0.68451	869	-0.02456	1.37592e-36	FALSE
Creb5_MA0840.1	Creb5	MA0840.1	C_FOSL2::JUND(var.2)	9881	0.92232	2361	0.93351	2396	-0.05848	8.60296e-84	TRUE
Mafb_MA0117.2	Mafb	MA0117.2	C_MAFF	11983	0.51039	1044	0.51379	1068	-0.02339	6.58763e-43	FALSE
NFE2_MA0841.1	NFE2	MA0841.1	C_NFE2	8370	0.47566	591	0.47634	602	-0.0151	7.8804e-22	FALSE
TEF_MA0843.1	TEF	MA0843.1	C_DBP	5135	0.62908	707	0.64245	727	-0.0841	1.5612e-80	TRUE
XBP1_MA0844.1	XBP1	MA0844.1	C_XBP1	5977	0.82561	1172	0.82889	1183	-0.03627	7.57059e-45	FALSE
FOXB1_MA0845.1	FOXB1	MA0845.1	C_FOXC2	10643	0.49893	936	0.49737	955	-0.0018	0.066375	FALSE
FOXC1_MA0032.2	FOXC1	MA0032.2	C_FOXC2	11073	0.47742	898	0.47738	926	-0.01353	1.58055e-21	FALSE
FOXC2_MA0846.1	FOXC2	MA0846.1	C_FOXC2	13390	0.48401	1103	0.48274	1129	-0.01377	1.85338e-27	FALSE
FOXO4_MA0848.1	FOXO4	MA0848.1	C_FOXP3	18799	0.52823	1845	0.52969	1906	-0.03264	6.67386e-73	FALSE
FOXO6_MA0849.1	FOXO6	MA0849.1	C_FOXP3	18799	0.52824	1845	0.52969	1906	-0.0326	7.49449e-73	FALSE
FOXP3_MA0850.1	FOXP3	MA0850.1	C_FOXP3	8223	0.5701	932	0.57367	970	-0.04188	3.30371e-67	FALSE
Foxj3_MA0851.1	Foxj3	MA0851.1	C_Foxj3	13724	0.51236	1308	0.51352	1334	-0.03151	1.14801e-59	FALSE
Alx4_MA0853.1	Alx4	MA0853.1	C_MIXL1	8412	0.41139	334	0.39969	318	0.08077	1.16869e-92	FALSE
Alx1_MA0854.1	Alx1	MA0854.1	C_MIXL1	8885	0.40827	355	0.3955	334	0.08799	1.59143e-90	FALSE
RXRB_MA0855.1	RXRB	MA0855.1	C_Nr2f6	6479	0.55527	720	0.55471	727	0.01499	2.22594e-21	FALSE
RXRG_MA0856.1	RXRG	MA0856.1	C_Nr2f6	6087	0.55172	660	0.55169	669	0.00888	1.09623e-13	FALSE
Rarb_MA0857.1	Rarb	MA0857.1	C_Nr2f6(var.2)	6162	0.48902	485	0.48797	510	0.00825	1.57464e-07	FALSE
Rarbvar.2_MA0858.1	Rarb(var.2)	MA0858.1	C_Rarb(var.2)	7360	0.50288	616	0.50378	613	-0.0182	5.04554e-27	FALSE
Rarg_MA0859.1	Rarg	MA0859.1	C_Nr2f6(var.2)	5690	0.50474	480	0.50146	497	0.02745	9.77065e-36	FALSE
Rargvar.2_MA0860.1	Rarg(var.2)	MA0860.1	C_Rarg(var.2)	6974	0.51415	623	0.51314	644	-0.00057	0.412022	FALSE
TP63_MA0525.2	TP63	MA0525.2	C_TP63	4003	0.51813	364	0.52181	375	-0.0308	1.20715e-37	FALSE
TP53_MA0106.3	TP53	MA0106.3	C_TP53	4835	0.50105	424	0.50542	428	-0.02839	1.10796e-37	FALSE
TP73_MA0861.1	TP73	MA0861.1	C_TP63	5144	0.51647	488	0.51937	478	-0.02195	1.04174e-31	FALSE
GMEB2_MA0862.1	GMEB2	MA0862.1	C_GMEB2	1728	1.03158	502	1.04396	519	-0.07116	7.97255e-46	TRUE
MTF1_MA0863.1	MTF1	MA0863.1	C_MTF1	9111	0.59489	1093	0.59766	1104	-0.02098	1.95319e-35	FALSE
E2F1_MA0024.3	E2F1	MA0024.3	C_E2F2	1762	0.74043	323	0.72489	303	0.03671	3.52911e-26	FALSE
E2F8_MA0865.1	E2F8	MA0865.1	C_E2F8	5446	0.61047	641	0.60017	624	0.05288	8.63298e-62	FALSE
SOX21_MA0866.1	SOX21	MA0866.1	C_SOX21	7630	0.48755	620	0.4853	615	-0.00988	1.00663e-09	FALSE
Sox11_MA0869.1	Sox11	MA0869.1	C_Sox11	8082	0.48067	638	0.47972	651	-0.00291	0.00110691	FALSE
Sox1_MA0870.1	Sox1	MA0870.1	C_SOX21	7198	0.5063	595	0.50621	604	-0.0008	0.0259718	FALSE
TFAP2Avar.3_MA0872.1	TFAP2A(var.3)	MA0872.1	C_TFAP2C(var.3)	4173	0.51511	349	0.50437	349	0.07105	1.52625e-69	FALSE
ELK1_MA0028.2	ELK1	MA0028.2	C_ETS1	3611	0.91497	1015	0.90596	1000	0.03062	2.61998e-31	FALSE
HOXD12_MA0873.1	HOXD12	MA0873.1	C_HOXC10	4504	0.51588	404	0.51131	396	0.02076	2.21323e-24	FALSE
Arx_MA0874.1	Arx	MA0874.1	C_MIXL1	7449	0.41584	301	0.40315	288	0.09969	2.16495e-95	TRUE
BARX1_MA0875.1	BARX1	MA0875.1	C_BARX1	6988	0.4319	334	0.42166	324	0.06158	4.25455e-76	FALSE
BSX_MA0876.1	BSX	MA0876.1	C_Dlx3	8455	0.4596	493	0.45121	461	0.06092	9.57643e-75	FALSE
Dlx1_MA0879.1	Dlx1	MA0879.1	C_Dlx1	7699	0.40269	300	0.39158	277	0.06515	6.48647e-83	FALSE
Dlx3_MA0880.1	Dlx3	MA0880.1	C_Dlx3	9697	0.41631	444	0.40901	416	0.05197	2.55537e-73	FALSE
Dlx4_MA0881.1	Dlx4	MA0881.1	C_Dlx3	7964	0.42508	395	0.41871	367	0.0466	6.97353e-66	FALSE
DLX6_MA0882.1	DLX6	MA0882.1	C_Dlx3	7954	0.42965	390	0.42301	370	0.04972	5.90344e-68	FALSE
Dmbx1_MA0883.1	Dmbx1	MA0883.1	C_Dmbx1	6115	0.44371	339	0.43371	343	0.06089	2.12626e-67	FALSE
DUXA_MA0884.1	DUXA	MA0884.1	C_DUXA	9398	0.52371	803	0.51957	790	0.01513	7.45164e-24	FALSE
Dlx2_MA0885.1	Dlx2	MA0885.1	C_HOXC8	10423	0.38842	402	0.38037	396	0.05022	4.04032e-73	FALSE
EMX2_MA0886.1	EMX2	MA0886.1	C_PAX4	7057	0.39878	262	0.38573	240	0.09149	2.06417e-91	TRUE
EVX1_MA0887.1	EVX1	MA0887.1	C_EVX2	7874	0.41064	347	0.39791	316	0.0769	6.08751e-82	FALSE
EVX2_MA0888.1	EVX2	MA0888.1	C_EVX2	8013	0.40522	335	0.39285	311	0.07588	5.07508e-88	FALSE
GBX1_MA0889.1	GBX1	MA0889.1	C_EN1	7008	0.42739	329	0.41544	306	0.07887	2.08159e-83	FALSE
GBX2_MA0890.1	GBX2	MA0890.1	C_EN1	9097	0.42072	400	0.40913	372	0.08	2.70953e-90	FALSE
GSC2_MA0891.1	GSC2	MA0891.1	C_OTX2	5890	0.45643	363	0.4455	347	0.06374	1.54733e-73	FALSE
GSX1_MA0892.1	GSX1	MA0892.1	C_PAX4	12173	0.42972	537	0.41822	498	0.07983	3.92662e-96	TRUE
HESX1_MA0894.1	HESX1	MA0894.1	C_MIXL1	8869	0.42802	392	0.41652	369	0.08321	1.16079e-91	FALSE
HMBOX1_MA0895.1	HMBOX1	MA0895.1	C_HMBOX1	2169	0.54677	214	0.54361	212	-0.02152	1.57828e-15	FALSE
Hmx1_MA0896.1	Hmx1	MA0896.1	C_Hmx1	8386	0.41209	406	0.40483	387	0.05126	5.70042e-67	FALSE
Hmx2_MA0897.1	Hmx2	MA0897.1	C_Hmx1	8137	0.43876	465	0.43229	451	0.03467	9.74546e-57	FALSE
Hmx3_MA0898.1	Hmx3	MA0898.1	C_Hmx1	8366	0.41741	435	0.4105	416	0.03637	7.65161e-59	FALSE
HOXA10_MA0899.1	HOXA10	MA0899.1	C_HOXA10	10327	0.44307	650	0.43912	631	0.01753	3.37401e-35	FALSE
HOXB3_MA0903.1	HOXB3	MA0903.1	C_PAX4	11419	0.39719	449	0.38539	412	0.07797	1.96584e-96	TRUE
HOXC10_MA0905.1	HOXC10	MA0905.1	C_HOXC10	6369	0.5008	509	0.49507	501	0.02358	7.59373e-33	FALSE
HOXC12_MA0906.1	HOXC12	MA0906.1	C_HOXC10	3519	0.56192	379	0.55746	375	0.02726	1.79173e-29	FALSE
HOXC13_MA0907.1	HOXC13	MA0907.1	C_HOXC13	6604	0.47829	478	0.46988	456	0.03576	2.87909e-52	FALSE
HOXD11_MA0908.1	HOXD11	MA0908.1	C_HOXC10	4449	0.52134	418	0.51777	410	0.01623	3.08599e-18	FALSE
Hoxa11_MA0911.1	Hoxa11	MA0911.1	C_HOXC10	4609	0.51851	412	0.51262	404	0.02155	5.68994e-34	FALSE
ISL2_MA0914.1	ISL2	MA0914.1	C_ISL2	7035	0.40512	326	0.39827	325	0.03893	5.2825e-52	FALSE
FOXK1_MA0852.2	FOXK1	MA0852.2	C_FOXP3	12404	0.55878	1331	0.56119	1392	-0.03512	3.52823e-64	FALSE
GATA2_MA0036.3	GATA2	MA0036.3	C_GATA6	7301	0.4316	407	0.42751	395	0.00425	0.0594501	FALSE
HIF1A_MA1106.1	HIF1A	MA1106.1	C_HIF1A	4086	0.70525	650	0.70331	661	-0.00703	5.74472e-06	FALSE
MYC_MA0147.3	MYC	MA0147.3	C_MNT	5422	0.76722	980	0.76286	985	-0.00213	0.218344	FALSE
MYB_MA0100.3	MYB	MA0100.3	C_MYB	6965	0.56319	763	0.56416	774	-0.03135	1.558e-45	FALSE
MYCN_MA0104.4	MYCN	MA0104.4	C_MAX::MYC	2532	0.78141	468	0.76661	474	0.03701	9.32278e-32	FALSE
NEUROD1_MA1109.1	NEUROD1	MA1109.1	C_NEUROD1	20005	0.47071	1423	0.46691	1407	0.01853	1.54171e-47	FALSE
NFIC_MA0161.2	NFIC	MA0161.2	C_NFIC	6897	0.47179	496	0.46672	483	0.04605	2.65914e-55	FALSE
NFYA_MA0060.3	NFYA	MA0060.3	C_NFYA	15633	1.3386	4492	1.33086	4481	0.01177	6.33686e-25	FALSE
NR1H4_MA1110.1	NR1H4	MA1110.1	C_NR1H4	7075	0.48305	545	0.48044	559	0.00635	1.34326e-08	FALSE
NR2F2_MA1111.1	NR2F2	MA1111.1	C_NR2C2(var.2)	7624	0.42222	440	0.42277	443	-0.02684	1.43926e-44	FALSE
PAX5_MA0014.3	PAX5	MA0014.3	C_PAX5	6878	0.72052	1107	0.71628	1090	0.00729	5.7221e-09	FALSE
PBX3_MA1114.1	PBX3	MA1114.1	C_PBX3	21559	0.62611	2403	0.62236	2371	0.00391	2.93742e-11	FALSE
POU5F1_MA1115.1	POU5F1	MA1115.1	C_POU1F1	15956	0.47496	1136	0.46679	1116	0.03965	1.48276e-72	FALSE
RBPJ_MA1116.1	RBPJ	MA1116.1	C_RBPJ	10036	0.50877	839	0.50489	816	0.01333	2.97655e-24	FALSE
RELB_MA1117.1	RELB	MA1117.1	C_RELB	6561	0.52266	617	0.51603	595	0.02599	2.23931e-41	FALSE
SIX1_MA1118.1	SIX1	MA1118.1	C_SIX2	6171	0.50389	551	0.50129	554	-0.01501	5.42428e-17	FALSE
SIX2_MA1119.1	SIX2	MA1119.1	C_SIX2	8335	0.48785	673	0.48676	683	-0.01382	1.96677e-22	FALSE
SOX10_MA0442.2	SOX10	MA0442.2	C_SOX4	15742	0.49621	1280	0.48279	1260	0.09629	4.92407e-112	TRUE
SOX13_MA1120.1	SOX13	MA1120.1	C_SOX13	9376	0.49001	704	0.47804	670	0.08342	1.0028e-95	FALSE
TEAD2_MA1121.1	TEAD2	MA1121.1	C_TEAD4	7716	0.5547	821	0.55675	818	-0.02072	2.08222e-30	FALSE
TFDP1_MA1122.1	TFDP1	MA1122.1	C_E2F6	5584	0.78355	1021	0.773	1001	0.05744	3.98418e-64	FALSE
ZBTB7A_MA0750.2	ZBTB7A	MA0750.2	C_GABPA	6350	0.80989	1406	0.80543	1403	0.0212	1.68594e-26	FALSE
ZEB1_MA0103.3	ZEB1	MA0103.3	C_TCF3	12647	0.48716	1079	0.48901	1073	-0.01894	1.19916e-41	FALSE
ZNF24_MA1124.1	ZNF24	MA1124.1	C_ZNF24	17101	0.52303	1560	0.51967	1560	0.00373	0.00248675	FALSE
ZNF384_MA1125.1	ZNF384	MA1125.1	C_ZNF384	17845	0.48247	1428	0.47737	1431	0.0193	4.05265e-43	FALSE
ZNF282_MA1154.1	ZNF282	MA1154.1	C_ZNF282	7184	0.54665	704	0.5405	661	0.02388	9.20815e-39	FALSE
ZSCAN4_MA1155.1	ZSCAN4	MA1155.1	C_ZSCAN4	51618	0.57667	5642	0.57664	5677	-0.0144	1.31262e-56	FALSE
GATA3_MA0037.3	GATA3	MA0037.3	C_GATA6	5797	0.43734	323	0.43462	336	-0.01088	5.40665e-12	FALSE
FOSJUN_MA0099.3	FOS::JUN	MA0099.3	C_FOSL1::JUN	9450	0.51769	848	0.51974	857	-0.01927	1.79103e-35	FALSE
FOSJUNvar.2_MA1126.1	FOS::JUN(var.2)	MA1126.1	C_FOSL2::JUND(var.2)	9939	0.85446	2110	0.86235	2138	-0.03397	3.72308e-58	FALSE
FOSBJUN_MA1127.1	FOSB::JUN	MA1127.1	C_FOSL2::JUND(var.2)	9976	0.92261	2365	0.93092	2400	-0.04372	3.18001e-67	TRUE
FOSL1JUN_MA1128.1	FOSL1::JUN	MA1128.1	C_FOSL1::JUN	10701	0.53218	1016	0.53441	1027	-0.01909	1.29134e-31	FALSE
FOSL1JUNvar.2_MA1129.1	FOSL1::JUN(var.2)	MA1129.1	C_FOSL2::JUND(var.2)	7664	0.98703	2006	0.99779	2036	-0.054	3.50265e-66	TRUE
FOSL2JUN_MA1130.1	FOSL2::JUN	MA1130.1	C_FOSL1::JUN	9508	0.52497	879	0.52617	888	-0.01601	9.18578e-32	FALSE
FOSL2JUNvar.2_MA1131.1	FOSL2::JUN(var.2)	MA1131.1	C_FOSL2::JUND(var.2)	10685	0.90497	2450	0.91296	2486	-0.04609	5.53469e-67	TRUE
JUNJUNB_MA1132.1	JUN::JUNB	MA1132.1	C_FOSL1::JUN	9423	0.59499	1084	0.59939	1102	-0.03101	4.80246e-53	FALSE
JUNJUNBvar.2_MA1133.1	JUN::JUNB(var.2)	MA1133.1	C_FOSL2::JUND(var.2)	10668	0.90313	2443	0.91188	2470	-0.04453	4.71382e-71	TRUE
FOSJUNB_MA1134.1	FOS::JUNB	MA1134.1	C_FOSL1::JUN	8396	0.48233	656	0.48378	654	-0.01206	5.32564e-19	FALSE
FOSBJUNB_MA1135.1	FOSB::JUNB	MA1135.1	C_FOSL1::JUN	8716	0.47878	658	0.4807	663	-0.01811	2.09514e-37	FALSE
FOSBJUNBvar.2_MA1136.1	FOSB::JUNB(var.2)	MA1136.1	C_FOSL2::JUND(var.2)	8457	0.94303	2066	0.955	2102	-0.0515	4.95163e-68	TRUE
FOSL1JUNB_MA1137.1	FOSL1::JUNB	MA1137.1	C_FOSL1::JUN	9023	0.50115	758	0.50243	758	-0.01502	1.62549e-21	FALSE
FOSL2JUNB_MA1138.1	FOSL2::JUNB	MA1138.1	C_FOSL1::JUN	8848	0.47903	670	0.48008	674	-0.01212	6.81295e-19	FALSE
FOSL2JUNBvar.2_MA1139.1	FOSL2::JUNB(var.2)	MA1139.1	C_FOSL2::JUND(var.2)	8325	0.9573	2099	0.96739	2134	-0.05588	4.41027e-68	TRUE
FOSJUND_MA1141.1	FOS::JUND	MA1141.1	C_FOSL1::JUN	10458	0.52563	964	0.52711	978	-0.01686	7.64394e-30	FALSE
FOSL1JUND_MA1142.1	FOSL1::JUND	MA1142.1	C_FOSL1::JUN	10142	0.50705	864	0.5079	873	-0.01429	1.22934e-27	FALSE
FOSL1JUNDvar.2_MA1143.1	FOSL1::JUND(var.2)	MA1143.1	C_FOSL2::JUND(var.2)	9118	0.9876	2399	0.99343	2415	-0.02946	5.67872e-50	FALSE
FOSL2JUND_MA1144.1	FOSL2::JUND	MA1144.1	C_FOSL1::JUN	8748	0.48841	702	0.49152	712	-0.01873	3.27551e-32	FALSE
FOSL2JUNDvar.2_MA1145.1	FOSL2::JUND(var.2)	MA1145.1	C_FOSL2::JUND(var.2)	10547	0.92426	2495	0.9332	2550	-0.04215	3.36228e-68	FALSE
NR1H4RXRA_MA1146.1	NR1H4::RXRA	MA1146.1	C_NR2F6(var.3)	4281	0.51941	399	0.51692	399	0.01559	1.59181e-20	FALSE
NR4A2RXRA_MA1147.1	NR4A2::RXRA	MA1147.1	C_NR2F6(var.3)	4034	0.6182	549	0.6292	552	-0.03105	1.78233e-37	FALSE
PPARARXRA_MA1148.1	PPARA::RXRA	MA1148.1	C_PPARA::RXRA	6336	0.49239	516	0.48574	524	0.03342	2.36245e-55	FALSE
RARARXRG_MA1149.1	RARA::RXRG	MA1149.1	C_RARA::RXRG	6674	0.52443	597	0.51809	591	0.03497	5.19793e-46	FALSE
RORB_MA1150.1	RORB	MA1150.1	C_RORB	7791	0.49208	621	0.48856	601	0.02102	1.92543e-34	FALSE
RORC_MA1151.1	RORC	MA1151.1	C_RORB	7546	0.49979	626	0.49807	613	0.01765	2.1733e-26	FALSE
SOX15_MA1152.1	SOX15	MA1152.1	C_Sox6	11316	0.4959	948	0.48387	919	0.08168	6.80683e-91	FALSE
TFE3_MA0831.2	TFE3	MA0831.2	C_ARNT2	7361	0.86802	1632	0.86795	1655	-0.02022	1.34785e-29	FALSE
VDR_MA0693.2	VDR	MA0693.2	C_VDR	5844	0.51752	536	0.51734	559	-0.01299	5.80075e-20	FALSE
Smad4_MA1153.1	Smad4	MA1153.1	C_Smad4	7621	0.51537	673	0.51267	681	-0.00222	0.587539	FALSE
IRF3_MA1418.1	IRF3	MA1418.1	C_IRF3	10420	0.54753	1095	0.54488	1101	0.00476	2.71589e-05	FALSE
IRF4_MA1419.1	IRF4	MA1419.1	C_IRF8	4072	0.59185	482	0.58538	470	-0.01245	5.78697e-14	FALSE
IRF5_MA1420.1	IRF5	MA1420.1	C_IRF5	3680	0.60464	456	0.59891	456	0	0.713021	FALSE
TCF7L1_MA1421.1	TCF7L1	MA1421.1	C_LEF1	11771	0.45221	753	0.4438	732	0.06603	5.36533e-88	FALSE
ARGFX_MA1463.1	ARGFX	MA1463.1	C_PAX4	9698	0.39622	357	0.38466	333	0.07885	1.61419e-88	FALSE
ARNT2_MA1464.1	ARNT2	MA1464.1	C_ARNT2	4360	0.89895	1044	0.89496	1059	-0.01003	3.99019e-09	FALSE
ATF6_MA1466.1	ATF6	MA1466.1	C_CREB3	6528	0.7478	1126	0.74987	1119	-0.02928	1.20711e-44	FALSE
ATOH1var.2_MA1467.1	ATOH1(var.2)	MA1467.1	C_Tcf12	18239	0.49757	1493	0.49563	1474	0.00164	0.0232743	FALSE
ATOH7_MA1468.1	ATOH7	MA1468.1	C_Atoh1	8430	0.45514	555	0.4506	549	0.01873	4.61548e-33	FALSE
BACH2_MA1101.2	BACH2	MA1101.2	C_NFE2	6915	0.4981	559	0.50117	580	-0.01196	5.3905e-14	FALSE
BACH2var.2_MA1470.1	BACH2(var.2)	MA1470.1	C_BACH2(var.2)	6686	0.75686	1184	0.76409	1200	-0.04865	1.18211e-62	TRUE
BARX2_MA1471.1	BARX2	MA1471.1	C_BARX2	7145	0.42025	386	0.41521	388	0.03049	1.66759e-52	FALSE
BHLHA15var.2_MA1472.1	BHLHA15(var.2)	MA1472.1	C_Tcf12	14802	0.48921	1155	0.4887	1151	0.0048	3.82208e-10	FALSE
CDX4_MA1473.1	CDX4	MA1473.1	C_HOXA10	8488	0.4739	654	0.47168	641	-0.00035	0.772253	FALSE
CREB3L4_MA1474.1	CREB3L4	MA1474.1	C_CREB3	5916	0.79067	1141	0.79089	1147	-0.02142	4.72206e-28	FALSE
CREB3L4var.2_MA1475.1	CREB3L4(var.2)	MA1475.1	C_FOSL2::JUND(var.2)	7784	1.07646	2294	1.08635	2349	-0.05543	2.90156e-67	TRUE
DLX5_MA1476.1	DLX5	MA1476.1	C_MSX1	8826	0.39921	375	0.39357	368	0.03323	4.7419e-54	FALSE
DMRTA2_MA1478.1	DMRTA2	MA1478.1	C_DMRTC2	4738	0.53676	447	0.53613	461	0.00202	0.961734	FALSE
DMRTC2_MA1479.1	DMRTC2	MA1479.1	C_DMRTC2	5178	0.51079	438	0.50852	430	0.00954	9.3025e-08	FALSE
DPRX_MA1480.1	DPRX	MA1480.1	C_DPRX	5895	0.49612	461	0.48711	453	0.02864	6.30873e-40	FALSE
DRGX_MA1481.1	DRGX	MA1481.1	C_PAX4	9881	0.40941	388	0.39865	369	0.07541	1.2863e-94	FALSE
ELF2_MA1483.1	ELF2	MA1483.1	C_ELF4	4032	0.93429	1152	0.93179	1149	4e-05	0.0738827	FALSE
ETS2_MA1484.1	ETS2	MA1484.1	C_ETS1	4957	0.79363	1103	0.78784	1100	0.01683	4.32e-23	FALSE
FERD3L_MA1485.1	FERD3L	MA1485.1	C_FERD3L	10902	0.56085	1196	0.56012	1189	-0.00726	7.99526e-09	FALSE
FOXE1_MA1487.1	FOXE1	MA1487.1	C_FOXD2	16500	0.49252	1393	0.49227	1420	-0.02842	4.11469e-67	FALSE
FOXN3_MA1489.1	FOXN3	MA1489.1	C_FOXN3	16808	0.5655	1833	0.56398	1875	-0.00991	6.62993e-20	FALSE
GLI3_MA1491.1	GLI3	MA1491.1	C_GLI3	7644	0.57539	822	0.57356	835	-0.00233	0.0624161	FALSE
HES6_MA1493.1	HES6	MA1493.1	C_HES6	5876	0.63485	794	0.63412	796	-0.01045	5.93423e-10	FALSE
HNF4Avar.2_MA1494.1	HNF4A(var.2)	MA1494.1	C_HNF4A(var.2)	4316	0.50491	379	0.50293	391	0.01424	3.65603e-18	FALSE
HOXA1_MA1495.1	HOXA1	MA1495.1	C_MEOX2	8271	0.38865	290	0.38005	274	0.0562	3.16552e-76	FALSE
HOXA4_MA1496.1	HOXA4	MA1496.1	C_HOXA4	8830	0.43553	468	0.42965	458	0.02226	4.09173e-43	FALSE
HOXA6_MA1497.1	HOXA6	MA1497.1	C_MEOX2	9197	0.39835	376	0.39029	352	0.05278	3.57264e-70	FALSE
HOXA7_MA1498.1	HOXA7	MA1498.1	C_HOXB5	8583	0.44095	506	0.43631	484	0.02403	2.3614e-46	FALSE
HOXB4_MA1499.1	HOXB4	MA1499.1	C_HOXA4	9301	0.42314	468	0.41646	458	0.02621	3.46996e-48	FALSE
HOXB6_MA1500.1	HOXB6	MA1500.1	C_HOXC8	9044	0.39845	387	0.39162	366	0.03916	1.66966e-63	FALSE
HOXB7_MA1501.1	HOXB7	MA1501.1	C_MEOX2	9081	0.40047	380	0.39191	350	0.05539	2.90516e-74	FALSE
HOXB8_MA1502.1	HOXB8	MA1502.1	C_HOXB5	9361	0.42785	533	0.4239	484	0.01772	4.18991e-29	FALSE
HOXB9_MA1503.1	HOXB9	MA1503.1	C_HOXC10	4669	0.50933	423	0.50488	421	0.01209	7.9006e-14	FALSE
HOXC4_MA1504.1	HOXC4	MA1504.1	C_HOXA4	10879	0.42755	575	0.41996	551	0.02987	1.44882e-51	FALSE
HOXC8_MA1505.1	HOXC8	MA1505.1	C_HOXC8	5269	0.40835	233	0.40205	214	0.03751	1.0805e-52	FALSE
HOXD10_MA1506.1	HOXD10	MA1506.1	C_HOXC10	4779	0.51562	435	0.51011	421	0.02016	7.91754e-27	FALSE
HOXD4_MA1507.1	HOXD4	MA1507.1	C_HOXA4	9301	0.42314	468	0.41646	458	0.02621	3.46996e-48	FALSE
IKZF1_MA1508.1	IKZF1	MA1508.1	C_IKZF1	17232	0.54058	1769	0.53885	1751	-0.00437	4.9767e-09	FALSE
IRF6_MA1509.1	IRF6	MA1509.1	C_IRF6	1841	0.676	268	0.66274	269	0.05191	4.27603e-40	FALSE
KLF10_MA1511.1	KLF10	MA1511.1	C_KLF9	12161	0.94448	2696	0.92721	2649	0.06535	8.1693e-83	FALSE
KLF11_MA1512.1	KLF11	MA1512.1	C_KLF9	11842	1.06626	3059	1.0457	3004	0.0754	4.32495e-88	FALSE
KLF15_MA1513.1	KLF15	MA1513.1	C_KLF15	6858	1.24683	2209	1.22086	2165	0.10339	3.56461e-90	TRUE
KLF17_MA1514.1	KLF17	MA1514.1	C_KLF17	14500	0.67364	1977	0.66281	1959	0.06417	5.0672e-92	FALSE
KLF2_MA1515.1	KLF2	MA1515.1	C_KLF9	7967	1.12342	2193	1.0961	2132	0.1022	1.7621e-95	TRUE
KLF3_MA1516.1	KLF3	MA1516.1	C_KLF3	4986	1.21813	1522	1.1915	1509	0.07796	5.10776e-77	FALSE
KLF6_MA1517.1	KLF6	MA1517.1	C_KLF9	8145	1.02995	1983	1.01008	1967	0.07436	1.21096e-83	FALSE
LHX1_MA1518.1	LHX1	MA1518.1	C_MSX1	7120	0.44266	379	0.43582	356	0.03934	7.37407e-57	FALSE
LHX5_MA1519.1	LHX5	MA1519.1	C_PAX4	8422	0.40281	314	0.39269	297	0.06775	7.63635e-80	FALSE
MAF_MA1520.1	MAF	MA1520.1	C_MAFA	7447	0.5447	725	0.55568	766	-0.0677	6.48673e-80	TRUE
MAFA_MA1521.1	MAFA	MA1521.1	C_MAFA	7366	0.57187	791	0.58288	827	-0.06511	8.89689e-78	TRUE
MAZ_MA1522.1	MAZ	MA1522.1	C_ZNF148	15805	0.83598	3118	0.818	3019	0.10629	6.05025e-113	TRUE
MSANTD3_MA1523.1	MSANTD3	MA1523.1	C_MSANTD3	13413	0.5961	1590	0.59852	1590	-0.01757	2.82942e-33	FALSE
MSGN1_MA1524.1	MSGN1	MA1524.1	C_MSGN1	5378	0.48607	404	0.4806	397	0.02962	6.38166e-38	FALSE
NFATC4_MA1525.1	NFATC4	MA1525.1	C_NFATC3	9581	0.54904	1013	0.55244	1046	-0.03259	9.87565e-54	FALSE
NFICvar.2_MA1527.1	NFIC(var.2)	MA1527.1	C_NFIB	7483	0.53812	662	0.52767	647	0.07412	1.18974e-86	FALSE
NFIXvar.2_MA1528.1	NFIX(var.2)	MA1528.1	C_NFIB	7209	0.51482	603	0.49979	579	0.09993	2.45499e-95	TRUE
NHLH2_MA1529.1	NHLH2	MA1529.1	C_NHLH2	11705	0.61074	1468	0.60824	1462	0.01432	9.92559e-29	FALSE
NKX6-3_MA1530.1	NKX6-3	MA1530.1	C_NKX6-3	13541	0.44177	726	0.43484	696	0.03883	1.0505e-63	FALSE
NR1D1_MA1531.1	NR1D1	MA1531.1	C_NR1D1	7561	0.56882	812	0.56605	821	0.02251	3.84423e-34	FALSE
NR1D2_MA1532.1	NR1D2	MA1532.1	C_NR1D1	8546	0.54382	856	0.54058	846	0.02169	6.09223e-40	FALSE
NR1I2_MA1533.1	NR1I2	MA1533.1	C_NR1I2	5044	0.57529	551	0.5728	558	0.00111	0.21213	FALSE
NR1I3_MA1534.1	NR1I3	MA1534.1	C_NR1I3	4652	0.49829	435	0.49666	444	0.00994	2.53027e-07	FALSE
NR2C1_MA1535.1	NR2C1	MA1535.1	C_NR2C1	7493	0.50403	632	0.50327	621	0.00059	0.107478	FALSE
NR2C2var.2_MA1536.1	NR2C2(var.2)	MA1536.1	C_NR2C2(var.2)	6963	0.44566	457	0.44689	451	-0.02966	1.28115e-46	FALSE
NR2F1var.2_MA1537.1	NR2F1(var.2)	MA1537.1	C_Nr2f6	6878	0.61232	884	0.61312	901	0.02082	2.53873e-32	FALSE
NR2F1var.3_MA1538.1	NR2F1(var.3)	MA1538.1	C_NR2F6(var.3)	4121	0.56399	440	0.56669	442	0.00289	0.702367	FALSE
NR2F6var.3_MA1539.1	NR2F6(var.3)	MA1539.1	C_NR2F6(var.3)	3405	0.60195	460	0.60784	463	-0.00357	0.0619044	FALSE
NR5A1_MA1540.1	NR5A1	MA1540.1	C_NR5A1	7252	0.43944	431	0.43956	443	-0.00537	0.000124562	FALSE
NR6A1_MA1541.1	NR6A1	MA1541.1	C_NR6A1	5332	0.51192	483	0.5142	488	-0.02484	2.35178e-30	FALSE
OSR1_MA1542.1	OSR1	MA1542.1	C_OSR1	5703	0.6206	729	0.62065	729	-0.01322	1.36009e-17	FALSE
OVOL1_MA1544.1	OVOL1	MA1544.1	C_OVOL1	1754	0.69667	308	0.6954	310	-0.0201	6.51396e-12	FALSE
OVOL2_MA1545.1	OVOL2	MA1545.1	C_OVOL1	1640	0.73372	315	0.72521	314	0.01087	3.29451e-07	FALSE
PAX3var.2_MA1546.1	PAX3(var.2)	MA1546.1	C_PAX3(var.2)	5181	0.62425	614	0.6163	618	0.02134	3.30881e-32	FALSE
PITX2_MA1547.1	PITX2	MA1547.1	C_OTX2	6763	0.44988	412	0.44202	382	0.04062	1.85168e-55	FALSE
PLAGL2_MA1548.1	PLAGL2	MA1548.1	C_PLAGL2	3868	0.50025	313	0.48492	293	0.13364	4.48715e-99	TRUE
POU6F1var.2_MA1549.1	POU6F1(var.2)	MA1549.1	C_POU6F2	15603	0.4401	851	0.43343	805	0.03784	2.13133e-69	FALSE
PPARD_MA1550.1	PPARD	MA1550.1	C_Nr2f6	6236	0.5179	578	0.51206	566	0.04055	4.06839e-55	FALSE
RARBvar.3_MA1552.1	RARB(var.3)	MA1552.1	C_RXRG(var.2)	3065	0.56802	306	0.56564	311	-0.01881	1.00663e-16	FALSE
RARGvar.3_MA1553.1	RARG(var.3)	MA1553.1	C_RXRG(var.2)	2742	0.52335	244	0.52447	247	-0.04076	1.47817e-39	FALSE
RFX7_MA1554.1	RFX7	MA1554.1	C_RFX7	7562	0.77766	1508	0.80017	1593	-0.11748	4.14308e-105	TRUE
RXRBvar.2_MA1555.1	RXRB(var.2)	MA1555.1	C_RXRG(var.2)	3039	0.56876	297	0.5632	297	0.01575	1.49322e-14	FALSE
RXRGvar.2_MA1556.1	RXRG(var.2)	MA1556.1	C_RXRG(var.2)	4337	0.65696	593	0.65592	592	-0.00898	1.77346e-07	FALSE
SMAD5_MA1557.1	SMAD5	MA1557.1	C_SMAD3	2435	0.59941	286	0.59757	275	-0.01343	1.5884e-09	FALSE
SNAI1_MA1558.1	SNAI1	MA1558.1	C_Rbpjl	12703	0.47743	1031	0.47874	1020	-0.02344	1.53029e-44	FALSE
SNAI3_MA1559.1	SNAI3	MA1559.1	C_Rbpjl	13065	0.47185	1032	0.47516	1045	-0.03089	5.71693e-60	FALSE
SOHLH2_MA1560.1	SOHLH2	MA1560.1	C_MNT	3435	0.82037	732	0.82647	726	-0.01108	2.08601e-06	FALSE
SOX12_MA1561.1	SOX12	MA1561.1	C_SOX12	5513	0.54501	567	0.53713	577	0.02702	2.1599e-34	FALSE
SOX14_MA1562.1	SOX14	MA1562.1	C_SOX14	5516	0.50784	461	0.49935	460	0.04637	1.21216e-57	FALSE
SOX18_MA1563.1	SOX18	MA1563.1	C_SOX18	8434	0.55107	840	0.54364	823	0.04721	1.37382e-66	FALSE
SP9_MA1564.1	SP9	MA1564.1	C_SP3	11287	1.20934	3404	1.18278	3314	0.1015	7.1293e-102	TRUE
TBX18_MA1565.1	TBX18	MA1565.1	C_TBX4	12665	0.51433	1064	0.51112	1052	0.00943	4.96116e-19	FALSE
TBX3_MA1566.1	TBX3	MA1566.1	C_TBX4	9779	0.53788	921	0.53292	910	0.02353	6.84272e-41	FALSE
TBX6_MA1567.1	TBX6	MA1567.1	C_TBX4	9250	0.50974	800	0.507	789	0.01624	8.96644e-35	FALSE
TCF21var.2_MA1568.1	TCF21(var.2)	MA1568.1	C_Atoh1	6487	0.52035	603	0.51459	596	0.03857	2.69322e-47	FALSE
TFAP2E_MA1569.1	TFAP2E	MA1569.1	C_TFAP2A	4787	0.46322	321	0.4567	317	0.05174	4.46436e-61	FALSE
TFAP4var.2_MA1570.1	TFAP4(var.2)	MA1570.1	C_TFAP4(var.2)	5305	0.50674	440	0.50487	459	0.02125	4.40572e-29	FALSE
TGIF2LX_MA1571.1	TGIF2LX	MA1571.1	C_PKNOX2	8473	0.51221	724	0.51139	721	-0.00845	5.50564e-09	FALSE
TGIF2LY_MA1572.1	TGIF2LY	MA1572.1	C_PKNOX2	7863	0.51529	675	0.51423	682	-0.00698	1.35979e-11	FALSE
THAP11_MA1573.1	THAP11	MA1573.1	C_THAP11	6622	0.74282	1047	0.74193	1037	0.01132	3.24263e-13	FALSE
THRB_MA1574.1	THRB	MA1574.1	C_Nr2f6	6584	0.61228	844	0.6122	850	0.03544	5.26241e-48	FALSE
THRBvar.2_MA1575.1	THRB(var.2)	MA1575.1	C_THRB(var.2)	2866	0.51846	247	0.51827	236	-0.00209	0.0261316	FALSE
THRBvar.3_MA1576.1	THRB(var.3)	MA1576.1	C_THRB(var.3)	7733	0.57122	842	0.57116	841	-0.00518	7.69269e-06	FALSE
TLX2_MA1577.1	TLX2	MA1577.1	C_MIXL1	8323	0.42541	355	0.41328	338	0.07767	3.98094e-86	FALSE
VEZF1_MA1578.1	VEZF1	MA1578.1	C_VEZF1	8330	0.67449	1156	0.6575	1115	0.12309	2.86213e-104	TRUE
ZBTB26_MA1579.1	ZBTB26	MA1579.1	C_ZBTB26	12221	0.48688	975	0.48483	986	0.00834	4.20664e-15	FALSE
ZBTB32_MA1580.1	ZBTB32	MA1580.1	C_ZBTB32	10531	0.53336	1072	0.53569	1090	-0.02525	5.05305e-42	FALSE
ZBTB6_MA1581.1	ZBTB6	MA1581.1	C_ZBTB6	9819	0.52795	895	0.5273	878	-0.0015	0.00141926	FALSE
ZFP57_MA1583.1	ZFP57	MA1583.1	C_ZFP57	3895	0.63213	503	0.62814	518	0.01139	3.40763e-07	FALSE
ZIC5_MA1584.1	ZIC5	MA1584.1	C_ZIC5	10178	0.59539	1202	0.58133	1162	0.09434	5.78932e-97	TRUE
ZKSCAN1_MA1585.1	ZKSCAN1	MA1585.1	C_ZKSCAN1	3958	0.74118	638	0.7315	634	0.01624	4.87439e-16	FALSE
ZNF135_MA1587.1	ZNF135	MA1587.1	C_ZNF135	8034	0.59279	910	0.58754	922	0.02379	2.22867e-39	FALSE
ZNF136_MA1588.1	ZNF136	MA1588.1	C_ZNF136	4194	0.52368	389	0.52241	399	0.0108	1.28645e-09	FALSE
ZNF140_MA1589.1	ZNF140	MA1589.1	C_ZNF140	8908	0.54888	910	0.54826	920	-0.00453	2.35993e-09	FALSE
ZNF274_MA1592.1	ZNF274	MA1592.1	C_ZNF274	7112	0.54348	701	0.5403	696	0.00856	6.46221e-16	FALSE
ZNF317_MA1593.1	ZNF317	MA1593.1	C_ZNF317	25044	0.51806	2252	0.52128	2298	-0.03843	5.75163e-78	FALSE
ZNF382_MA1594.1	ZNF382	MA1594.1	C_ZNF382	8029	0.5292	752	0.52685	756	0.00279	0.105613	FALSE
ZNF460_MA1596.1	ZNF460	MA1596.1	C_ZNF460	12184	0.70038	1834	0.68873	1782	0.06678	2.99944e-89	FALSE
ZNF528_MA1597.1	ZNF528	MA1597.1	C_ZNF528	7682	0.51023	666	0.50695	668	0.0195	2.29104e-31	FALSE
ZNF682_MA1599.1	ZNF682	MA1599.1	C_ZNF682	5637	0.67982	753	0.66253	742	0.09604	1.07733e-88	TRUE
ZNF684_MA1600.1	ZNF684	MA1600.1	C_ZNF684	10982	0.60294	1281	0.59664	1269	0.02468	1.97475e-47	FALSE
ZNF75D_MA1601.1	ZNF75D	MA1601.1	C_ZNF75D	11074	0.53801	1011	0.53199	987	0.03029	2.62038e-55	FALSE
ZSCAN29_MA1602.1	ZSCAN29	MA1602.1	C_ZSCAN29	4126	0.59453	503	0.593	503	0.00205	0.0325802	FALSE
Dmrt1_MA1603.1	Dmrt1	MA1603.1	C_Dmrt1	4010	0.51883	397	0.5206	401	0.00715	0.000632533	FALSE
Ebf2_MA1604.1	Ebf2	MA1604.1	C_EBF3	7021	0.46976	467	0.46172	454	0.06628	9.54004e-78	FALSE
Foxf1_MA1606.1	Foxf1	MA1606.1	C_FOXP3	13708	0.53676	1370	0.53919	1432	-0.03987	1.01654e-74	FALSE
Foxl2_MA1607.1	Foxl2	MA1607.1	C_FOXP3	12500	0.52875	1242	0.52974	1258	-0.02619	1.80212e-53	FALSE
Isl1_MA1608.1	Isl1	MA1608.1	C_Isl1	8804	0.42055	444	0.41661	438	0.02074	2.07514e-36	FALSE
Plagl1_MA1615.1	Plagl1	MA1615.1	C_Plagl1	7923	0.59708	921	0.5942	932	0.06346	4.37028e-82	FALSE
Prdm15_MA1616.1	Prdm15	MA1616.1	C_Prdm15	8577	0.52484	857	0.52315	844	0.00594	2.87939e-05	FALSE
Ptf1a_MA1618.1	Ptf1a	MA1618.1	C_NEUROD1	18820	0.46298	1305	0.46201	1312	-0.01191	4.51534e-38	FALSE
Ptf1avar.2_MA1619.1	Ptf1a(var.2)	MA1619.1	C_Tcf12	13856	0.53282	1326	0.53226	1346	9e-05	0.904394	FALSE
Ptf1avar.3_MA1620.1	Ptf1a(var.3)	MA1620.1	C_Rbpjl	12051	0.44982	837	0.45452	845	-0.04433	4.08315e-72	TRUE
Rbpjl_MA1621.1	Rbpjl	MA1621.1	C_Rbpjl	11793	0.45229	821	0.45605	828	-0.04237	3.04134e-68	FALSE
Smad2Smad3_MA1622.1	Smad2::Smad3	MA1622.1	C_FOSL1::JUN	9415	0.49133	772	0.49189	782	-0.01363	1.78663e-26	FALSE
Stat2_MA1623.1	Stat2	MA1623.1	C_Stat2	27778	0.53079	2680	0.53029	2729	-0.01208	2.07141e-37	FALSE
Stat5a_MA1624.1	Stat5a	MA1624.1	C_Stat5a	4982	0.5348	502	0.53353	508	0.0074	3.26679e-06	FALSE
Stat5b_MA1625.1	Stat5b	MA1625.1	C_Stat5b	7234	0.51164	635	0.507	646	0.01918	1.27517e-24	FALSE
Wt1_MA1627.1	Wt1	MA1627.1	C_Wt1	25345	0.73932	4231	0.72806	4142	0.06427	4.01753e-100	TRUE
Zic1Zic2_MA1628.1	Zic1::Zic2	MA1628.1	C_Zic2	22673	0.52513	2151	0.52085	2133	0.02118	4.41183e-56	FALSE
Zic2_MA1629.1	Zic2	MA1629.1	C_Zic2	25894	0.51624	2353	0.5138	2333	0.01273	1.02927e-37	FALSE
Znf281_MA1630.1	Znf281	MA1630.1	C_Wt1	13935	0.70336	2140	0.68482	2070	0.09072	3.05529e-103	TRUE
ASCL1_MA1100.2	ASCL1	MA1100.2	C_Tcf12	13478	0.52544	1287	0.51948	1253	0.02899	2.28867e-56	FALSE
ATF3_MA0605.2	ATF3	MA0605.2	C_FOSL2::JUND(var.2)	8218	0.97179	2091	0.9824	2128	-0.04865	1.80632e-67	TRUE
BARHL1_MA0877.2	BARHL1	MA0877.2	C_BARHL1	2853	0.63277	372	0.62602	364	0.02374	1.18376e-23	FALSE
BATFJUN_MA0462.2	BATF::JUN	MA0462.2	C_FOSL1::JUN	9562	0.48694	756	0.48855	767	-0.02311	5.93437e-40	FALSE
BCL6_MA0463.2	BCL6	MA0463.2	C_BCL6	4418	0.52198	408	0.51943	406	0.02574	7.86737e-30	FALSE
CDX1_MA0878.2	CDX1	MA0878.2	C_HOXA10	8165	0.46619	610	0.46358	598	-0.00732	1.3205e-07	FALSE
E2F2_MA0864.2	E2F2	MA0864.2	C_E2F2	2251	0.79239	486	0.78676	473	0.01435	5.81328e-12	FALSE
E2F3_MA0469.3	E2F3	MA0469.3	C_E2F3	1478	0.67765	258	0.67196	245	0.01674	1.6341e-08	FALSE
E2F4_MA0470.2	E2F4	MA0470.2	C_E2F2	2596	0.78	528	0.77477	522	0.01416	5.68386e-13	FALSE
EMX1_MA0612.2	EMX1	MA0612.2	C_PAX4	7839	0.39795	286	0.38695	264	0.07222	6.97988e-80	FALSE
FOXD2_MA0847.2	FOXD2	MA0847.2	C_FOXD2	11885	0.49083	1003	0.49145	1040	-0.03054	1.25622e-54	FALSE
GATA5_MA0766.2	GATA5	MA0766.2	C_GATA6	6893	0.45391	427	0.44816	426	0.00213	0.00592979	FALSE
GFI1_MA0038.2	GFI1	MA0038.2	C_GFI1	14514	0.64077	1647	0.63801	1651	-0.00446	2.21774e-09	FALSE
GLI2_MA0734.2	GLI2	MA0734.2	C_GLI3	7318	0.58926	807	0.5869	811	-0.00206	0.175886	FALSE
GSX2_MA0893.2	GSX2	MA0893.2	C_VAX2	10315	0.40379	433	0.39337	406	0.06126	4.34845e-78	FALSE
HES1_MA1099.2	HES1	MA1099.2	C_HES2	6472	0.89582	1535	0.88797	1548	-0.00297	0.171958	FALSE
HES2_MA0616.2	HES2	MA0616.2	C_HES2	5307	0.87039	1250	0.86692	1250	0.00074	0.702503	FALSE
HOXA13_MA0650.2	HOXA13	MA0650.2	C_HOXA13	8872	0.53672	792	0.53309	807	0.01705	2.48537e-28	FALSE
HOXA2_MA0900.2	HOXA2	MA0900.2	C_VAX2	5621	0.39329	220	0.38552	202	0.04109	3.58723e-54	FALSE
HOXA5_MA0158.2	HOXA5	MA0158.2	C_HOXB5	6077	0.42162	306	0.41605	282	0.02954	6.5954e-39	FALSE
HOXA9_MA0594.2	HOXA9	MA0594.2	C_HOXA9	1862	0.63339	245	0.62044	243	0.05631	1.89213e-43	FALSE
HOXB2_MA0902.2	HOXB2	MA0902.2	C_EN1	6740	0.41949	290	0.4093	267	0.0604	2.12703e-72	FALSE
HOXB5_MA0904.2	HOXB5	MA0904.2	C_HOXB5	5491	0.41295	252	0.40571	224	0.04162	1.11773e-54	FALSE
HOXC9_MA0485.2	HOXC9	MA0485.2	C_HOXC10	4516	0.52018	427	0.51431	421	0.02154	3.21706e-25	FALSE
HOXD13_MA0909.2	HOXD13	MA0909.2	C_HOXD13	8115	0.54337	798	0.54124	832	0.01416	4.82554e-25	FALSE
HOXD3_MA0912.2	HOXD3	MA0912.2	C_VAX2	9984	0.3946	393	0.3848	378	0.06504	3.05072e-86	FALSE
HOXD8_MA0910.2	HOXD8	MA0910.2	C_HOXB5	9361	0.42785	533	0.4239	484	0.01776	3.51961e-29	FALSE
HOXD9_MA0913.2	HOXD9	MA0913.2	C_HOXA10	9851	0.44863	642	0.44544	626	0.00634	1.14991e-10	FALSE
JUNBvar.2_MA1140.2	JUNB(var.2)	MA1140.2	C_FOSL2::JUND(var.2)	8615	0.97629	2212	0.98602	2229	-0.04967	8.89603e-69	TRUE
LHX9_MA0701.2	LHX9	MA0701.2	C_PAX4	10041	0.43319	464	0.42093	428	0.08823	3.42027e-90	TRUE
LMX1A_MA0702.2	LMX1A	MA0702.2	C_PAX4	9081	0.39375	306	0.38183	295	0.08308	2.80186e-96	TRUE
LMX1B_MA0703.2	LMX1B	MA0703.2	C_PAX4	10575	0.39652	396	0.385	371	0.07814	9.23717e-90	FALSE
NEUROG1_MA0623.2	NEUROG1	MA0623.2	C_Atoh1	4322	0.46654	309	0.46241	307	0.03755	1.59597e-41	FALSE
NRL_MA0842.2	NRL	MA0842.2	C_MAFF	11797	0.52977	1106	0.53293	1125	-0.02937	2.52846e-52	FALSE
PITX1_MA0682.2	PITX1	MA0682.2	C_OTX2	6304	0.45371	384	0.44299	359	0.05918	5.55792e-70	FALSE
PRRX2_MA0075.3	PRRX2	MA0075.3	C_PAX4	9388	0.40995	383	0.39801	355	0.0873	2.86512e-95	FALSE
SOX4_MA0867.2	SOX4	MA0867.2	C_SOX4	13385	0.50976	1156	0.4935	1114	0.11607	5.52626e-113	TRUE
SOX8_MA0868.2	SOX8	MA0868.2	C_SOX8	8549	0.49892	704	0.48583	671	0.08625	1.48808e-99	TRUE
SP1_MA0079.4	SP1	MA0079.4	C_SP3	10072	1.25606	3113	1.22842	3055	0.09111	1.22543e-100	TRUE
SP2_MA0516.2	SP2	MA0516.2	C_SP2	13249	1.02199	3215	1.00216	3130	0.09974	2.83333e-105	TRUE
SP3_MA0746.2	SP3	MA0746.2	C_SP3	10805	1.22124	3321	1.19427	3244	0.09577	1.49731e-100	TRUE
TCFL5_MA0632.2	TCFL5	MA0632.2	C_TCFL5	10944	0.96282	3111	0.96012	3155	-0.01182	3.65946e-22	FALSE
TFEC_MA0871.2	TFEC	MA0871.2	C_ARNT2	6409	0.87236	1434	0.87272	1463	-0.01983	2.8334e-29	FALSE
ZNF740_MA0753.2	ZNF740	MA0753.2	C_ZNF740	11798	0.81344	2209	0.78716	2112	0.14245	9.11185e-116	TRUE
Nkx3-2_MA0122.3	Nkx3-2	MA0122.3	C_Nkx3-1	6155	0.42688	337	0.42296	339	0.0297	8.9582e-41	FALSE
ASCL1var.2_MA1631.1	ASCL1(var.2)	MA1631.1	C_TCF3	15952	0.52002	1508	0.51805	1480	0.00098	0.9064	FALSE
ATF2_MA1632.1	ATF2	MA1632.1	C_FOSL2::JUND(var.2)	13299	0.74477	2271	0.75158	2315	-0.03518	8.87747e-61	FALSE
BACH1_MA1633.1	BACH1	MA1633.1	C_BACH1	10970	0.52593	1009	0.52738	1014	-0.02539	2.55703e-48	FALSE
BATF_MA1634.1	BATF	MA1634.1	C_FOSL1::JUN	9436	0.49022	768	0.49183	776	-0.01986	1.82582e-32	FALSE
BHLHE22var.2_MA1635.1	BHLHE22(var.2)	MA1635.1	C_Tcf12	14331	0.51541	1302	0.51203	1290	0.02001	1.9773e-49	FALSE
CEBPGvar.2_MA1636.1	CEBPG(var.2)	MA1636.1	C_CEBPG(var.2)	10306	0.54475	1021	0.54782	1028	-0.02903	3.68997e-49	FALSE
EBF3_MA1637.1	EBF3	MA1637.1	C_EBF3	6867	0.55603	688	0.5549	689	0.04863	2.22884e-62	FALSE
HAND2_MA1638.1	HAND2	MA1638.1	C_NEUROD1	17886	0.4595	1257	0.45535	1243	0.01275	3.22653e-32	FALSE
MEIS1var.2_MA1639.1	MEIS1(var.2)	MA1639.1	C_MEIS2(var.2)	15833	0.44579	913	0.44835	941	-0.03438	1.3796e-64	FALSE
MEIS2var.2_MA1640.1	MEIS2(var.2)	MA1640.1	C_MEIS2(var.2)	13421	0.42855	723	0.42609	725	0.00419	1.37842e-06	FALSE
MYF5_MA1641.1	MYF5	MA1641.1	C_Tcf12	14144	0.53279	1347	0.53213	1362	-0.00153	0.0825952	FALSE
NEUROG2var.2_MA1642.1	NEUROG2(var.2)	MA1642.1	C_NEUROD1	19717	0.46641	1376	0.4623	1388	0.01618	2.03274e-40	FALSE
NFIB_MA1643.1	NFIB	MA1643.1	C_NFIB	7998	0.50402	627	0.49305	603	0.08207	8.4571e-88	FALSE
NFYC_MA1644.1	NFYC	MA1644.1	C_NFYA	16226	1.28162	4464	1.27435	4444	0.01088	7.95416e-29	FALSE
NKX2-2_MA1645.1	NKX2-2	MA1645.1	C_NKX2-5	10899	0.5289	950	0.52859	956	-0.00452	3.00528e-10	FALSE
OSR2_MA1646.1	OSR2	MA1646.1	C_OSR2	16085	0.55973	1654	0.56219	1674	-0.01944	3.82332e-40	FALSE
PRDM4_MA1647.1	PRDM4	MA1647.1	C_PRDM4	14164	0.5369	1425	0.53935	1424	-0.02641	7.8227e-55	FALSE
TCF12var.2_MA1648.1	TCF12(var.2)	MA1648.1	C_TCF3	14088	0.55763	1565	0.55665	1556	0.00013	0.202975	FALSE
ZBTB12_MA1649.1	ZBTB12	MA1649.1	C_ZBTB12	4451	0.5281	430	0.52534	437	-0.0162	3.55006e-17	FALSE
ZBTB14_MA1650.1	ZBTB14	MA1650.1	C_ZBTB14	9516	0.94828	2466	0.94242	2448	0.01873	8.73389e-31	FALSE
ZFP42_MA1651.1	ZFP42	MA1651.1	C_ZFP42	10899	0.68429	1842	0.67538	1802	0.021	2.56628e-38	FALSE
ZKSCAN5_MA1652.1	ZKSCAN5	MA1652.1	C_ZKSCAN5	22049	0.62757	2876	0.62312	2856	0.01805	1.3618e-46	FALSE
ZNF148_MA1653.1	ZNF148	MA1653.1	C_ZNF148	23328	0.85719	4764	0.83833	4630	0.1049	1.29866e-124	TRUE
ZNF16_MA1654.1	ZNF16	MA1654.1	C_ZNF16	10123	0.5744	1042	0.57022	1048	0.02249	1.46914e-45	FALSE
ZNF341_MA1655.1	ZNF341	MA1655.1	C_ZNF341	14803	0.58895	1739	0.59073	1779	-0.02594	1.51864e-52	FALSE
ZNF449_MA1656.1	ZNF449	MA1656.1	C_ZNF449	7215	0.60134	818	0.59556	812	0.01167	1.86928e-18	FALSE
ZNF652_MA1657.1	ZNF652	MA1657.1	C_ZNF652	5864	0.5069	533	0.50126	543	0.02722	1.59434e-45	FALSE
FOXA3_MA1683.1	FOXA3	MA1683.1	C_FOXP3	11965	0.54487	1252	0.54667	1294	-0.02989	1.77144e-54	FALSE
ATF4_MA0833.2	ATF4	MA0833.2	C_CEBPG(var.2)	11100	0.5498	1109	0.55286	1147	-0.03016	2.3307e-48	FALSE
BATF3_MA0835.2	BATF3	MA0835.2	C_FOSL1::JUN	10300	0.48423	805	0.48534	819	-0.01624	1.65459e-28	FALSE
CDX2_MA0465.2	CDX2	MA0465.2	C_HOXA10	10144	0.47925	770	0.47513	751	0.00601	1.43716e-08	FALSE
CEBPA_MA0102.4	CEBPA	MA0102.4	C_CEBPE	7612	0.50418	631	0.50186	623	-0.00906	1.95032e-16	FALSE
CEBPD_MA0836.2	CEBPD	MA0836.2	C_CEBPE	7254	0.51291	643	0.51052	647	-0.00998	5.1417e-10	FALSE
CREB1_MA0018.4	CREB1	MA0018.4	C_FOSL2::JUND(var.2)	15994	0.69611	2456	0.70088	2503	-0.02474	3.2031e-53	FALSE
CTCFL_MA1102.2	CTCFL	MA1102.2	C_CTCFL	14304	0.75458	2660	0.74991	2631	0.03001	2.04027e-57	FALSE
E2F6_MA0471.2	E2F6	MA0471.2	C_E2F6	12784	0.76569	2202	0.75458	2151	0.04836	1.68994e-71	FALSE
EBF1_MA0154.4	EBF1	MA0154.4	C_EBF1	8256	0.59089	942	0.59261	963	0.05274	5.43237e-74	FALSE
EGR1_MA0162.4	EGR1	MA0162.4	C_EGR1	21138	0.78227	3841	0.77713	3791	0.01863	2.37937e-48	FALSE
EHF_MA0598.3	EHF	MA0598.3	C_GABPA	13553	0.63041	1904	0.6277	1918	0.01319	1.63425e-31	FALSE
ELF1_MA0473.3	ELF1	MA0473.3	C_GABPA	14244	0.62728	1967	0.62606	1956	0.00464	4.41725e-07	FALSE
ELF3_MA0640.2	ELF3	MA0640.2	C_GABPA	14419	0.60693	1881	0.60451	1877	0.01758	7.33299e-40	FALSE
ESRRA_MA0592.3	ESRRA	MA0592.3	C_ESRRA	8003	0.45392	527	0.45433	528	-0.02927	4.49504e-50	FALSE
ETV1_MA0761.2	ETV1	MA0761.2	C_GABPA	14892	0.60317	1914	0.602	1910	0	0.930246	FALSE
ETV4_MA0764.2	ETV4	MA0764.2	C_ETV4	17613	0.58231	2049	0.58066	2061	0.00274	2.07218e-05	FALSE
ETV5_MA0765.2	ETV5	MA0765.2	C_GABPA	6133	0.79372	1350	0.78605	1334	0.03144	1.46617e-49	FALSE
FOSL1_MA0477.2	FOSL1	MA0477.2	C_FOSL1::JUN	9374	0.48359	739	0.48465	754	-0.01914	2.74723e-30	FALSE
FOXA1_MA0148.4	FOXA1	MA0148.4	C_FOXP3	11894	0.52144	1097	0.52144	1152	-0.01866	1.71141e-36	FALSE
FOXA2_MA0047.3	FOXA2	MA0047.3	C_FOXP3	11832	0.54379	1218	0.54491	1259	-0.02566	1.63821e-42	FALSE
FOXK2_MA1103.2	FOXK2	MA1103.2	C_FOXP3	12960	0.54238	1339	0.54489	1388	-0.03713	7.35887e-64	FALSE
FOXP1_MA0481.3	FOXP1	MA0481.3	C_FOXP3	12556	0.54181	1297	0.54424	1357	-0.03611	8.07318e-65	FALSE
GABPA_MA0062.3	GABPA	MA0062.3	C_GABPA	15525	0.60374	1991	0.60267	1986	0.00458	2.23138e-07	FALSE
GATA1_MA0035.4	GATA1	MA0035.4	C_GATA1	6164	0.41433	300	0.41073	300	0.01667	2.56014e-22	FALSE
GATA4_MA0482.2	GATA4	MA0482.2	C_GATA6	8531	0.43279	466	0.43001	463	-0.00136	0.588394	FALSE
GATA6_MA1104.2	GATA6	MA1104.2	C_GATA6	6968	0.42848	364	0.4259	382	-0.00746	2.62197e-09	FALSE
GRHL2_MA1105.2	GRHL2	MA1105.2	C_GRHL2	7306	0.49048	611	0.4937	617	-0.03391	5.27956e-50	FALSE
HLF_MA0043.3	HLF	MA0043.3	C_DBP	8663	0.54789	901	0.5562	925	-0.05688	3.29193e-73	TRUE
HNF4A_MA0114.4	HNF4A	MA0114.4	C_HNF4A	6008	0.49202	494	0.49377	486	-0.01086	2.57365e-09	FALSE
HNF4G_MA0484.2	HNF4G	MA0484.2	C_HNF4A	6012	0.48508	481	0.48572	470	-0.0073	4.3065e-07	FALSE
HOXB13_MA0901.2	HOXB13	MA0901.2	C_HOXB13	9505	0.51785	839	0.51349	813	0.02737	7.38957e-44	FALSE
JUNB_MA0490.2	JUNB	MA0490.2	C_FOSL1::JUN	9632	0.48721	773	0.48874	779	-0.01821	3.1694e-32	FALSE
JUND_MA0491.2	JUND	MA0491.2	C_FOSL1::JUN	9197	0.48234	715	0.48415	723	-0.01988	3.96137e-33	FALSE
KLF4_MA0039.4	KLF4	MA0039.4	C_KLF5	14900	0.86706	3012	0.8492	2909	0.09699	3.82268e-108	TRUE
KLF9_MA1107.2	KLF9	MA1107.2	C_KLF9	52669	0.66337	7265	0.66037	7205	0.00164	0.000168584	FALSE
LHX2_MA0700.2	LHX2	MA0700.2	C_Dlx3	9750	0.43113	482	0.42336	448	0.05679	9.74144e-81	FALSE
MAFF_MA0495.3	MAFF	MA0495.3	C_MAFF	12118	0.47157	900	0.47148	916	-0.01132	3.47172e-21	FALSE
MAFG_MA0659.2	MAFG	MA0659.2	C_MAFF	12577	0.48357	968	0.48569	992	-0.01954	3.81184e-38	FALSE
MAFK_MA0496.3	MAFK	MA0496.3	C_BACH1	10556	0.52153	937	0.52462	959	-0.032	6.11046e-49	FALSE
MEF2A_MA0052.4	MEF2A	MA0052.4	C_MEF2A	10896	0.49893	1000	0.50098	995	-0.02784	4.08949e-47	FALSE
MITF_MA0620.3	MITF	MA0620.3	C_BHLHE41	5271	0.83291	1108	0.83772	1125	-0.03533	5.7266e-46	FALSE
MXI1_MA1108.2	MXI1	MA1108.2	C_Twist2	11797	0.50765	1022	0.50378	1001	0.01639	1.53451e-34	FALSE
MYOD1_MA0499.2	MYOD1	MA0499.2	C_MYOD1	16875	0.49883	1437	0.49767	1435	-0.00816	7.3969e-20	FALSE
MYOG_MA0500.2	MYOG	MA0500.2	C_Tcf12	14459	0.54119	1443	0.53943	1434	0.01233	1.43068e-33	FALSE
MZF1_MA0056.2	MZF1	MA0056.2	C_MZF1	6904	0.53489	634	0.52753	628	0.04157	1.5875e-56	FALSE
NFE2L1_MA0089.2	NFE2L1	MA0089.2	C_NFE2L1	11623	0.50349	966	0.50497	983	-0.03094	3.52014e-60	FALSE
NFIL3_MA0025.2	NFIL3	MA0025.2	C_DBP	9642	0.52914	920	0.53593	937	-0.04966	1.63525e-67	TRUE
NFYB_MA0502.2	NFYB	MA0502.2	C_NFYB	12164	1.25295	3258	1.2507	3249	0.00105	0.0124992	FALSE
NKX2-5_MA0063.2	NKX2-5	MA0063.2	C_NKX2-5	9275	0.50014	691	0.49812	699	0.01057	1.60148e-18	FALSE
NR4A1_MA1112.2	NR4A1	MA1112.2	C_NR4A1	10311	0.40736	533	0.40752	533	-0.02149	4.12314e-44	FALSE
ONECUT1_MA0679.2	ONECUT1	MA0679.2	C_ONECUT1	11251	0.42342	636	0.42145	620	-0.00317	0.00209359	FALSE
OTX2_MA0712.2	OTX2	MA0712.2	C_OTX2	7431	0.4349	400	0.42421	372	0.06294	5.8781e-69	FALSE
PBX2_MA1113.2	PBX2	MA1113.2	C_MEIS2(var.2)	14130	0.42617	784	0.42499	790	-0.00446	6.97503e-10	FALSE
PHOX2B_MA0681.2	PHOX2B	MA0681.2	C_PHOX2B	9181	0.41331	493	0.40513	458	0.05593	2.05893e-77	FALSE
PKNOX1_MA0782.2	PKNOX1	MA0782.2	C_PBX3	20531	0.62383	2236	0.6202	2213	0.00231	0.0295799	FALSE
POU2F3_MA0627.2	POU2F3	MA0627.2	C_POU1F1	14126	0.4831	1027	0.47406	1011	0.04589	7.1537e-78	FALSE
PRDM1_MA0508.3	PRDM1	MA0508.3	C_PRDM1	37944	0.61222	4812	0.60977	4817	0.0044	7.48419e-12	FALSE
RFX1_MA0509.2	RFX1	MA0509.2	C_RFX3	13460	0.75996	2567	0.78698	2727	-0.14992	9.54974e-120	TRUE
RFX3_MA0798.2	RFX3	MA0798.2	C_RFX3	13989	0.7554	2650	0.7835	2826	-0.15385	1.0056e-123	TRUE
RUNX3_MA0684.2	RUNX3	MA0684.2	C_RUNX3	7408	0.49534	609	0.49487	625	0.02394	2.94017e-36	FALSE
SCRT1_MA0743.2	SCRT1	MA0743.2	C_SCRT1	7998	0.50378	744	0.50884	760	-0.04564	5.09815e-65	TRUE
SCRT2_MA0744.2	SCRT2	MA0744.2	C_SCRT1	8588	0.52956	869	0.53668	901	-0.0552	1.37522e-77	TRUE
SNAI2_MA0745.2	SNAI2	MA0745.2	C_Rbpjl	11455	0.46292	852	0.46453	862	-0.02394	1.30929e-44	FALSE
SOX2_MA0143.4	SOX2	MA0143.4	C_SOX13	8451	0.47759	626	0.46765	602	0.068	5.67809e-83	FALSE
SPI1_MA0080.5	SPI1	MA0080.5	C_SPI1	34823	0.59102	4135	0.58948	4135	-0.00113	0.00694082	FALSE
SPIB_MA0081.2	SPIB	MA0081.2	C_SPI1	26198	0.61338	3360	0.60975	3348	0.00694	1.43301e-19	FALSE
SREBF1var.2_MA0829.2	SREBF1(var.2)	MA0829.2	C_SREBF1(var.2)	6984	0.68677	1100	0.68936	1110	-0.04518	1.0472e-63	TRUE
TCF3_MA0522.3	TCF3	MA0522.3	C_TCF3	12273	0.55862	1350	0.55761	1344	-0.00297	0.00800061	FALSE
TCF4_MA0830.2	TCF4	MA0830.2	C_TCF3	13111	0.51015	1224	0.50818	1204	-0.00606	8.27096e-12	FALSE
TCF7_MA0769.2	TCF7	MA0769.2	C_TCF7L2	12850	0.43041	678	0.42007	674	0.07877	1.82789e-97	TRUE
TEAD1_MA0090.3	TEAD1	MA0090.3	C_TEAD4	7876	0.54311	807	0.54471	800	-0.0307	9.17491e-46	FALSE
TEAD4_MA0809.2	TEAD4	MA0809.2	C_TEAD4	7967	0.53688	805	0.54062	799	-0.0277	3.65058e-48	FALSE
TFAP2A_MA0003.4	TFAP2A	MA0003.4	C_TFAP2A	10738	0.48384	771	0.47728	770	0.06032	2.12092e-80	FALSE
TFAP2Cvar.2_MA0814.2	TFAP2C(var.2)	MA0814.2	C_TFAP2A	10846	0.51996	909	0.51302	903	0.05575	1.94465e-85	FALSE
TWIST1_MA1123.2	TWIST1	MA1123.2	C_ZBTB18	14500	0.46402	1039	0.4636	1027	-0.01458	1.91408e-31	FALSE
USF1_MA0093.3	USF1	MA0093.3	C_BHLHE41	9197	0.69905	1451	0.70284	1469	-0.02123	2.24851e-35	FALSE
USF2_MA0526.3	USF2	MA0526.3	C_BHLHE41	9244	0.70705	1497	0.70955	1517	-0.01511	2.8335e-31	FALSE
YY2_MA0748.2	YY2	MA0748.2	C_YY2	7803	0.84927	1877	0.83614	1860	0.03881	2.61237e-56	FALSE
ZNF263_MA0528.2	ZNF263	MA0528.2	C_ZNF263	20714	0.74391	3479	0.73145	3391	0.07219	4.90101e-98	TRUE
CREM_MA0609.2	CREM	MA0609.2	C_FOSL2::JUND(var.2)	8214	0.96872	2060	0.97746	2113	-0.04325	8.64178e-64	TRUE

## Sheet: TFBS sign CREB-related motifs
TFBS_chr	TFBS_start	TFBS_end	TFBS_name	TFBS_score	TFBS_strand	peak_chr	peak_start	peak_end	WT1_score	KO1_score	WT1_bound	KO1_bound	WT1_KO1_log2fc	SYMBOL	annotation	ENSEMBL
1	18631	18639	Atf1_MA0604.1	7.85855	+	1	18592	18785	0.96233	1.0637	0	1	-0.12682	cep97	Distal Intergenic	ENSDARG00000102407
1	44548	44556	Atf1_MA0604.1	7.87934	-	1	44519	44705	1.82942	1.61226	1	1	0.16847	tmem39a	Promoter (<=1kb)	ENSDARG00000102746
1	185230	185238	Atf1_MA0604.1	8.97482	+	1	185195	185313	0.18341	0.18738	0	0	-0.01755	grtp1a	Intron (NM_213402/406711, intron 5 of 7)	ENSDARG00000029936
1	241064	241072	Atf1_MA0604.1	7.87934	-	1	241054	241174	0.10806	0.29573	0	0	-0.81048	grk1a	Exon (NM_200776/393749, exon 6 of 12)	ENSDARG00000058803
1	385895	385903	Atf1_MA0604.1	9.08076	-	1	385818	386176	0.5441	0.60878	0	0	-0.13017	pros1	Distal Intergenic	ENSDARG00000068261
1	619442	619450	Atf1_MA0604.1	8.97482	+	1	619358	619502	2.24928	2.08895	1	1	0.10017	atp5pf	Promoter (<=1kb)	ENSDARG00000014313
1	661651	661659	Atf1_MA0604.1	8.97415	-	1	661570	661725	2.26235	2.02996	1	1	0.14672	appa	Promoter (<=1kb)	ENSDARG00000104279
1	826868	826876	Atf1_MA0604.1	7.87934	-	1	826546	826986	0.43556	0.50165	0	0	-0.15659	adamts5	Distal Intergenic	ENSDARG00000100307
1	1010245	1010253	Atf1_MA0604.1	7.85954	-	1	1009955	1010392	0.34332	0.37714	0	0	-0.0974	n6amt1	Distal Intergenic	ENSDARG00000115421
1	1245073	1245081	Atf1_MA0604.1	7.77273	-	1	1245063	1245161	0.16786	0.18612	0	0	-0.08289	mir459	Distal Intergenic	ENSDARG00000080051
1	1506138	1506146	Atf1_MA0604.1	7.77273	-	1	1506086	1506250	0.33643	0.26909	0	0	0.2194	atp1a1a.4	Distal Intergenic	ENSDARG00000001870
1	1564306	1564314	Atf1_MA0604.1	9.08076	-	1	1564159	1564389	3.73153	3.99274	1	1	-0.09417	atp1a1a.1	Promoter (<=1kb)	ENSDARG00000002791
1	2112456	2112464	Atf1_MA0604.1	7.77273	-	1	2112335	2112680	9.13379	9.17729	1	1	-0.00675	kpnb3	Promoter (<=1kb)	ENSDARG00000040245
1	2948877	2948885	Atf1_MA0604.1	7.88	+	1	2948794	2949085	1.05238	1.04953	1	1	0.00345	gpc5a	Distal Intergenic	ENSDARG00000103647
1	3002317	3002325	Atf1_MA0604.1	7.87934	-	1	3002259	3002354	0.31005	0.27152	0	0	0.12885	gpc5a	Distal Intergenic	ENSDARG00000103647
1	3051418	3051426	Atf1_MA0604.1	7.75195	+	1	3051403	3051626	0.19062	0.192	0	0	-0.00599	gpc5a	Distal Intergenic	ENSDARG00000103647
1	3974434	3974442	Atf1_MA0604.1	8.97482	+	1	3974419	3974584	0.23721	0.15568	0	0	0.35038	slitrk6	Distal Intergenic	ENSDARG00000098769
1	4100058	4100066	Atf1_MA0604.1	7.87934	-	1	4099878	4100283	0.43203	0.43477	0	0	-0.00688	slitrk6	Distal Intergenic	ENSDARG00000098769
1	4400968	4400976	Atf1_MA0604.1	7.75293	-	1	4400750	4401004	0.24747	0.31052	0	0	-0.21704	spry2	Distal Intergenic	ENSDARG00000078308
1	4696964	4696972	Atf1_MA0604.1	7.7734	+	1	4696863	4697061	1.68193	1.79204	1	1	-0.08462	ndfip2	Promoter (<=1kb)	ENSDARG00000033928
1	4724649	4724657	Atf1_MA0604.1	8.97415	-	1	4724612	4724723	0.62067	0.85056	0	0	-0.38058	stk16	Promoter (<=1kb)	ENSDARG00000037777
1	4780505	4780513	Atf1_MA0604.1	7.75293	-	1	4780370	4780635	0.14211	0.21335	0	0	-0.32391	atic	Distal Intergenic	ENSDARG00000016706
1	4845400	4845408	Atf1_MA0604.1	7.77273	-	1	4845189	4845411	0.27456	0.20159	0	0	0.27864	fn1b	Promoter (<=1kb)	ENSDARG00000006526
1	5335191	5335199	Atf1_MA0604.1	7.85954	-	1	5335109	5335267	0.30265	0.16961	0	0	0.51445	pard3ba	Distal Intergenic	ENSDARG00000092671
1	6010830	6010838	Atf1_MA0604.1	8.97482	+	1	6010665	6011019	0.38867	0.36707	0	0	0.06008	ube2f	Distal Intergenic	ENSDARG00000025754
1	6387485	6387493	Atf1_MA0604.1	7.77273	-	1	6387382	6387516	0.22843	0.1174	0	0	0.51585	erbb4a	Distal Intergenic	ENSDARG00000063207
1	6455944	6455952	Atf1_MA0604.1	7.7734	+	1	6455723	6455975	0.38266	0.44996	0	0	-0.17446	erbb4a	Distal Intergenic	ENSDARG00000063207
1	6991465	6991473	Atf1_MA0604.1	9.08076	-	1	6991403	6991498	0.42434	0.22579	0	0	0.62429	arglu1b	Promoter (1-2kb)	ENSDARG00000018319
1	7415894	7415902	Atf1_MA0604.1	7.85954	-	1	7415734	7416015	1.73799	1.42859	1	1	0.25958	grapb	Distal Intergenic	ENSDARG00000022668
1	7744240	7744248	Atf1_MA0604.1	7.77273	-	1	7744202	7744321	1.87159	1.83167	1	1	0.02891	syngr3b	Promoter (<=1kb)	ENSDARG00000025034
1	7837206	7837214	Atf1_MA0604.1	8.97482	+	1	7837103	7837251	1.10471	1.29334	1	1	-0.20343	mief2	Promoter (<=1kb)	ENSDARG00000002377
1	7902849	7902857	Atf1_MA0604.1	7.87934	-	1	7902799	7902905	0.16408	0.09805	0	0	0.352	zgc:112980	Distal Intergenic	ENSDARG00000037739
1	7969666	7969674	Atf1_MA0604.1	9.08076	-	1	7969600	7969741	1.31795	1.53128	1	1	-0.1969	actb1	Promoter (1-2kb)	ENSDARG00000037746
1	8033930	8033938	Atf1_MA0604.1	7.7734	+	1	8033891	8033983	0.19477	0.15519	0	0	0.181	hapstr1b	Distal Intergenic	ENSDARG00000012458
1	8460758	8460766	Atf1_MA0604.1	7.75293	-	1	8460715	8460868	0.33869	0.37247	0	0	-0.0982	rasd3	Promoter (<=1kb)	ENSDARG00000058464
1	8511869	8511877	Atf1_MA0604.1	7.85855	+	1	8511746	8511972	2.02913	2.05077	1	1	-0.01432	chtf18	Promoter (2-3kb)	ENSDARG00000058480
1	8595545	8595553	Atf1_MA0604.1	7.7734	+	1	8595509	8595587	0.43182	0.47473	0	0	-0.10423	ubn1	Promoter (1-2kb)	ENSDARG00000063169
1	8993796	8993804	Atf1_MA0604.1	7.77273	-	1	8993752	8993942	0.26094	0.44739	0	0	-0.5499	ugt5b2	Distal Intergenic	ENSDARG00000101495
1	9442164	9442172	Atf1_MA0604.1	7.75293	-	1	9442088	9442296	0.44208	0.39472	0	0	0.12224	rbm46	Promoter (<=1kb)	ENSDARG00000079452
1	9442222	9442230	Atf1_MA0604.1	7.77273	-	1	9442088	9442296	0.47476	0.36164	0	0	0.29289	rbm46	Promoter (<=1kb)	ENSDARG00000079452
1	9456596	9456604	Atf1_MA0604.1	9.08076	-	1	9456579	9456698	0.30808	0.19951	0	0	0.39937	rbm46	Distal Intergenic	ENSDARG00000079452
1	9669669	9669677	Atf1_MA0604.1	9.08076	-	1	9669617	9669744	0.44252	0.68071	0	0	-0.49391	dachb	Distal Intergenic	ENSDARG00000034785
1	9669680	9669688	Atf1_MA0604.1	8.97415	-	1	9669617	9669744	0.44252	0.68071	0	0	-0.49391	dachb	Distal Intergenic	ENSDARG00000034785
1	9791184	9791192	Atf1_MA0604.1	7.85954	-	1	9791129	9791311	0.74645	0.7171	0	0	0.04853	cnpy3	Promoter (1-2kb)	ENSDARG00000070512
1	10035874	10035882	Atf1_MA0604.1	7.77273	-	1	10035790	10036180	2.7695	2.85017	1	1	-0.03944	atp1b1b	Promoter (<=1kb)	ENSDARG00000076833
1	10397288	10397296	Atf1_MA0604.1	7.75195	+	1	10397200	10397413	0.27822	0.23756	0	0	0.14722	dmd	Distal Intergenic	ENSDARG00000008487
1	10540660	10540668	Atf1_MA0604.1	7.75195	+	1	10540407	10540684	0.25772	0.30417	0	0	-0.15902	knstrn	Distal Intergenic	ENSDARG00000074379
1	10861905	10861913	Atf1_MA0604.1	7.85954	-	1	10861712	10861972	0.21444	0.24691	0	0	-0.12615	brat1	Distal Intergenic	ENSDARG00000062585
1	11146081	11146089	Atf1_MA0604.1	7.75195	+	1	11146004	11146115	0.31964	0.40017	0	0	-0.23249	ttyh3b	Intron (NM_001037387/798421, intron 2 of 14)	ENSDARG00000007678
1	11163291	11163299	Atf1_MA0604.1	7.77273	-	1	11163256	11163411	1.86286	2.36488	1	1	-0.32255	ttyh3b	Promoter (<=1kb)	ENSDARG00000007678
1	11174905	11174913	Atf1_MA0604.1	7.75293	-	1	11174891	11174960	0.23255	0.14858	0	0	0.36744	ttyh3b	Intron (NM_001287204/323898, intron 18 of 20)	ENSDARG00000007678
1	11743675	11743683	Atf1_MA0604.1	7.7734	+	1	11743614	11743834	0.3031	0.2856	0	0	0.05801	zgc:77739	Distal Intergenic	ENSDARG00000017985
1	13328286	13328294	Atf1_MA0604.1	7.85954	-	1	13328240	13328314	0.3116	0.25619	0	0	0.18845	hpf1	Distal Intergenic	ENSDARG00000057114
1	13494167	13494175	Atf1_MA0604.1	7.77273	-	1	13493941	13494300	0.49696	0.52455	0	0	-0.06109	camk2d2	Intron (NM_001002542/436815, intron 13 of 18)	ENSDARG00000014273
1	13494215	13494223	Atf1_MA0604.1	7.87934	-	1	13493941	13494300	0.36284	0.44925	0	0	-0.2284	camk2d2	Intron (NM_001002542/436815, intron 13 of 18)	ENSDARG00000014273
1	13677393	13677401	Atf1_MA0604.1	9.08142	+	1	13677358	13677521	0.63993	0.7969	0	0	-0.26427	crmp1	Exon (NM_001020725/553756, exon 14 of 16)	ENSDARG00000056742
1	13719852	13719860	Atf1_MA0604.1	7.75293	-	1	13719766	13719869	0.99681	0.50247	1	0	0.82241	chic2	Promoter (<=1kb)	ENSDARG00000022690
1	13969305	13969313	Atf1_MA0604.1	7.88	+	1	13969271	13969397	0.76939	0.79774	0	0	-0.04425	mir2185-3	Distal Intergenic	ENSDARG00000111809
1	14180533	14180541	Atf1_MA0604.1	7.85855	+	1	14180482	14180614	0.1353	0.23176	0	0	-0.43214	mir2185-3	Distal Intergenic	ENSDARG00000111809
1	14278065	14278073	Atf1_MA0604.1	7.87934	-	1	14277991	14278316	0.40301	0.28011	0	0	0.36951	mir2185-3	Distal Intergenic	ENSDARG00000111809
1	15276251	15276259	Atf1_MA0604.1	7.75293	-	1	15276188	15276282	0.14788	0.10061	0	0	0.25788	tusc3	Distal Intergenic	ENSDARG00000078854
1	16181635	16181643	Atf1_MA0604.1	7.75195	+	1	16181421	16181668	0.19359	0.17555	0	0	0.07998	frg1	Distal Intergenic	ENSDARG00000056504
1	16604290	16604298	Atf1_MA0604.1	7.77273	-	1	16604239	16604315	0.38903	0.22596	0	0	0.53056	fat1a	Distal Intergenic	ENSDARG00000017591
1	16745176	16745184	Atf1_MA0604.1	7.75195	+	1	16745075	16745209	0.22711	0.26714	0	0	-0.14896	fat1a	Intron (NM_212967/406172, intron 4 of 26)	ENSDARG00000017591
1	17018717	17018725	Atf1_MA0604.1	9.08142	+	1	17018674	17018879	1.09645	0.99973	1	1	0.11742	ufsp2	Promoter (<=1kb)	ENSDARG00000056369
1	17018761	17018769	Atf1_MA0604.1	7.77273	-	1	17018674	17018879	1.12826	1.45991	1	1	-0.33493	ufsp2	Promoter (<=1kb)	ENSDARG00000056369
1	17077668	17077676	Atf1_MA0604.1	7.87934	-	1	17077641	17077798	0.22117	0.23914	0	0	-0.06988	pdlim3a	Distal Intergenic	ENSDARG00000011023
1	18623033	18623041	Atf1_MA0604.1	7.75293	-	1	18622967	18623088	0.24067	0.29727	0	0	-0.19954	tyrp1b	Distal Intergenic	ENSDARG00000056151
1	18956531	18956539	Atf1_MA0604.1	8.97482	+	1	18956472	18956598	2.0573	1.63164	1	1	0.3105	tmem192	Promoter (<=1kb)	ENSDARG00000037484
1	19071034	19071042	Atf1_MA0604.1	8.97482	+	1	19071025	19071116	0.37818	0.53145	0	0	-0.37325	tma16	Promoter (<=1kb)	ENSDARG00000008068
1	20115501	20115509	Atf1_MA0604.1	7.88	+	1	20115181	20115545	0.31071	0.34057	0	0	-0.09237	tll1	Intron (NM_131010/474335, intron 2 of 21)	ENSDARG00000037429
1	20511716	20511724	Atf1_MA0604.1	7.75195	+	1	20511581	20511866	1.01873	1.31282	1	1	-0.32608	npy1r	Distal Intergenic	ENSDARG00000037411
1	20828945	20828953	Atf1_MA0604.1	7.75195	+	1	20828918	20829040	0.14567	0.15893	0	0	-0.06526	glrba	Distal Intergenic	ENSDARG00000052782
1	21037140	21037148	Atf1_MA0604.1	7.75293	-	1	21037085	21037376	1.80968	1.84565	1	1	-0.02636	pax5	Intron (NM_131638/60636, intron 1 of 10)	ENSDARG00000037383
1	21493872	21493880	Atf1_MA0604.1	7.75293	-	1	21493834	21494070	0.30596	0.31855	0	0	-0.04008	chrnb3a	Distal Intergenic	ENSDARG00000052764
1	22112412	22112420	Atf1_MA0604.1	8.97415	-	1	22112272	22112509	1.63883	1.36701	1	1	0.23911	tapt1b	Promoter (<=1kb)	ENSDARG00000061143
1	22583752	22583760	Atf1_MA0604.1	9.08142	+	1	22583644	22583808	3.19201	3.52292	1	1	-0.13657	lias	Promoter (<=1kb)	ENSDARG00000022845
1	22583778	22583786	Atf1_MA0604.1	7.77273	-	1	22583644	22583808	2.66831	2.91681	1	1	-0.12229	lias	Promoter (<=1kb)	ENSDARG00000022845
1	22905176	22905184	Atf1_MA0604.1	9.08076	-	1	22905091	22905321	4.01647	4.23232	1	1	-0.07302	ncapg	Distal Intergenic	ENSDARG00000070109
1	23092898	23092906	Atf1_MA0604.1	7.87934	-	1	23092896	23093123	0.38049	0.36272	0	0	0.05003	slit2	Promoter (1-2kb)	ENSDARG00000004246
1	23353276	23353284	Atf1_MA0604.1	7.75195	+	1	23353005	23353432	1.00784	0.83877	1	0	0.22968	mab21l2	Distal Intergenic	ENSDARG00000015266
1	23391371	23391379	Atf1_MA0604.1	7.77273	-	1	23391267	23391415	0.35204	0.29281	0	0	0.18468	mab21l2	Distal Intergenic	ENSDARG00000015266
1	23495615	23495623	Atf1_MA0604.1	7.75195	+	1	23495611	23495750	0.23578	0.26517	0	0	-0.10839	mab21l2	Distal Intergenic	ENSDARG00000015266
1	23781072	23781080	Atf1_MA0604.1	7.85954	-	1	23781017	23781092	0.2243	0.37104	0	0	-0.48728	sh3d19	Distal Intergenic	ENSDARG00000088202
1	24005540	24005548	Atf1_MA0604.1	7.77273	-	1	24005361	24005707	0.57406	0.71196	0	0	-0.25444	dctpp1	Distal Intergenic	ENSDARG00000054334
1	24466903	24466911	Atf1_MA0604.1	9.08142	+	1	24466829	24467070	0.35752	0.43025	0	0	-0.19651	tmem154	Distal Intergenic	ENSDARG00000074776
1	24668886	24668894	Atf1_MA0604.1	9.08076	-	1	24668766	24668986	0.5051	0.69842	0	0	-0.37768	trim2a	Intron (NM_001014371/100003782, intron 1 of 11)	ENSDARG00000031817
1	25213599	25213607	Atf1_MA0604.1	8.97482	+	1	25213508	25213653	0.22303	0.31078	0	0	-0.31164	myoz2b	Distal Intergenic	ENSDARG00000037266
1	25369486	25369494	Atf1_MA0604.1	8.97415	-	1	25369429	25369705	5.8914	5.76915	1	1	0.02954	pdcd4a	Promoter (<=1kb)	ENSDARG00000021702
1	25369522	25369530	Atf1_MA0604.1	9.08142	+	1	25369429	25369705	6.80061	7.17981	1	1	-0.07673	pdcd4a	Promoter (<=1kb)	ENSDARG00000021702
1	25411428	25411436	Atf1_MA0604.1	9.08076	-	1	25411331	25411453	0.60858	0.80628	0	0	-0.33775	toporsa	Promoter (<=1kb)	ENSDARG00000037260
1	25457265	25457273	Atf1_MA0604.1	7.77273	-	1	25457217	25457410	0.73515	0.70902	0	0	0.04369	mtap	Distal Intergenic	ENSDARG00000037261
1	25696115	25696123	Atf1_MA0604.1	8.97415	-	1	25696067	25696164	0.25977	0.1966	0	0	0.24752	ppa2	Distal Intergenic	ENSDARG00000009685
1	26986201	26986209	Atf1_MA0604.1	7.7734	+	1	26986094	26986277	0.23056	0.23856	0	0	-0.03074	pspc1	Distal Intergenic	ENSDARG00000006621
1	27250214	27250222	Atf1_MA0604.1	7.77273	-	1	27250161	27250327	0.63896	0.58731	0	0	0.09886	sugt1	Distal Intergenic	ENSDARG00000100083
1	27250798	27250806	Atf1_MA0604.1	7.77273	-	1	27250718	27250828	0.20921	0.15334	0	0	0.25081	sugt1	Distal Intergenic	ENSDARG00000100083
1	28407583	28407591	Atf1_MA0604.1	8.97415	-	1	28407300	28407648	4.66397	4.47664	1	1	0.05737	irs2a	Promoter (<=1kb)	ENSDARG00000037099
1	28479399	28479407	Atf1_MA0604.1	7.87934	-	1	28479347	28479722	1.52038	1.50736	1	1	0.01135	lig4	Distal Intergenic	ENSDARG00000060620
1	28954996	28955004	Atf1_MA0604.1	7.75293	-	1	28954937	28955181	1.47584	1.48318	1	1	-0.00653	alg11	Promoter (<=1kb)	ENSDARG00000031202
1	28994192	28994200	Atf1_MA0604.1	7.85855	+	1	28994111	28994259	1.08191	1.42449	1	1	-0.35632	tm9sf2	Promoter (<=1kb)	ENSDARG00000003866
1	29141264	29141272	Atf1_MA0604.1	7.85954	-	1	29141170	29141523	0.45089	0.59488	0	0	-0.31419	pcca	Intron (NM_001002746/437019, intron 21 of 22)	ENSDARG00000028982
1	29693029	29693037	Atf1_MA0604.1	7.85954	-	1	29693025	29693114	0.15956	0.1266	0	0	0.16763	igf2bp2b	Distal Intergenic	ENSDARG00000099758
1	30204582	30204590	Atf1_MA0604.1	7.75293	-	1	30204546	30204643	0.31082	0.37184	0	0	-0.1828	itga6b	Distal Intergenic	ENSDARG00000069946
1	30415131	30415139	Atf1_MA0604.1	9.08142	+	1	30415128	30415299	0.14564	0.21237	0	0	-0.30203	eef1a1b	Distal Intergenic	ENSDARG00000069951
1	30771512	30771520	Atf1_MA0604.1	7.75293	-	1	30771347	30771641	1.94584	1.87073	1	1	0.05289	cenpk	Distal Intergenic	ENSDARG00000039616
1	31642668	31642676	Atf1_MA0604.1	7.87934	-	1	31642629	31642800	0.18858	0.43434	0	0	-0.80396	pudp	Intron (NM_001020615/553642, intron 3 of 3)	ENSDARG00000027826
1	31755914	31755922	Atf1_MA0604.1	8.97482	+	1	31755819	31756003	0.3201	0.43591	0	0	-0.32333	nlgn4xa	Distal Intergenic	ENSDARG00000079455
1	32055684	32055692	Atf1_MA0604.1	7.75195	+	1	32055652	32055868	0.21734	0.25342	0	0	-0.13844	nlgn4xa	Distal Intergenic	ENSDARG00000079455
1	32624785	32624793	Atf1_MA0604.1	7.85954	-	1	32624603	32624870	0.35765	0.16838	0	0	0.68881	gyg2	Intron (NM_001079980/559896, intron 13 of 14)	ENSDARG00000033380
1	33463226	33463234	Atf1_MA0604.1	7.85855	+	1	33463093	33463278	0.21285	0.16566	0	0	0.20656	arl6	Distal Intergenic	ENSDARG00000032056
1	33729655	33729663	Atf1_MA0604.1	7.7734	+	1	33729567	33729732	0.70335	0.96198	0	0	-0.38553	lmo7b	Distal Intergenic	ENSDARG00000053535
1	34762107	34762115	Atf1_MA0604.1	9.08142	+	1	34761992	34762125	0.30642	0.41692	0	0	-0.31849	gab1	Promoter (<=1kb)	ENSDARG00000037018
1	34762117	34762125	Atf1_MA0604.1	9.08076	-	1	34761992	34762125	0.30642	0.41692	0	0	-0.31849	gab1	Promoter (<=1kb)	ENSDARG00000037018
1	34791026	34791034	Atf1_MA0604.1	7.75195	+	1	34790985	34791065	0.29112	0.53928	0	0	-0.65481	gab1	Intron (NM_001326713/406666, intron 2 of 11)	ENSDARG00000037018
1	35198489	35198497	Atf1_MA0604.1	7.77273	-	1	35198434	35198576	0.22859	0.38355	0	0	-0.50526	smad1	Promoter (1-2kb)	ENSDARG00000027199
1	35549214	35549222	Atf1_MA0604.1	7.87934	-	1	35549085	35549365	0.59836	0.37036	0	0	0.53202	lsm6	Distal Intergenic	ENSDARG00000036995
1	36039906	36039914	Atf1_MA0604.1	7.85855	+	1	36039844	36040028	1.13779	0.8815	1	0	0.32271	arhgap10	Promoter (<=1kb)	ENSDARG00000078326
1	36483565	36483573	Atf1_MA0604.1	7.7734	+	1	36483527	36483801	0.21979	0.33019	0	0	-0.38524	dclk2a	Intron (NM_001135121/572548, intron 1 of 16)	ENSDARG00000034093
1	36593200	36593208	Atf1_MA0604.1	7.87934	-	1	36593123	36593294	2.5873	3.57716	1	1	-0.4466	fam193a	Promoter (<=1kb)	ENSDARG00000102787
1	37106322	37106330	Atf1_MA0604.1	7.85855	+	1	37106249	37106388	0.19844	0.24737	0	0	-0.19433	galntl6	Intron (NM_001145602/568915, intron 1 of 11)	ENSDARG00000040048
1	37290922	37290930	Atf1_MA0604.1	7.75195	+	1	37290628	37291096	0.62246	0.65123	0	0	-0.05337	galnt7	Intron (NM_001145602/568915, intron 4 of 11)	ENSDARG00000057303
1	37545977	37545985	Atf1_MA0604.1	7.85954	-	1	37545903	37546088	0.25565	0.26265	0	0	-0.02524	hand2	Distal Intergenic	ENSDARG00000008305
1	37642039	37642047	Atf1_MA0604.1	7.7734	+	1	37641930	37642140	3.56999	3.50297	1	1	0.02629	fbxo8	Promoter (<=1kb)	ENSDARG00000007477
1	37642356	37642364	Atf1_MA0604.1	7.7734	+	1	37642206	37642403	4.20736	3.79725	1	1	0.14292	fbxo8	Promoter (<=1kb)	ENSDARG00000007477
1	37814695	37814703	Atf1_MA0604.1	7.75195	+	1	37814575	37814714	0.25985	0.36514	0	0	-0.33654	glra3	Intron (NM_152965/192124, intron 1 of 8)	ENSDARG00000011066
1	38487188	38487196	Atf1_MA0604.1	8.97415	-	1	38487114	38487199	0.27351	0.30678	0	0	-0.11141	mir2197	Distal Intergenic	ENSDARG00000085733
1	38588104	38588112	Atf1_MA0604.1	7.7734	+	1	38588077	38588386	0.29655	0.25706	0	0	0.13649	mir2197	Distal Intergenic	ENSDARG00000085733
1	38985999	38986007	Atf1_MA0604.1	7.77273	-	1	38985953	38986046	0.22761	0.21444	0	0	0.0525	dctd	Intron (NM_001365543/30155, intron 11 of 30)	ENSDARG00000036990
1	39192514	39192522	Atf1_MA0604.1	7.88	+	1	39192462	39192556	0.41905	0.35025	0	0	0.18913	tmem134	Distal Intergenic	ENSDARG00000024828
1	39276916	39276924	Atf1_MA0604.1	9.08142	+	1	39276879	39277034	1.47614	1.85256	1	1	-0.30192	aip	Promoter (<=1kb)	ENSDARG00000104437
1	39297741	39297749	Atf1_MA0604.1	7.87934	-	1	39297652	39297841	1.37108	1.61777	1	1	-0.21804	cdk2ap2	Promoter (<=1kb)	ENSDARG00000103145
1	39768566	39768574	Atf1_MA0604.1	7.75293	-	1	39768413	39768661	1.0279	0.88487	1	0	0.18832	scoca	Distal Intergenic	ENSDARG00000087333
1	40414454	40414462	Atf1_MA0604.1	8.97415	-	1	40414283	40414506	0.19631	0.16129	0	0	0.15819	lrpap1	Distal Intergenic	ENSDARG00000033604
1	40567663	40567671	Atf1_MA0604.1	7.75195	+	1	40567628	40567888	1.12956	1.62412	1	1	-0.47433	rgs12b	Intron (NM_214724/378970, intron 2 of 17)	ENSDARG00000036774
1	40567778	40567786	Atf1_MA0604.1	7.75293	-	1	40567628	40567888	1.21859	1.54151	1	1	-0.30746	rgs12b	Intron (NM_214724/378970, intron 2 of 17)	ENSDARG00000036774
1	40784572	40784580	Atf1_MA0604.1	8.97415	-	1	40784510	40784621	1.22301	0.74268	1	0	0.62631	paip2b	Distal Intergenic	ENSDARG00000008706
1	41115242	41115250	Atf1_MA0604.1	9.08142	+	1	41115156	41115412	1.82376	1.73766	1	1	0.06465	rnf24	Promoter (1-2kb)	ENSDARG00000036965
1	41148026	41148034	Atf1_MA0604.1	8.97415	-	1	41147888	41148194	2.38426	3.20932	1	1	-0.40788	smox	Promoter (<=1kb)	ENSDARG00000036967
1	41219050	41219058	Atf1_MA0604.1	7.75293	-	1	41218918	41219077	0.24702	0.25774	0	0	-0.03933	smox	Distal Intergenic	ENSDARG00000036967
1	41283742	41283750	Atf1_MA0604.1	7.88	+	1	41283629	41283774	0.29276	0.22656	0	0	0.23897	smox	Distal Intergenic	ENSDARG00000036967
1	41701129	41701137	Atf1_MA0604.1	7.75195	+	1	41701029	41701176	0.24167	0.33177	0	0	-0.30511	ctnna2	Intron (NM_001159372/567500, intron 4 of 15)	ENSDARG00000024785
1	42095155	42095163	Atf1_MA0604.1	7.75293	-	1	42095133	42095478	0.15142	0.25453	0	0	-0.43587	ctnna2	Intron (NM_001159372/567500, intron 5 of 15)	ENSDARG00000024785
1	42985146	42985154	Atf1_MA0604.1	9.08142	+	1	42984972	42985197	1.66243	1.69933	1	1	-0.02922	cisd2	Promoter (<=1kb)	ENSDARG00000052703
1	43179722	43179730	Atf1_MA0604.1	7.77273	-	1	43179664	43179783	0.24867	0.17962	0	0	0.28146	tacr3a	Distal Intergenic	ENSDARG00000075112
1	43688475	43688483	Atf1_MA0604.1	7.87934	-	1	43688367	43688614	0.78002	0.5009	0	0	0.52095	timm10	Promoter (<=1kb)	ENSDARG00000069116
1	43756064	43756072	Atf1_MA0604.1	7.77273	-	1	43756009	43756077	0.26148	0.47429	0	0	-0.61247	crybb1l2	Distal Intergenic	ENSDARG00000016793
1	43759082	43759090	Atf1_MA0604.1	7.87934	-	1	43758949	43759270	1.1287	1.40828	1	1	-0.28713	crybb1l2	Distal Intergenic	ENSDARG00000016793
1	43790616	43790624	Atf1_MA0604.1	7.75195	+	1	43790596	43790702	0.47723	0.5203	0	0	-0.09718	rtn4rl2a	Promoter (<=1kb)	ENSDARG00000052012
1	43799013	43799021	Atf1_MA0604.1	7.87934	-	1	43798831	43799088	0.32566	0.53377	0	0	-0.53211	rtn4rl2a	Distal Intergenic	ENSDARG00000052012
1	44003080	44003088	Atf1_MA0604.1	7.7734	+	1	44002737	44003252	8.79291	9.30233	1	1	-0.08	pold4	Distal Intergenic	ENSDARG00000079632
1	44009641	44009649	Atf1_MA0604.1	7.87934	-	1	44009529	44009724	3.45315	3.07172	1	1	0.16186	pold4	Promoter (<=1kb)	ENSDARG00000079632
1	44046972	44046980	Atf1_MA0604.1	7.87934	-	1	44046936	44047033	0.21712	0.23687	0	0	-0.07747	p2rx3b	Promoter (2-3kb)	ENSDARG00000029718
1	44522522	44522530	Atf1_MA0604.1	7.85954	-	1	44522369	44522700	0.47203	0.47176	0	0	0.00064	ddx39aa	Distal Intergenic	ENSDARG00000006225
1	44897513	44897521	Atf1_MA0604.1	9.08076	-	1	44897422	44897541	0.43221	0.3385	0	0	0.25758	atf7ip	Distal Intergenic	ENSDARG00000069619
1	45277404	45277412	Atf1_MA0604.1	7.85954	-	1	45277356	45277466	0.42468	0.30253	0	0	0.35102	arhgef7b	Intron (NM_001008624/494081, intron 1 of 20)	ENSDARG00000073848
1	46327456	46327464	Atf1_MA0604.1	9.08076	-	1	46327441	46327646	0.25499	0.16325	0	0	0.38031	itsn1	Intron (NM_207182/368504, intron 27 of 37)	ENSDARG00000000086
1	46400229	46400237	Atf1_MA0604.1	8.97415	-	1	46400114	46400316	1.23181	1.33246	1	1	-0.10208	cryzl1	Promoter (<=1kb)	ENSDARG00000026902
1	46561900	46561908	Atf1_MA0604.1	7.75293	-	1	46561792	46562034	1.0574	1.03664	1	1	0.02521	morc3b	Distal Intergenic	ENSDARG00000043271
1	46824162	46824170	Atf1_MA0604.1	8.97415	-	1	46824033	46824265	2.43405	2.50034	1	1	-0.03667	stn1	Distal Intergenic	ENSDARG00000007734
1	47336875	47336883	Atf1_MA0604.1	7.85954	-	1	47336809	47336906	0.3147	0.40827	0	0	-0.26948	cfap58	Distal Intergenic	ENSDARG00000069435
1	48254338	48254346	Atf1_MA0604.1	7.75195	+	1	48254277	48254523	0.33002	0.28163	0	0	0.15643	cxcl18b	Distal Intergenic	ENSDARG00000075045
1	48402364	48402372	Atf1_MA0604.1	7.88	+	1	48402307	48402393	0.14284	0.10444	0	0	0.20978	cxcl18b	Distal Intergenic	ENSDARG00000075045
1	48735028	48735036	Atf1_MA0604.1	8.97482	+	1	48734972	48735167	1.57113	1.29815	1	1	0.25059	si:dkeyp-80c12.8	Intron (NM_001145688/557882, intron 5 of 10)	ENSDARG00000094465
1	48759488	48759496	Atf1_MA0604.1	8.97415	-	1	48759420	48759553	0.29868	0.32041	0	0	-0.06961	gsk3bb	Intron (NM_001145688/557882, intron 1 of 10)	ENSDARG00000052468
1	48767930	48767938	Atf1_MA0604.1	8.97482	+	1	48767919	48768299	1.02151	0.77629	1	0	0.34182	taf5	Promoter (2-3kb)	ENSDARG00000018325
1	48767956	48767964	Atf1_MA0604.1	8.97482	+	1	48767919	48768299	1.02004	0.74441	1	0	0.39104	taf5	Promoter (2-3kb)	ENSDARG00000018325
1	48768224	48768232	Atf1_MA0604.1	8.97482	+	1	48767919	48768299	1.54938	1.82589	1	1	-0.21858	taf5	Promoter (2-3kb)	ENSDARG00000018325
1	48770896	48770904	Atf1_MA0604.1	9.08142	+	1	48770817	48770966	2.21245	1.81794	1	1	0.26472	taf5	Promoter (<=1kb)	ENSDARG00000018325
1	48822392	48822400	Atf1_MA0604.1	7.7734	+	1	48822375	48822586	0.36084	0.16812	0	0	0.69923	zgc:175214	Exon (NM_001089368/794079, exon 25 of 36)	ENSDARG00000022891
1	48847970	48847978	Atf1_MA0604.1	9.08142	+	1	48847862	48848060	0.28713	0.36313	0	0	-0.23579	zgc:175214	Exon (NM_001114727/557610, exon 2 of 6)	ENSDARG00000022891
1	49135060	49135068	Atf1_MA0604.1	7.85855	+	1	49135022	49135266	0.54129	0.28636	0	0	0.67505	lef1	Distal Intergenic	ENSDARG00000031894
1	49449317	49449325	Atf1_MA0604.1	9.08076	-	1	49449298	49449393	0.37044	0.17463	0	0	0.69649	npnta	Intron (NM_001145580/563273, intron 1 of 12)	ENSDARG00000018721
1	50141078	50141086	Atf1_MA0604.1	7.75293	-	1	50141037	50141139	0.33907	0.29997	0	0	0.12259	zgc:154142	Distal Intergenic	ENSDARG00000100792
1	50764255	50764263	Atf1_MA0604.1	8.97482	+	1	50764218	50764295	0.88021	1.04866	0	1	-0.22029	actr2a	Promoter (<=1kb)	ENSDARG00000052438
1	51098455	51098463	Atf1_MA0604.1	8.97482	+	1	51098364	51098552	1.77576	1.41168	1	1	0.30393	junba	Promoter (1-2kb)	ENSDARG00000074378
1	51494278	51494286	Atf1_MA0604.1	7.87934	-	1	51494242	51494412	0.80079	0.92744	0	0	-0.18205	rad23aa	Promoter (<=1kb)	ENSDARG00000020001
1	51754268	51754276	Atf1_MA0604.1	9.08076	-	1	51754205	51754289	0.42703	0.41378	0	0	0.03406	zgc:194101	Distal Intergenic	ENSDARG00000076828
1	51846547	51846555	Atf1_MA0604.1	7.75195	+	1	51846494	51846622	0.64213	0.59866	0	0	0.0824	cldnd1b	Promoter (<=1kb)	ENSDARG00000052386
1	51916439	51916447	Atf1_MA0604.1	8.97415	-	1	51916429	51916709	1.03097	1.03349	1	1	-0.0031	abca1a	Distal Intergenic	ENSDARG00000074635
1	52024990	52024998	Atf1_MA0604.1	7.85954	-	1	52024909	52025056	0.64243	0.73291	0	0	-0.1577	aptx	Promoter (<=1kb)	ENSDARG00000027143
1	52025028	52025036	Atf1_MA0604.1	7.85855	+	1	52024909	52025056	0.5722	0.66175	0	0	-0.17067	aptx	Promoter (<=1kb)	ENSDARG00000027143
1	52395539	52395547	Atf1_MA0604.1	7.87934	-	1	52395430	52395552	0.20224	0.27913	0	0	-0.29169	il15	Distal Intergenic	ENSDARG00000052361
1	52501152	52501160	Atf1_MA0604.1	7.7734	+	1	52501112	52501250	0.35101	0.37	0	0	-0.05465	il15	Distal Intergenic	ENSDARG00000052361
1	52561324	52561332	Atf1_MA0604.1	7.85954	-	1	52561296	52561375	0.1955	0.16471	0	0	0.13848	il15	Distal Intergenic	ENSDARG00000052361
1	52686618	52686626	Atf1_MA0604.1	7.7734	+	1	52686536	52686752	1.81008	2.15985	1	1	-0.2379	rnf150a	Distal Intergenic	ENSDARG00000024827
1	52869871	52869879	Atf1_MA0604.1	7.77273	-	1	52869815	52869920	0.49703	0.65731	0	0	-0.32337	commd1	Promoter (<=1kb)	ENSDARG00000031203
1	53313736	53313744	Atf1_MA0604.1	7.85954	-	1	53313643	53313813	0.27853	0.19443	0	0	0.32284	acta1a	Distal Intergenic	ENSDARG00000036371
1	53422183	53422191	Atf1_MA0604.1	7.85855	+	1	53422042	53422492	1.78608	1.81195	1	1	-0.01924	smdt1b	Distal Intergenic	ENSDARG00000098852
1	53695996	53696004	Atf1_MA0604.1	7.75195	+	1	53695934	53696195	0.17491	0.19462	0	0	-0.08734	tsc2	Distal Intergenic	ENSDARG00000103125
1	53766872	53766880	Atf1_MA0604.1	9.08142	+	1	53766788	53766900	0.28008	0.23614	0	0	0.15903	tekt4	Distal Intergenic	ENSDARG00000028899
1	54087259	54087267	Atf1_MA0604.1	7.7734	+	1	54087220	54087304	3.56688	3.40101	1	1	0.06603	pi4k2a	Distal Intergenic	ENSDARG00000033666
1	54233787	54233795	Atf1_MA0604.1	8.97482	+	1	54233688	54233889	0.77938	0.89708	0	0	-0.17363	golga7ba	Promoter (<=1kb)	ENSDARG00000036295
1	54269995	54270003	Atf1_MA0604.1	7.85855	+	1	54269896	54270083	6.16356	6.425	1	1	-0.05862	crtac1a	Promoter (<=1kb)	ENSDARG00000059826
1	54438792	54438800	Atf1_MA0604.1	8.97482	+	1	54438693	54438889	0.45516	0.59898	0	0	-0.31183	rab1aa	Distal Intergenic	ENSDARG00000052263
1	55075882	55075890	Atf1_MA0604.1	7.75195	+	1	55075857	55075929	0.66058	0.7698	0	0	-0.18431	tecrb	Promoter (<=1kb)	ENSDARG00000025904
1	56565546	56565554	Atf1_MA0604.1	7.85954	-	1	56565379	56565621	0.54816	0.40798	0	0	0.32814	b3gntl1	Intron (NM_001113805/100135433, intron 11 of 12)	ENSDARG00000043431
1	57356051	57356059	Atf1_MA0604.1	7.7734	+	1	57355888	57356059	0.42619	0.29411	0	0	0.38252	si:ch211-114l13.13	Distal Intergenic	ENSDARG00000094346
1	58089583	58089591	Atf1_MA0604.1	7.87934	-	1	58089555	58089648	0.20813	0.35795	0	0	-0.51525	tmed1b	Distal Intergenic	ENSDARG00000017255
1	58102129	58102137	Atf1_MA0604.1	7.75195	+	1	58102020	58102140	0.18889	0.24653	0	0	-0.23238	tmed1b	Distal Intergenic	ENSDARG00000017255
1	58365632	58365640	Atf1_MA0604.1	7.85855	+	1	58365508	58365723	2.0778	2.17511	1	1	-0.06193	mfap4.10	Distal Intergenic	ENSDARG00000096586
1	58529830	58529838	Atf1_MA0604.1	7.7734	+	1	58529730	58529845	2.40273	2.78972	1	1	-0.20432	akap8l	Promoter (<=1kb)	ENSDARG00000099635
1	58543077	58543085	Atf1_MA0604.1	7.77273	-	1	58542996	58543172	0.51999	0.38027	0	0	0.34265	olfm2b	Promoter (1-2kb)	ENSDARG00000102825
1	58607069	58607077	Atf1_MA0604.1	7.75293	-	1	58606909	58607131	3.90286	3.56051	1	1	0.12762	txndc11	Promoter (<=1kb)	ENSDARG00000101291
10	1078573	1078581	Atf1_MA0604.1	7.7734	+	10	1078405	1078837	0.28821	0.28975	0	0	-0.00517	bmpr1bb	Exon (NM_001145996/100149664, exon 11 of 11)	ENSDARG00000102742
10	2090250	2090258	Atf1_MA0604.1	7.88	+	10	2089985	2090421	0.28223	0.28416	0	0	-0.00657	tdgf1	Distal Intergenic	ENSDARG00000035095
10	2499848	2499856	Atf1_MA0604.1	7.77273	-	10	2499666	2499937	1.11219	1.66086	1	1	-0.52391	nxnl2	Distal Intergenic	ENSDARG00000003934
10	2558135	2558143	Atf1_MA0604.1	7.75195	+	10	2557947	2558168	0.31693	0.26385	0	0	0.17778	nxnl2	3' UTR	ENSDARG00000003934
10	2813984	2813992	Atf1_MA0604.1	7.85954	-	10	2813941	2814101	0.64918	0.8009	0	0	-0.25342	ykt6	Promoter (<=1kb)	ENSDARG00000038308
10	2944236	2944244	Atf1_MA0604.1	7.7734	+	10	2944220	2944302	0.27984	0.27882	0	0	0.0035	oclna	Distal Intergenic	ENSDARG00000005108
10	3176294	3176302	Atf1_MA0604.1	7.75195	+	10	3176235	3176538	2.35161	2.24715	1	1	0.06177	hic2	Promoter (<=1kb)	ENSDARG00000100497
10	3181700	3181708	Atf1_MA0604.1	9.08142	+	10	3181683	3181827	0.7481	0.66331	0	0	0.14461	hic2	Distal Intergenic	ENSDARG00000100497
10	3376840	3376848	Atf1_MA0604.1	7.77273	-	10	3376835	3376966	0.28862	0.17733	0	0	0.43265	ddx55	Distal Intergenic	ENSDARG00000009864
10	3787665	3787673	Atf1_MA0604.1	8.97415	-	10	3787654	3787855	0.53377	0.26357	0	0	0.73814	pitpnb	Distal Intergenic	ENSDARG00000036005
10	4690562	4690570	Atf1_MA0604.1	7.77273	-	10	4690491	4690591	0.29439	0.37396	0	0	-0.2422	palm2akap2	Distal Intergenic	ENSDARG00000069608
10	5196847	5196855	Atf1_MA0604.1	7.75195	+	10	5196847	5196985	0.24741	0.25277	0	0	-0.01978	sptlc1	Intron (NM_001159835/794234, intron 2 of 5)	ENSDARG00000042995
10	5267797	5267805	Atf1_MA0604.1	8.97415	-	10	5267697	5267815	0.44292	0.51878	0	0	-0.17624	sptlc1	Distal Intergenic	ENSDARG00000042995
10	5422253	5422261	Atf1_MA0604.1	8.97415	-	10	5422171	5422372	0.85169	0.91711	0	0	-0.09208	auh	Promoter (<=1kb)	ENSDARG00000042975
10	5434438	5434446	Atf1_MA0604.1	7.85954	-	10	5434410	5434513	0.12793	0.17665	0	0	-0.24028	auh	Intron (NM_001003576/445182, intron 6 of 9)	ENSDARG00000042975
10	5494965	5494973	Atf1_MA0604.1	7.88	+	10	5494777	5495058	2.10565	2.63886	1	1	-0.30725	auh	Distal Intergenic	ENSDARG00000042975
10	5616532	5616540	Atf1_MA0604.1	7.88	+	10	5616496	5616621	0.2512	0.17675	0	0	0.30378	syk	Distal Intergenic	ENSDARG00000008186
10	5694396	5694404	Atf1_MA0604.1	7.85855	+	10	5694383	5694493	1.62021	1.94811	1	1	-0.24633	st8sia4	Distal Intergenic	ENSDARG00000103600
10	6377929	6377937	Atf1_MA0604.1	9.08076	-	10	6377800	6377974	0.35745	0.31082	0	0	0.14173	zgc:114200	Distal Intergenic	ENSDARG00000100633
10	6770909	6770917	Atf1_MA0604.1	7.85954	-	10	6770852	6770986	0.14733	0.23582	0	0	-0.38626	macir	Distal Intergenic	ENSDARG00000093498
10	6770943	6770951	Atf1_MA0604.1	9.08076	-	10	6770852	6770986	0.14431	0.23582	0	0	-0.40146	macir	Distal Intergenic	ENSDARG00000093498
10	7743343	7743351	Atf1_MA0604.1	7.75293	-	10	7743334	7743411	0.43961	0.44499	0	0	-0.01331	gmcl1	Promoter (<=1kb)	ENSDARG00000020948
10	7859174	7859182	Atf1_MA0604.1	7.7734	+	10	7859049	7859188	0.38551	0.62708	0	0	-0.54488	mat2aa	Intron (NM_001290080/323329, intron 1 of 8)	ENSDARG00000040334
10	7951152	7951160	Atf1_MA0604.1	8.97482	+	10	7951065	7951254	1.95332	2.92956	1	1	-0.55204	slc35e4	Promoter (<=1kb)	ENSDARG00000009459
10	7968620	7968628	Atf1_MA0604.1	7.85855	+	10	7968603	7968679	0.27146	0.38162	0	0	-0.34158	slc35e4	Distal Intergenic	ENSDARG00000009459
10	8335986	8335994	Atf1_MA0604.1	7.88	+	10	8335896	8336017	0.98687	1.24158	0	1	-0.29378	mtrex	Distal Intergenic	ENSDARG00000013457
10	8697636	8697644	Atf1_MA0604.1	7.75195	+	10	8697557	8697740	0.22943	0.40698	0	0	-0.56504	pmaip1	Promoter (<=1kb)	ENSDARG00000089307
10	8839253	8839261	Atf1_MA0604.1	7.88	+	10	8839163	8839502	1.27356	1.73766	1	1	-0.40937	isl1b	Distal Intergenic	ENSDARG00000021055
10	8839261	8839269	Atf1_MA0604.1	7.88	+	10	8839163	8839502	1.19672	1.73766	1	1	-0.48996	isl1b	Distal Intergenic	ENSDARG00000021055
10	8839275	8839283	Atf1_MA0604.1	8.97482	+	10	8839163	8839502	1.19672	1.49424	1	1	-0.28974	isl1b	Distal Intergenic	ENSDARG00000021055
10	9353109	9353117	Atf1_MA0604.1	7.75195	+	10	9352989	9353296	0.33222	0.43799	0	0	-0.29108	antxr2b	Distal Intergenic	ENSDARG00000063011
10	9512801	9512809	Atf1_MA0604.1	8.97415	-	10	9512681	9512870	1.385	1.24458	1	1	0.13927	mrrf	Promoter (<=1kb)	ENSDARG00000034174
10	10033814	10033822	Atf1_MA0604.1	7.88	+	10	10033748	10034027	0.16735	0.24595	0	0	-0.32767	si:ch211-243g18.2	Distal Intergenic	ENSDARG00000044261
10	10059937	10059945	Atf1_MA0604.1	7.85954	-	10	10059832	10060051	1.27069	1.56585	1	1	-0.27393	urm1	Distal Intergenic	ENSDARG00000091198
10	10210855	10210863	Atf1_MA0604.1	8.97415	-	10	10210754	10210952	0.80249	0.91806	0	0	-0.16672	urm1	Distal Intergenic	ENSDARG00000091198
10	10392627	10392635	Atf1_MA0604.1	9.08076	-	10	10392610	10392716	0.17609	0.17943	0	0	-0.01512	mir219-1	Distal Intergenic	ENSDARG00000082257
10	10709813	10709821	Atf1_MA0604.1	7.75195	+	10	10709660	10709867	0.45213	0.45541	0	0	-0.00796	dbh	Distal Intergenic	ENSDARG00000069446
10	10770734	10770742	Atf1_MA0604.1	7.88	+	10	10770593	10770809	6.2012	5.9805	1	1	0.0511	swi5	Promoter (<=1kb)	ENSDARG00000078492
10	11231699	11231707	Atf1_MA0604.1	7.88	+	10	11231664	11231972	1.03537	0.91278	1	0	0.15878	hsdl2	Distal Intergenic	ENSDARG00000002523
10	11234337	11234345	Atf1_MA0604.1	7.77273	-	10	11234325	11234471	0.32664	0.3453	0	0	-0.05646	hsdl2	Distal Intergenic	ENSDARG00000002523
10	11302168	11302176	Atf1_MA0604.1	8.97482	+	10	11302136	11302258	0.43021	0.46435	0	0	-0.08376	hsdl2	Distal Intergenic	ENSDARG00000002523
10	11603247	11603255	Atf1_MA0604.1	7.85954	-	10	11603075	11603308	0.17649	0.14069	0	0	0.17266	cwc27	Distal Intergenic	ENSDARG00000043727
10	11942681	11942689	Atf1_MA0604.1	9.08142	+	10	11942596	11942772	0.03459	0.08257	0	0	-0.34868	trim23	Distal Intergenic	ENSDARG00000069420
10	12620741	12620749	Atf1_MA0604.1	7.75195	+	10	12620695	12620800	0.17448	0.29311	0	0	-0.46063	lpar1	Distal Intergenic	ENSDARG00000099840
10	12787873	12787881	Atf1_MA0604.1	7.85954	-	10	12787714	12788070	0.37316	0.24326	0	0	0.42022	lpar1	Distal Intergenic	ENSDARG00000099840
10	14530479	14530487	Atf1_MA0604.1	8.97415	-	10	14530342	14530544	3.73227	3.5945	1	1	0.05225	galt	Promoter (<=1kb)	ENSDARG00000069543
10	14587519	14587527	Atf1_MA0604.1	7.85954	-	10	14587432	14587581	0.66838	0.88641	0	0	-0.34416	ier3ip1	Promoter (<=1kb)	ENSDARG00000039601
10	15543176	15543184	Atf1_MA0604.1	7.75293	-	10	15543082	15543235	0.60865	0.37169	0	0	0.54821	erbin	Intron (NM_001193543/566811, intron 1 of 23)	ENSDARG00000044281
10	15905955	15905963	Atf1_MA0604.1	7.75195	+	10	15905877	15905986	0.273	0.37374	0	0	-0.31428	tjp2a	Intron (NM_001201571/565446, intron 1 of 23)	ENSDARG00000063309
10	16009510	16009518	Atf1_MA0604.1	8.97415	-	10	16009375	16009575	2.43373	2.62269	1	1	-0.10218	mir24-1	Distal Intergenic	ENSDARG00000080923
10	16078065	16078073	Atf1_MA0604.1	7.85855	+	10	16077978	16078173	4.34506	4.67754	1	1	-0.10315	lmnb1	Promoter (<=1kb)	ENSDARG00000044299
10	16425425	16425433	Atf1_MA0604.1	9.08142	+	10	16425380	16425451	0.25142	0.34552	0	0	-0.31017	slc12a2	Distal Intergenic	ENSDARG00000104573
10	17480701	17480709	Atf1_MA0604.1	8.97415	-	10	17480671	17480805	0.57667	0.69632	0	0	-0.22249	mir130c-1	Distal Intergenic	ENSDARG00000082394
10	17631469	17631477	Atf1_MA0604.1	7.75195	+	10	17631375	17631488	0.52213	0.71301	0	0	-0.36501	smarcad1b	Promoter (<=1kb)	ENSDARG00000073721
10	17768957	17768965	Atf1_MA0604.1	9.08076	-	10	17768897	17769112	0.31967	0.22072	0	0	0.34894	slc20a1b	3' UTR	ENSDARG00000010641
10	18502000	18502008	Atf1_MA0604.1	7.75195	+	10	18501843	18502070	0.3766	0.37188	0	0	0.01322	ppp2r2ab	Distal Intergenic	ENSDARG00000006624
10	18919875	18919883	Atf1_MA0604.1	9.08076	-	10	18919793	18919947	4.33076	3.67895	1	1	0.22729	ppp2r2ab	Promoter (<=1kb)	ENSDARG00000006624
10	18920133	18920141	Atf1_MA0604.1	7.7734	+	10	18920082	18920160	1.81806	1.55326	1	1	0.20952	ppp2r2ab	Promoter (<=1kb)	ENSDARG00000006624
10	18953542	18953550	Atf1_MA0604.1	7.77273	-	10	18953478	18953799	4.16583	3.06761	1	1	0.42469	bnip3lb	Promoter (<=1kb)	ENSDARG00000028067
10	18986130	18986138	Atf1_MA0604.1	7.85954	-	10	18986017	18986154	0.85075	0.80786	0	0	0.06379	dpysl2b	Distal Intergenic	ENSDARG00000032083
10	20021768	20021776	Atf1_MA0604.1	7.75293	-	10	20021484	20021880	0.33742	0.46858	0	0	-0.3496	xpo7	Distal Intergenic	ENSDARG00000005540
10	20148633	20148641	Atf1_MA0604.1	7.85954	-	10	20148583	20148674	1.21096	1.14112	1	1	0.07653	pbdc1	Promoter (<=1kb)	ENSDARG00000057299
10	20156394	20156402	Atf1_MA0604.1	7.75195	+	10	20156199	20156533	0.7207	0.45522	0	0	0.53141	dmtn	Intron (NM_001201409/565367, intron 1 of 15)	ENSDARG00000013110
10	20221520	20221528	Atf1_MA0604.1	9.08076	-	10	20221427	20221533	0.40989	0.41959	0	0	-0.02519	ppp3ccb	Promoter (1-2kb)	ENSDARG00000057456
10	20269931	20269939	Atf1_MA0604.1	7.7734	+	10	20269838	20269993	0.17838	0.14776	0	0	0.14545	ppp3ccb	Intron (NM_001080594/565241, intron 12 of 13)	ENSDARG00000057456
10	20566441	20566449	Atf1_MA0604.1	9.08076	-	10	20566412	20566540	0.58726	0.65167	0	0	-0.12228	plpp5	Distal Intergenic	ENSDARG00000057672
10	20780029	20780037	Atf1_MA0604.1	7.88	+	10	20779960	20780217	0.1816	0.21196	0	0	-0.12979	kcnip3b	Distal Intergenic	ENSDARG00000017880
10	20988725	20988733	Atf1_MA0604.1	7.85954	-	10	20988454	20988749	0.46525	0.45879	0	0	0.01546	kcnip3b	Distal Intergenic	ENSDARG00000017880
10	21043185	21043193	Atf1_MA0604.1	7.75195	+	10	21042951	21043199	0.47677	0.40121	0	0	0.18825	kcnip3b	Distal Intergenic	ENSDARG00000017880
10	21065430	21065438	Atf1_MA0604.1	7.7734	+	10	21065379	21065634	0.3595	0.45514	0	0	-0.25232	kcnip3b	Distal Intergenic	ENSDARG00000017880
10	21384740	21384748	Atf1_MA0604.1	8.97482	+	10	21384713	21384872	0.19018	0.10104	0	0	0.45252	avd	Distal Intergenic	ENSDARG00000087961
10	21477414	21477422	Atf1_MA0604.1	7.75293	-	10	21477192	21477469	2.5622	2.06041	1	1	0.29625	etf1b	Promoter (<=1kb)	ENSDARG00000043976
10	21487104	21487112	Atf1_MA0604.1	9.08142	+	10	21486923	21487330	8.36111	8.36902	1	1	-0.00134	fbxw11b	Promoter (<=1kb)	ENSDARG00000017230
10	21634805	21634813	Atf1_MA0604.1	7.75195	+	10	21634708	21634814	0.41761	0.32237	0	0	0.26973	zgc:123181	Intron (NM_001024097/497126, intron 1 of 3)	ENSDARG00000104598
10	21680884	21680892	Atf1_MA0604.1	8.97482	+	10	21680832	21681308	0.67208	0.72198	0	0	-0.08594	pcdh1g1	Intron (NM_001045337/735300, intron 1 of 1)	ENSDARG00000104007
10	22089452	22089460	Atf1_MA0604.1	9.08076	-	10	22089384	22089472	0.29923	0.14801	0	0	0.6073	tlx3b	Promoter (1-2kb)	ENSDARG00000017615
10	22424596	22424604	Atf1_MA0604.1	9.08142	+	10	22424543	22424703	0.3085	0.26167	0	0	0.15876	nlgn2b	Intron (NM_001166336/100002407, intron 1 of 7)	ENSDARG00000079251
10	22809744	22809752	Atf1_MA0604.1	7.85954	-	10	22809589	22809821	1.13341	0.96492	1	0	0.2046	si:ch211-237l4.6	Exon (NM_205670/402969, exon 3 of 3)	ENSDARG00000056915
10	22874592	22874600	Atf1_MA0604.1	7.77273	-	10	22874488	22874654	2.13739	1.79312	1	1	0.23635	vamp2	Promoter (1-2kb)	ENSDARG00000056877
10	23027004	23027012	Atf1_MA0604.1	7.7734	+	10	23026863	23027174	2.51402	3.02924	1	1	-0.25588	slc25a1a	Distal Intergenic	ENSDARG00000057110
10	23052334	23052342	Atf1_MA0604.1	7.77273	-	10	23052253	23052377	1.08091	1.09926	1	1	-0.02151	slc25a1a	Distal Intergenic	ENSDARG00000057110
10	23072128	23072136	Atf1_MA0604.1	7.75195	+	10	23072067	23072312	0.75567	0.85778	0	0	-0.15561	slc25a1a	Distal Intergenic	ENSDARG00000057110
10	23130420	23130428	Atf1_MA0604.1	8.97482	+	10	23130347	23130486	1.55064	1.48439	1	1	0.05764	nle1	Promoter (<=1kb)	ENSDARG00000057105
10	23690088	23690096	Atf1_MA0604.1	7.7734	+	10	23689674	23690122	0.24339	0.2763	0	0	-0.11854	cadm2a	Intron (NM_200664/793954, intron 1 of 10)	ENSDARG00000009930
10	24066093	24066101	Atf1_MA0604.1	7.75195	+	10	24065956	24066148	0.20995	0.15517	0	0	0.24491	cadm2a	Distal Intergenic	ENSDARG00000009930
10	24400371	24400379	Atf1_MA0604.1	7.85855	+	10	24400344	24400493	0.9526	0.77462	0	0	0.25629	slc43a2b	Distal Intergenic	ENSDARG00000061120
10	24588207	24588215	Atf1_MA0604.1	7.75293	-	10	24588050	24588309	0.3938	0.38507	0	0	0.02375	stoml3b	Distal Intergenic	ENSDARG00000057035
10	24796516	24796524	Atf1_MA0604.1	9.08076	-	10	24796459	24796561	0.47671	0.35824	0	0	0.30725	timm10b	Promoter (<=1kb)	ENSDARG00000043898
10	25110380	25110388	Atf1_MA0604.1	8.97482	+	10	25110288	25110703	0.39146	0.36972	0	0	0.06015	mtnr1bb	Distal Intergenic	ENSDARG00000086493
10	25499642	25499650	Atf1_MA0604.1	7.87934	-	10	25499518	25499708	0.35749	0.32918	0	0	0.08437	bach1b	Distal Intergenic	ENSDARG00000002196
10	25986412	25986420	Atf1_MA0604.1	7.85855	+	10	25986403	25986470	0.56872	0.79781	0	0	-0.40363	ufm1	Promoter (<=1kb)	ENSDARG00000043857
10	26729148	26729156	Atf1_MA0604.1	9.08076	-	10	26728963	26729397	0.32229	0.26787	0	0	0.18031	tmtops3b	Promoter (1-2kb)	ENSDARG00000090629
10	27023519	27023527	Atf1_MA0604.1	7.88	+	10	27023409	27023601	0.35429	0.29175	0	0	0.19478	znhit2	Promoter (<=1kb)	ENSDARG00000030805
10	27463290	27463298	Atf1_MA0604.1	7.7734	+	10	27463139	27463348	0.3311	0.28995	0	0	0.1316	cxadr	Distal Intergenic	ENSDARG00000043658
10	27496485	27496493	Atf1_MA0604.1	9.08142	+	10	27496380	27496518	0.56007	0.31616	0	0	0.61696	cxadr	Distal Intergenic	ENSDARG00000043658
10	27742107	27742115	Atf1_MA0604.1	7.75293	-	10	27742021	27742173	0.3684	0.30207	0	0	0.2013	ints2	Distal Intergenic	ENSDARG00000069085
10	28189410	28189418	Atf1_MA0604.1	8.97415	-	10	28189365	28189644	0.19671	0.45741	0	0	-0.82552	med13a	Intron (NM_001281468/100004024, intron 3 of 29)	ENSDARG00000053884
10	28404160	28404168	Atf1_MA0604.1	7.7734	+	10	28404148	28404242	0.71965	0.62234	0	0	0.17312	ptrh2	Distal Intergenic	ENSDARG00000077339
10	28494269	28494277	Atf1_MA0604.1	7.75195	+	10	28494204	28494445	1.19641	1.02571	1	1	0.19701	btg3	Promoter (<=1kb)	ENSDARG00000069065
10	28811459	28811467	Atf1_MA0604.1	7.77273	-	10	28811413	28811542	0.28502	0.19954	0	0	0.32318	alcama	Distal Intergenic	ENSDARG00000026531
10	30224544	30224552	Atf1_MA0604.1	7.88	+	10	30224450	30224789	0.3793	0.29022	0	0	0.27097	ntm	Intron (NM_001003852/678534, intron 1 of 9)	ENSDARG00000018065
10	30382970	30382978	Atf1_MA0604.1	7.87934	-	10	30382863	30383043	0.63239	0.5487	0	0	0.16525	ntm	Intron (NM_001003852/678534, intron 1 of 9)	ENSDARG00000018065
10	30444092	30444100	Atf1_MA0604.1	9.08076	-	10	30443865	30444137	0.22292	0.19031	0	0	0.13548	ntm	Intron (NM_001003852/678534, intron 1 of 9)	ENSDARG00000018065
10	30783917	30783925	Atf1_MA0604.1	7.77273	-	10	30783649	30783992	0.33413	0.31514	0	0	0.05886	opcml	Intron (NM_001005580/449538, intron 3 of 6)	ENSDARG00000013005
10	30830958	30830966	Atf1_MA0604.1	9.08076	-	10	30830915	30830980	0.15018	0.21502	0	0	-0.29013	opcml	Intron (NM_001005580/449538, intron 2 of 6)	ENSDARG00000013005
10	31137375	31137383	Atf1_MA0604.1	7.85954	-	10	31137336	31137453	0.38455	0.34054	0	0	0.1262	pknox2	Intron (NM_153654/386959, intron 9 of 10)	ENSDARG00000055349
10	31436004	31436012	Atf1_MA0604.1	7.88	+	10	31435987	31436304	0.2305	0.29509	0	0	-0.23132	tmem218	Exon (NM_131482/30770, exon 17 of 27)	ENSDARG00000027129
10	31444144	31444152	Atf1_MA0604.1	7.85855	+	10	31444136	31444203	0.14212	0.19763	0	0	-0.25837	tmem218	Intron (NM_131482/30770, intron 11 of 26)	ENSDARG00000027129
10	31657007	31657015	Atf1_MA0604.1	7.88	+	10	31656978	31657115	0.25184	0.22925	0	0	0.08546	robo3	Distal Intergenic	ENSDARG00000005645
10	31701796	31701804	Atf1_MA0604.1	7.85855	+	10	31701758	31701934	0.35402	0.34708	0	0	0.02037	esama	Promoter (<=1kb)	ENSDARG00000077039
10	31862079	31862087	Atf1_MA0604.1	7.85954	-	10	31862034	31862159	0.51212	0.3847	0	0	0.31316	vps26bl	Promoter (<=1kb)	ENSDARG00000055433
10	31865148	31865156	Atf1_MA0604.1	8.97415	-	10	31865065	31865254	1.90696	2.18042	1	1	-0.18083	foxo1b	Promoter (<=1kb)	ENSDARG00000061549
10	32065873	32065881	Atf1_MA0604.1	7.87934	-	10	32065811	32065931	0.34475	0.18259	0	0	0.58619	thap12a	Intron (NM_001008653/494110, intron 2 of 3)	ENSDARG00000042489
10	32459356	32459364	Atf1_MA0604.1	7.88	+	10	32459332	32459400	0.23035	0.17857	0	0	0.21671	uvrag	Intron (NM_201069/394044, intron 8 of 14)	ENSDARG00000023815
10	32740710	32740718	Atf1_MA0604.1	9.08076	-	10	32740500	32740836	3.88323	3.59205	1	1	0.10836	ppm1e	Promoter (1-2kb)	ENSDARG00000026499
10	32746855	32746863	Atf1_MA0604.1	7.85855	+	10	32746583	32746947	0.23492	0.20799	0	0	0.10727	ppm1e	Intron (NM_001020518/553417, intron 1 of 6)	ENSDARG00000026499
10	32949352	32949360	Atf1_MA0604.1	7.85855	+	10	32949311	32949549	3.80112	3.64721	1	1	0.05746	kctd7	Promoter (2-3kb)	ENSDARG00000061580
10	33035944	33035952	Atf1_MA0604.1	7.77273	-	10	33035894	33036052	0.18217	0.17696	0	0	0.02345	kctd7	Distal Intergenic	ENSDARG00000061580
10	33679240	33679248	Atf1_MA0604.1	7.87934	-	10	33679148	33679410	2.37137	2.56918	1	1	-0.10934	b3glctb	Distal Intergenic	ENSDARG00000077740
10	33957445	33957453	Atf1_MA0604.1	7.85855	+	10	33957405	33957555	0.21423	0.30282	0	0	-0.3213	zar1l	Distal Intergenic	ENSDARG00000055973
10	34621438	34621446	Atf1_MA0604.1	7.75195	+	10	34621414	34621545	0.20509	0.15184	0	0	0.24111	nbeaa	Exon (NM_001013500/541373, exon 2 of 59)	ENSDARG00000070080
10	34939737	34939745	Atf1_MA0604.1	7.75293	-	10	34939657	34939748	0.22174	0.2435	0	0	-0.08407	sparta	Distal Intergenic	ENSDARG00000068782
10	35058910	35058918	Atf1_MA0604.1	8.97415	-	10	35058754	35058967	1.65867	1.53663	1	1	0.10131	exosc8	Promoter (<=1kb)	ENSDARG00000068755
10	35280297	35280305	Atf1_MA0604.1	8.97415	-	10	35280237	35280606	0.79488	0.7422	0	0	0.08359	styxl1	Distal Intergenic	ENSDARG00000026338
10	35321115	35321123	Atf1_MA0604.1	8.97482	+	10	35321054	35321292	5.20649	5.75247	1	1	-0.14026	tmem120aa	Promoter (<=1kb)	ENSDARG00000030914
10	35332117	35332125	Atf1_MA0604.1	9.08142	+	10	35332054	35332219	1.43184	1.30425	1	1	0.12206	pora	Promoter (<=1kb)	ENSDARG00000055092
10	35646256	35646264	Atf1_MA0604.1	7.85954	-	10	35646227	35646327	0.24877	0.14345	0	0	0.45458	zdhhc20a	Distal Intergenic	ENSDARG00000055066
10	35676137	35676145	Atf1_MA0604.1	7.85855	+	10	35676088	35676233	0.46143	0.27721	0	0	0.52666	dre-mir-132-2	Distal Intergenic	ENSDARG00000090368
10	35697631	35697639	Atf1_MA0604.1	9.08142	+	10	35697546	35697900	2.39171	3.41256	1	1	-0.4886	dre-mir-132-2	Distal Intergenic	ENSDARG00000090368
10	35698871	35698879	Atf1_MA0604.1	7.75195	+	10	35698715	35699025	2.78425	3.02917	1	1	-0.116	dre-mir-132-2	Promoter (2-3kb)	ENSDARG00000090368
10	35698902	35698910	Atf1_MA0604.1	7.77273	-	10	35698715	35699025	4.40836	3.84228	1	1	0.19171	dre-mir-132-2	Promoter (2-3kb)	ENSDARG00000090368
10	35884620	35884628	Atf1_MA0604.1	7.75293	-	10	35884518	35884873	0.37421	0.52362	0	0	-0.36743	ovca2	Distal Intergenic	ENSDARG00000103748
10	36050890	36050898	Atf1_MA0604.1	7.88	+	10	36050758	36050923	0.16808	0.28215	0	0	-0.45331	hmgb1a	Distal Intergenic	ENSDARG00000099175
10	36437531	36437539	Atf1_MA0604.1	9.08142	+	10	36437312	36437693	1.47667	1.68511	1	1	-0.17487	ubl3a	Intron (NM_212686/324710, intron 2 of 5)	ENSDARG00000099532
10	36751464	36751472	Atf1_MA0604.1	7.75195	+	10	36751371	36751553	2.89025	3.02294	1	1	-0.06181	rab6a	Promoter (<=1kb)	ENSDARG00000103714
10	36863649	36863657	Atf1_MA0604.1	7.88	+	10	36863600	36863837	1.1924	1.48645	1	1	-0.28752	dhrs13a.1	Promoter (<=1kb)	ENSDARG00000026322
10	37249789	37249797	Atf1_MA0604.1	7.85855	+	10	37249511	37249989	2.9775	2.243	1	1	0.38748	cuedc1a	Distal Intergenic	ENSDARG00000068716
10	37249926	37249934	Atf1_MA0604.1	7.77273	-	10	37249511	37249989	2.42788	2.17074	1	1	0.15217	cuedc1a	Distal Intergenic	ENSDARG00000068716
10	37689402	37689410	Atf1_MA0604.1	7.85954	-	10	37689381	37689547	0.20916	0.2516	0	0	-0.16509	msi2a	Intron (NM_001320102/100002680, intron 6 of 14)	ENSDARG00000033901
10	37718649	37718657	Atf1_MA0604.1	7.7734	+	10	37718560	37718670	0.32203	0.25541	0	0	0.22416	msi2a	Intron (NM_001320102/100002680, intron 6 of 14)	ENSDARG00000033901
10	37767092	37767100	Atf1_MA0604.1	8.97482	+	10	37766772	37767238	0.81264	1.13411	0	1	-0.41914	msi2a	Intron (NM_001320102/100002680, intron 7 of 14)	ENSDARG00000033901
10	37879948	37879956	Atf1_MA0604.1	7.85954	-	10	37879909	37880092	0.20703	0.38177	0	0	-0.58709	bhlha9	Distal Intergenic	ENSDARG00000103981
10	38178456	38178464	Atf1_MA0604.1	9.08076	-	10	38178342	38178511	0.86783	0.97866	0	0	-0.15039	dre-mir-99-2	Distal Intergenic	ENSDARG00000081315
10	38216184	38216192	Atf1_MA0604.1	7.75195	+	10	38215988	38216417	2.58725	2.74539	1	1	-0.08129	usp25	Distal Intergenic	ENSDARG00000012314
10	38299867	38299875	Atf1_MA0604.1	9.08076	-	10	38299755	38300007	1.94266	2.28623	1	1	-0.2202	usp25	Promoter (<=1kb)	ENSDARG00000012314
10	38441632	38441640	Atf1_MA0604.1	7.87934	-	10	38441585	38441695	0.26492	0.2821	0	0	-0.05982	samsn1b	Distal Intergenic	ENSDARG00000078647
10	38720541	38720549	Atf1_MA0604.1	7.7734	+	10	38720464	38720647	1.16691	1.72964	1	1	-0.5163	acat1	Promoter (<=1kb)	ENSDARG00000045888
10	39291273	39291281	Atf1_MA0604.1	7.75293	-	10	39291233	39291457	2.8044	4.44085	1	1	-0.63748	stt3a	Promoter (<=1kb)	ENSDARG00000104953
10	39870615	39870623	Atf1_MA0604.1	8.97482	+	10	39870495	39870623	0.19967	0.1519	0	0	0.21803	smfn	Distal Intergenic	ENSDARG00000009806
10	40104989	40104997	Atf1_MA0604.1	7.87934	-	10	40104944	40105061	0.2227	0.18814	0	0	0.14409	smfn	Distal Intergenic	ENSDARG00000009806
10	40172576	40172584	Atf1_MA0604.1	8.97482	+	10	40172381	40172744	0.39109	0.34488	0	0	0.13109	git2b	Distal Intergenic	ENSDARG00000042791
10	40172672	40172680	Atf1_MA0604.1	7.75293	-	10	40172381	40172744	0.40046	0.3676	0	0	0.09034	git2b	Distal Intergenic	ENSDARG00000042791
10	40277303	40277311	Atf1_MA0604.1	7.88	+	10	40276943	40277332	1.65736	1.93066	1	1	-0.20412	git2b	Distal Intergenic	ENSDARG00000042791
10	41047019	41047027	Atf1_MA0604.1	8.97482	+	10	41046888	41047056	0.1451	0.27512	0	0	-0.54063	npffr1l1	Distal Intergenic	ENSDARG00000054203
10	41380987	41380995	Atf1_MA0604.1	7.85855	+	10	41380908	41381032	0.29265	0.44827	0	0	-0.44248	brf2	Promoter (<=1kb)	ENSDARG00000002060
10	41430836	41430844	Atf1_MA0604.1	8.97482	+	10	41430782	41430866	0.39837	0.41733	0	0	-0.04985	gpat4	Distal Intergenic	ENSDARG00000019897
10	41544964	41544972	Atf1_MA0604.1	7.85855	+	10	41544685	41545180	1.02829	1.3025	1	1	-0.30396	cabp1b	Distal Intergenic	ENSDARG00000033411
10	41566442	41566450	Atf1_MA0604.1	7.75195	+	10	41566243	41566479	0.47791	0.39956	0	0	0.19531	cabp1b	Distal Intergenic	ENSDARG00000033411
10	42993171	42993179	Atf1_MA0604.1	7.7734	+	10	42993006	42993238	0.29297	0.36182	0	0	-0.21249	wdr45	Distal Intergenic	ENSDARG00000090219
10	43095141	43095149	Atf1_MA0604.1	7.87934	-	10	43095127	43095221	0.19293	0.1932	0	0	-0.00117	zcchc9	Distal Intergenic	ENSDARG00000007531
10	43317610	43317618	Atf1_MA0604.1	7.88	+	10	43317567	43317687	0.12555	0.11621	0	0	0.05148	xrcc4	Intron (NM_200786/393759, intron 4 of 7)	ENSDARG00000010732
10	43506580	43506588	Atf1_MA0604.1	7.75293	-	10	43506481	43506588	0.25605	0.31755	0	0	-0.2078	vcanb	Distal Intergenic	ENSDARG00000009401
10	43615325	43615333	Atf1_MA0604.1	7.77273	-	10	43615255	43615375	0.34994	0.33547	0	0	0.04317	mir9-2	Distal Intergenic	ENSDARG00000080612
10	44207045	44207053	Atf1_MA0604.1	9.08142	+	10	44206916	44207243	8.49538	8.52539	1	1	-0.005	grk3	Distal Intergenic	ENSDARG00000104094
10	44219965	44219973	Atf1_MA0604.1	7.77273	-	10	44219908	44219995	0.23134	0.13369	0	0	0.43895	grk3	Intron (NM_001134725/569403, intron 1 of 20)	ENSDARG00000104094
10	44724052	44724060	Atf1_MA0604.1	7.85855	+	10	44723799	44724169	0.38814	0.36116	0	0	0.07552	npm2b	Distal Intergenic	ENSDARG00000053963
10	45052516	45052524	Atf1_MA0604.1	7.7734	+	10	45052439	45052630	0.54868	0.48308	0	0	0.14422	vps37bb	Distal Intergenic	ENSDARG00000101143
10	45052567	45052575	Atf1_MA0604.1	8.97482	+	10	45052439	45052630	0.5827	0.55667	0	0	0.05285	vps37bb	Distal Intergenic	ENSDARG00000101143
10	45301544	45301552	Atf1_MA0604.1	7.7734	+	10	45301459	45301637	1.21244	1.44004	1	1	-0.22426	nudcd3	Distal Intergenic	ENSDARG00000098361
10	45498914	45498922	Atf1_MA0604.1	7.87934	-	10	45498818	45499131	14.0906	14.2828	1	1	-0.01935	ppiab	Promoter (<=1kb)	ENSDARG00000103994
10	45499019	45499027	Atf1_MA0604.1	7.75293	-	10	45498818	45499131	12.5293	12.6375	1	1	-0.01227	ppiab	Promoter (<=1kb)	ENSDARG00000103994
11	12311	12319	Atf1_MA0604.1	7.87934	-	11	12178	12385	2.19882	1.86668	1	1	0.22088	myg1	Promoter (<=1kb)	ENSDARG00000069977
11	188565	188573	Atf1_MA0604.1	7.77273	-	11	188443	188662	0.2385	0.31306	0	0	-0.25884	cdk4	Exon (NM_001114412/556951, exon 13 of 30)	ENSDARG00000087937
11	233460	233468	Atf1_MA0604.1	7.87934	-	11	233430	233540	1.44925	1.35725	1	1	0.08598	avil	Distal Intergenic	ENSDARG00000059342
11	233469	233477	Atf1_MA0604.1	7.88	+	11	233430	233540	1.5595	1.50899	1	1	0.0435	avil	Distal Intergenic	ENSDARG00000059342
11	253035	253043	Atf1_MA0604.1	7.77273	-	11	252861	253049	0.22219	0.25439	0	0	-0.12258	alas1	Promoter (2-3kb)	ENSDARG00000021059
11	413864	413872	Atf1_MA0604.1	7.75293	-	11	413736	413938	1.73042	1.79396	1	1	-0.04817	rab43	Promoter (<=1kb)	ENSDARG00000059404
11	459850	459858	Atf1_MA0604.1	7.88	+	11	459804	459926	0.6818	0.87051	0	0	-0.29793	isy1	Promoter (<=1kb)	ENSDARG00000063466
11	557125	557133	Atf1_MA0604.1	7.75195	+	11	557066	557192	0.23472	0.28265	0	0	-0.17326	mkrn2	Distal Intergenic	ENSDARG00000007630
11	1017064	1017072	Atf1_MA0604.1	7.85954	-	11	1017031	1017213	0.23727	0.24583	0	0	-0.03229	slc6a1b	Distal Intergenic	ENSDARG00000039647
11	1495534	1495542	Atf1_MA0604.1	8.97482	+	11	1495475	1495633	1.41295	1.18697	1	1	0.22673	srsf6b	Promoter (<=1kb)	ENSDARG00000016783
11	1524977	1524985	Atf1_MA0604.1	8.97415	-	11	1524896	1525049	0.71829	0.69555	0	0	0.0387	mybl2b	Promoter (<=1kb)	ENSDARG00000032264
11	2014417	2014425	Atf1_MA0604.1	7.75293	-	11	2014210	2014438	0.25937	0.08234	0	0	0.84236	nr1d4b	Distal Intergenic	ENSDARG00000059370
11	2227450	2227458	Atf1_MA0604.1	7.77273	-	11	2227306	2227531	3.18491	3.44037	1	1	-0.10677	hnrnpa1a	Promoter (<=1kb)	ENSDARG00000011020
11	2437468	2437476	Atf1_MA0604.1	9.08076	-	11	2437428	2437578	0.93321	0.97898	0	0	-0.0602	dgkab	Promoter (<=1kb)	ENSDARG00000098175
11	2479687	2479695	Atf1_MA0604.1	7.85855	+	11	2479611	2479870	1.50757	1.4087	1	1	0.08923	cnpy2	Promoter (<=1kb)	ENSDARG00000007207
11	2496961	2496969	Atf1_MA0604.1	7.77273	-	11	2496877	2496993	0.15663	0.15198	0	0	0.02272	zgc:113184	3' UTR	ENSDARG00000098181
11	2524741	2524749	Atf1_MA0604.1	7.75293	-	11	2524642	2524772	1.22536	1.2603	1	1	-0.03643	nab2	Promoter (<=1kb)	ENSDARG00000078076
11	2972075	2972083	Atf1_MA0604.1	7.75195	+	11	2972049	2972165	0.30477	0.28937	0	0	0.05073	cpne5b	Intron (NM_201028/394003, intron 1 of 19)	ENSDARG00000070919
11	3057802	3057810	Atf1_MA0604.1	7.87934	-	11	3057763	3057965	0.31164	0.21567	0	0	0.34385	dre-mir-724	Intron (NM_201028/394003, intron 7 of 19)	ENSDARG00000080608
11	3065175	3065183	Atf1_MA0604.1	7.87934	-	11	3065158	3065229	0.13046	0.20148	0	0	-0.33538	dre-mir-724	Intron (NM_201028/394003, intron 7 of 19)	ENSDARG00000080608
11	3298358	3298366	Atf1_MA0604.1	7.75195	+	11	3298263	3298406	1.28746	0.90632	1	0	0.44779	suox	Promoter (<=1kb)	ENSDARG00000091574
11	3333068	3333076	Atf1_MA0604.1	7.7734	+	11	3332935	3333227	0.38375	0.46247	0	0	-0.20169	mcrs1	Intron (NM_001083015/100009646, intron 15 of 26)	ENSDARG00000020840
11	3333163	3333171	Atf1_MA0604.1	7.7734	+	11	3332935	3333227	0.3613	0.45845	0	0	-0.25513	mcrs1	Intron (NM_001083015/100009646, intron 15 of 26)	ENSDARG00000020840
11	3823407	3823415	Atf1_MA0604.1	7.75293	-	11	3823337	3823650	0.24124	0.24187	0	0	-0.00238	gata2a	Distal Intergenic	ENSDARG00000059327
11	3969611	3969619	Atf1_MA0604.1	9.08142	+	11	3969526	3969621	0.81147	0.62171	0	0	0.32057	spcs1	Promoter (<=1kb)	ENSDARG00000059298
11	5553293	5553301	Atf1_MA0604.1	7.7734	+	11	5553210	5553425	2.20473	2.71422	1	1	-0.28358	slc35e1	Promoter (<=1kb)	ENSDARG00000011945
11	5554049	5554057	Atf1_MA0604.1	8.97415	-	11	5554031	5554114	0.85392	0.86341	0	0	-0.0137	slc35e1	Promoter (<=1kb)	ENSDARG00000011945
11	5717147	5717155	Atf1_MA0604.1	7.7734	+	11	5717112	5717352	0.17326	0.19415	0	0	-0.09288	r3hdm4	Distal Intergenic	ENSDARG00000063254
11	5819186	5819194	Atf1_MA0604.1	7.75293	-	11	5819071	5819333	2.18794	2.4992	1	1	-0.18098	ndufs7	Distal Intergenic	ENSDARG00000074552
11	6075072	6075080	Atf1_MA0604.1	8.97482	+	11	6075012	6075214	5.90545	6.00024	1	1	-0.02244	babam1	Distal Intergenic	ENSDARG00000077526
11	6209358	6209366	Atf1_MA0604.1	7.75293	-	11	6209242	6209412	1.30922	1.41917	1	1	-0.10544	pole4	Promoter (<=1kb)	ENSDARG00000013016
11	6298082	6298090	Atf1_MA0604.1	7.87934	-	11	6298042	6298190	1.18176	1.01138	1	1	0.19895	ranbp3a	Promoter (<=1kb)	ENSDARG00000008727
11	6578011	6578019	Atf1_MA0604.1	7.88	+	11	6577878	6578326	3.30024	4.23601	1	1	-0.34703	gadd45ba	Distal Intergenic	ENSDARG00000027744
11	6870897	6870905	Atf1_MA0604.1	7.88	+	11	6870851	6870928	0.62223	0.71647	0	0	-0.16799	ddx49	Promoter (<=1kb)	ENSDARG00000012899
11	8366364	8366372	Atf1_MA0604.1	7.88	+	11	8366162	8366556	0.63035	0.85685	0	0	-0.37148	tbl1xr1a	Distal Intergenic	ENSDARG00000058696
11	8790506	8790514	Atf1_MA0604.1	7.77273	-	11	8790277	8791101	0.28662	0.22504	0	0	0.22438	tbl1xr1a	Distal Intergenic	ENSDARG00000058696
11	9579217	9579225	Atf1_MA0604.1	7.85954	-	11	9579109	9579231	0.26796	0.20658	0	0	0.23467	nlgn1	Distal Intergenic	ENSDARG00000077710
11	9933628	9933636	Atf1_MA0604.1	7.7734	+	11	9933613	9933795	0.223	0.30175	0	0	-0.28262	nlgn1	Intron (NM_001142265/100002610, intron 2 of 5)	ENSDARG00000077710
11	10128128	10128136	Atf1_MA0604.1	8.97482	+	11	10128090	10128242	0.51002	0.54517	0	0	-0.07587	nlgn1	Distal Intergenic	ENSDARG00000077710
11	10219466	10219474	Atf1_MA0604.1	9.08076	-	11	10219430	10219509	0.14439	0.07056	0	0	0.43203	ect2	Distal Intergenic	ENSDARG00000007278
11	10359771	10359779	Atf1_MA0604.1	7.85954	-	11	10359744	10359962	0.29874	0.22562	0	0	0.26243	ect2	Distal Intergenic	ENSDARG00000007278
11	10814153	10814161	Atf1_MA0604.1	7.7734	+	11	10813998	10814271	1.35367	1.43885	1	1	-0.07997	psmd14	Distal Intergenic	ENSDARG00000063100
11	11347454	11347462	Atf1_MA0604.1	9.08142	+	11	11347386	11347537	0.86393	0.94152	0	0	-0.10731	mrpl4	Promoter (<=1kb)	ENSDARG00000058824
11	11352665	11352673	Atf1_MA0604.1	7.85954	-	11	11352635	11352729	0.1988	0.32919	0	0	-0.46867	zgc:77929	Promoter (<=1kb)	ENSDARG00000017337
11	11353387	11353395	Atf1_MA0604.1	7.75195	+	11	11353315	11353475	1.58084	1.21635	1	1	0.34318	zgc:77929	Promoter (<=1kb)	ENSDARG00000017337
11	11809143	11809151	Atf1_MA0604.1	8.97482	+	11	11809060	11809278	4.69795	4.61411	1	1	0.02522	cdc6	Promoter (<=1kb)	ENSDARG00000009942
11	12068067	12068075	Atf1_MA0604.1	7.75195	+	11	12067846	12068142	3.36242	3.38846	1	1	-0.01068	socs7	Promoter (<=1kb)	ENSDARG00000077018
11	12126148	12126156	Atf1_MA0604.1	8.97415	-	11	12126021	12126185	1.09833	0.56898	1	0	0.80379	mrpl45	3' UTR	ENSDARG00000044942
11	12187594	12187602	Atf1_MA0604.1	9.08076	-	11	12187580	12187707	0.59433	0.65321	0	0	-0.11114	npepps	Distal Intergenic	ENSDARG00000044943
11	12687005	12687013	Atf1_MA0604.1	7.75195	+	11	12686886	12687021	0.64696	0.92021	0	0	-0.42956	rbb4l	Promoter (<=1kb)	ENSDARG00000015208
11	13120004	13120012	Atf1_MA0604.1	8.97415	-	11	13119933	13120152	2.20743	2.32444	1	1	-0.07015	mknk1	Promoter (1-2kb)	ENSDARG00000018411
11	14438846	14438854	Atf1_MA0604.1	7.77273	-	11	14438417	14438886	0.34357	0.39193	0	0	-0.13727	fam174c	Distal Intergenic	ENSDARG00000101341
11	16493916	16493924	Atf1_MA0604.1	7.7734	+	11	16493823	16493960	0.22953	0.282	0	0	-0.19111	kbtbd8	Distal Intergenic	ENSDARG00000070698
11	16665708	16665716	Atf1_MA0604.1	8.97482	+	11	16665685	16665813	0.24303	0.25497	0	0	-0.04418	kbtbd8	Distal Intergenic	ENSDARG00000070698
11	17337902	17337910	Atf1_MA0604.1	7.85855	+	11	17337825	17337938	0.2233	0.29979	0	0	-0.27503	tafa4b	Distal Intergenic	ENSDARG00000062471
11	17730347	17730355	Atf1_MA0604.1	7.85855	+	11	17730239	17730382	0.32124	0.2296	0	0	0.31885	uba3	Distal Intergenic	ENSDARG00000057987
11	17842534	17842542	Atf1_MA0604.1	7.87934	-	11	17842456	17842622	0.23331	0.15874	0	0	0.32061	twf2b	Exon (NM_001020650/553677, exon 3 of 10)	ENSDARG00000009727
11	17969402	17969410	Atf1_MA0604.1	9.08076	-	11	17969331	17969500	0.11826	0.17799	0	0	-0.29921	zgc:175135	Distal Intergenic	ENSDARG00000105499
11	18004079	18004087	Atf1_MA0604.1	7.87934	-	11	18003986	18004213	1.22102	1.37088	1	1	-0.15061	mustn1b	Distal Intergenic	ENSDARG00000089086
11	18004095	18004103	Atf1_MA0604.1	8.97415	-	11	18003986	18004213	1.22102	1.2987	1	1	-0.08003	mustn1b	Distal Intergenic	ENSDARG00000089086
11	18016762	18016770	Atf1_MA0604.1	8.97415	-	11	18016624	18016842	0.68135	0.93906	0	0	-0.39333	mustn1b	Distal Intergenic	ENSDARG00000089086
11	18027381	18027389	Atf1_MA0604.1	7.75293	-	11	18027141	18027423	1.96072	1.94589	1	1	0.01022	mustn1b	Distal Intergenic	ENSDARG00000089086
11	18112307	18112315	Atf1_MA0604.1	7.87934	-	11	18112255	18112391	1.152	1.29287	1	1	-0.1492	stimate	Promoter (<=1kb)	ENSDARG00000013694
11	18493072	18493080	Atf1_MA0604.1	7.88	+	11	18493008	18493087	0.28837	0.15517	0	0	0.53594	id1	Distal Intergenic	ENSDARG00000040764
11	18638037	18638045	Atf1_MA0604.1	8.97415	-	11	18637911	18638123	2.34252	2.2364	1	1	0.063	phtf1	Distal Intergenic	ENSDARG00000057708
11	18710674	18710682	Atf1_MA0604.1	7.75195	+	11	18710630	18710856	1.08118	0.94266	1	0	0.17356	magi1b	Promoter (<=1kb)	ENSDARG00000003169
11	18786164	18786172	Atf1_MA0604.1	7.7734	+	11	18786149	18786249	0.18671	0.07689	0	0	0.58903	magi1b	Intron (NM_001007063/474349, intron 1 of 21)	ENSDARG00000003169
11	19158421	19158429	Atf1_MA0604.1	7.88	+	11	19158359	19158632	0.28399	0.23038	0	0	0.19458	prickle2b	Distal Intergenic	ENSDARG00000037593
11	19215848	19215856	Atf1_MA0604.1	9.08142	+	11	19215838	19216186	0.43011	0.28918	0	0	0.40891	prickle2b	Distal Intergenic	ENSDARG00000037593
11	19229834	19229842	Atf1_MA0604.1	7.75293	-	11	19229741	19229926	0.2863	0.40997	0	0	-0.3668	prickle2b	Distal Intergenic	ENSDARG00000037593
11	19584817	19584825	Atf1_MA0604.1	7.77273	-	11	19584803	19585141	0.3069	0.32544	0	0	-0.05853	nampt2	Intron (NM_212668/324211, intron 5 of 10)	ENSDARG00000027183
11	19584880	19584888	Atf1_MA0604.1	8.97415	-	11	19584803	19585141	0.3436	0.33199	0	0	0.03499	nampt2	Intron (NM_212668/324211, intron 5 of 10)	ENSDARG00000027183
11	20499545	20499553	Atf1_MA0604.1	7.77273	-	11	20499408	20499589	0.10061	0.21475	0	0	-0.55836	cdh4	Intron (NM_131086/30297, intron 3 of 16)	ENSDARG00000015002
11	21203179	21203187	Atf1_MA0604.1	7.7734	+	11	21203096	21203264	0.73196	0.99335	0	1	-0.37791	ikbke	Distal Intergenic	ENSDARG00000070606
11	22158240	22158248	Atf1_MA0604.1	8.97482	+	11	22158197	22158401	0.38495	0.21055	0	0	0.58132	tfeb	Distal Intergenic	ENSDARG00000010794
11	22211653	22211661	Atf1_MA0604.1	9.08142	+	11	22211449	22211683	2.44318	2.55703	1	1	-0.0622	tmem183a	Promoter (<=1kb)	ENSDARG00000044899
11	22673434	22673442	Atf1_MA0604.1	7.77273	-	11	22673366	22673600	0.91422	0.59471	0	0	0.52039	mdm4	Distal Intergenic	ENSDARG00000057513
11	22687837	22687845	Atf1_MA0604.1	7.75195	+	11	22687747	22688031	0.32828	0.44425	0	0	-0.31866	mdm4	Distal Intergenic	ENSDARG00000057513
11	23522847	23522855	Atf1_MA0604.1	7.85954	-	11	23522590	23522911	1.13342	1.10715	1	1	0.03005	nfasca	Distal Intergenic	ENSDARG00000061099
11	24009199	24009207	Atf1_MA0604.1	9.08142	+	11	24009092	24009217	0.22532	0.36776	0	0	-0.47398	pnp4a	Distal Intergenic	ENSDARG00000057575
11	24295851	24295859	Atf1_MA0604.1	7.75195	+	11	24295814	24295898	0.19578	0.16492	0	0	0.13869	mxra8a	Distal Intergenic	ENSDARG00000062222
11	24595379	24595387	Atf1_MA0604.1	7.75293	-	11	24595344	24595421	0.14945	0.14431	0	0	0.02577	kdm5ba	Exon (NM_001347607/327168, exon 12 of 28)	ENSDARG00000057093
11	24662588	24662596	Atf1_MA0604.1	8.97415	-	11	24662444	24662682	2.56674	2.5573	1	1	0.00504	timm17a	Promoter (<=1kb)	ENSDARG00000029510
11	25317473	25317481	Atf1_MA0604.1	7.75293	-	11	25317424	25317556	0.20332	0.21652	0	0	-0.05429	mbd1b	Distal Intergenic	ENSDARG00000025699
11	25443710	25443718	Atf1_MA0604.1	7.75195	+	11	25443600	25443766	1.75265	1.87063	1	1	-0.0872	otud5b	Promoter (<=1kb)	ENSDARG00000056840
11	25742078	25742086	Atf1_MA0604.1	7.77273	-	11	25741860	25742246	0.52301	0.64509	0	0	-0.24352	kaznb	Intron (NM_001080082/790937, intron 1 of 7)	ENSDARG00000006601
11	26040928	26040936	Atf1_MA0604.1	7.87934	-	11	26040736	26040942	0.30036	0.31456	0	0	-0.04569	foxj3	Intron (NM_001326388/797147, intron 2 of 11)	ENSDARG00000075774
11	26102913	26102921	Atf1_MA0604.1	7.85954	-	11	26102840	26102969	0.32526	0.2871	0	0	0.12321	foxj3	Intron (NM_001326388/797147, intron 1 of 11)	ENSDARG00000075774
11	26138313	26138321	Atf1_MA0604.1	8.97415	-	11	26138189	26138432	3.85964	3.54973	1	1	0.11633	cpne1	Promoter (<=1kb)	ENSDARG00000075536
11	26540635	26540643	Atf1_MA0604.1	7.88	+	11	26540599	26540795	0.16348	0.25212	0	0	-0.36872	acad9	Distal Intergenic	ENSDARG00000055620
11	26895964	26895972	Atf1_MA0604.1	9.08142	+	11	26895940	26896076	0.9497	1.09259	0	1	-0.17762	hdac11	Promoter (<=1kb)	ENSDARG00000087573
11	27010103	27010111	Atf1_MA0604.1	7.75293	-	11	27010087	27010320	0.20701	0.25578	0	0	-0.18926	hdac11	Distal Intergenic	ENSDARG00000087573
11	27290546	27290554	Atf1_MA0604.1	7.77273	-	11	27290393	27290630	3.42373	3.34291	1	1	0.03309	ptpdc1a	Promoter (<=1kb)	ENSDARG00000061656
11	28077632	28077640	Atf1_MA0604.1	8.97482	+	11	28077582	28077689	0.24038	0.18363	0	0	0.23249	ephb2b	Intron (NM_001327743/554232, intron 3 of 15)	ENSDARG00000021539
11	28206099	28206107	Atf1_MA0604.1	8.97415	-	11	28205797	28206187	0.71294	0.81049	0	0	-0.15607	dhrs3b	Distal Intergenic	ENSDARG00000044803
11	28280294	28280302	Atf1_MA0604.1	7.87934	-	11	28280218	28280304	0.16688	0.17597	0	0	-0.04199	dhrs3b	Distal Intergenic	ENSDARG00000044803
11	28387112	28387120	Atf1_MA0604.1	8.97415	-	11	28386969	28387290	0.88709	0.88041	0	0	0.00941	aadacl4	Distal Intergenic	ENSDARG00000044802
11	28793424	28793432	Atf1_MA0604.1	7.7734	+	11	28793265	28793440	0.20769	0.22242	0	0	-0.05971	igsf21a	Intron (NM_001034184/569872, intron 1 of 9)	ENSDARG00000031049
11	28864316	28864324	Atf1_MA0604.1	7.88	+	11	28864309	28864393	0.20228	0.22234	0	0	-0.08196	igsf21a	Distal Intergenic	ENSDARG00000031049
11	28919192	28919200	Atf1_MA0604.1	7.85954	-	11	28919153	28919227	0.16933	0.21206	0	0	-0.18616	igsf21a	Distal Intergenic	ENSDARG00000031049
11	30792387	30792395	Atf1_MA0604.1	8.97482	+	11	30792281	30792546	2.85965	3.51019	1	1	-0.2831	ier2b	Promoter (<=1kb)	ENSDARG00000086881
11	30792453	30792461	Atf1_MA0604.1	9.08076	-	11	30792281	30792546	6.0559	6.09203	1	1	-0.00839	ier2b	Promoter (<=1kb)	ENSDARG00000086881
11	30794803	30794811	Atf1_MA0604.1	7.75195	+	11	30794630	30795025	5.33407	5.51672	1	1	-0.04734	ier2b	Promoter (2-3kb)	ENSDARG00000086881
11	31417406	31417414	Atf1_MA0604.1	7.85855	+	11	31417406	31417549	0.32173	0.30586	0	0	0.05036	diaph3	Promoter (<=1kb)	ENSDARG00000090785
11	31646704	31646712	Atf1_MA0604.1	7.88	+	11	31646468	31646817	0.50751	0.26566	0	0	0.67343	diaph3	Distal Intergenic	ENSDARG00000090785
11	31650592	31650600	Atf1_MA0604.1	7.88	+	11	31650473	31650604	0.16045	0.25405	0	0	-0.39022	diaph3	Distal Intergenic	ENSDARG00000090785
11	31714654	31714662	Atf1_MA0604.1	7.75293	-	11	31714589	31714696	0.22635	0.19088	0	0	0.14653	diaph3	Distal Intergenic	ENSDARG00000090785
11	31878993	31879001	Atf1_MA0604.1	7.88	+	11	31878990	31879257	0.19197	0.11023	0	0	0.40652	diaph3	Distal Intergenic	ENSDARG00000090785
11	32650502	32650510	Atf1_MA0604.1	7.77273	-	11	32650384	32650573	0.24608	0.26157	0	0	-0.05662	pcdh17	Distal Intergenic	ENSDARG00000027041
11	32842818	32842826	Atf1_MA0604.1	7.7734	+	11	32842397	32842953	0.47177	0.66555	0	0	-0.39647	pcdh17	Distal Intergenic	ENSDARG00000027041
11	33211083	33211091	Atf1_MA0604.1	7.87934	-	11	33211029	33211127	0.22153	0.16024	0	0	0.26726	lims1	Distal Intergenic	ENSDARG00000026985
11	33355616	33355624	Atf1_MA0604.1	9.08142	+	11	33355609	33355874	0.23386	0.16144	0	0	0.30979	lims1	Promoter (<=1kb)	ENSDARG00000026985
11	34128566	34128574	Atf1_MA0604.1	7.75195	+	11	34128494	34128595	0.2275	0.27915	0	0	-0.18928	fam43a	Distal Intergenic	ENSDARG00000043009
11	34525439	34525447	Atf1_MA0604.1	7.7734	+	11	34525199	34525478	0.41018	0.47238	0	0	-0.15428	chchd4a	Distal Intergenic	ENSDARG00000033376
11	34586901	34586909	Atf1_MA0604.1	7.75293	-	11	34586661	34587004	1.06022	1.31827	1	1	-0.28077	slc38a3a	Intron (NM_001098765/100073328, intron 1 of 6)	ENSDARG00000027065
11	34590199	34590207	Atf1_MA0604.1	7.87934	-	11	34590084	34590235	0.4468	0.35911	0	0	0.23312	slc38a3a	Intron (NM_001098765/100073328, intron 1 of 6)	ENSDARG00000027065
11	34630129	34630137	Atf1_MA0604.1	7.75195	+	11	34630013	34630308	0.58916	0.39597	0	0	0.44344	gnai2a	Distal Intergenic	ENSDARG00000018174
11	34715109	34715117	Atf1_MA0604.1	7.75195	+	11	34715022	34715143	0.31221	0.27864	0	0	0.11105	gnai2a	Intron (NM_001001818/336421, intron 1 of 8)	ENSDARG00000018174
11	34731631	34731639	Atf1_MA0604.1	7.77273	-	11	34731324	34731642	0.2686	0.23897	0	0	0.10836	inka1a	Intron (NM_001001818/336421, intron 1 of 8)	ENSDARG00000070360
11	34750031	34750039	Atf1_MA0604.1	8.97415	-	11	34749855	34750069	0.32733	0.30714	0	0	0.06359	inka1a	Intron (NM_001001818/336421, intron 3 of 8)	ENSDARG00000070360
11	34909187	34909195	Atf1_MA0604.1	7.85954	-	11	34909137	34909229	1.08178	1.18992	1	1	-0.12227	traip	Promoter (<=1kb)	ENSDARG00000011262
11	35072452	35072460	Atf1_MA0604.1	9.08076	-	11	35072421	35072736	0.21864	0.18699	0	0	0.13294	camkvb	Distal Intergenic	ENSDARG00000005141
11	35283313	35283321	Atf1_MA0604.1	7.77273	-	11	35283191	35283341	0.1455	0.2681	0	0	-0.51406	camkvb	Distal Intergenic	ENSDARG00000005141
11	35588885	35588893	Atf1_MA0604.1	7.88	+	11	35588788	35588897	0.25394	0.3506	0	0	-0.31592	bhlhe40	Distal Intergenic	ENSDARG00000004060
11	35681249	35681257	Atf1_MA0604.1	7.7734	+	11	35681162	35681378	0.26875	0.39499	0	0	-0.38754	setmar	Distal Intergenic	ENSDARG00000074836
11	35700923	35700931	Atf1_MA0604.1	7.7734	+	11	35700831	35700941	0.57436	0.33928	0	0	0.57489	setmar	Distal Intergenic	ENSDARG00000074836
11	35764596	35764604	Atf1_MA0604.1	7.85855	+	11	35764540	35764741	0.20828	0.10032	0	0	0.53361	setmar	Distal Intergenic	ENSDARG00000074836
11	36213085	36213093	Atf1_MA0604.1	8.97482	+	11	36213028	36213166	1.05369	1.38122	1	1	-0.34956	cyb561d1	Distal Intergenic	ENSDARG00000055295
11	36365407	36365415	Atf1_MA0604.1	7.77273	-	11	36365352	36365480	0.38217	0.23538	0	0	0.47519	parapinopsinb	Distal Intergenic	ENSDARG00000044672
11	36869777	36869785	Atf1_MA0604.1	7.7734	+	11	36869731	36870055	0.9006	0.86655	0	0	0.04795	itih3b.1	Distal Intergenic	ENSDARG00000102722
11	36869822	36869830	Atf1_MA0604.1	7.75293	-	11	36869731	36870055	1.5469	1.6492	1	1	-0.0849	itih3b.1	Distal Intergenic	ENSDARG00000102722
11	37008129	37008137	Atf1_MA0604.1	8.97415	-	11	37008070	37008268	0.43486	0.61787	0	0	-0.39819	itih3b.2	Distal Intergenic	ENSDARG00000100406
11	37008205	37008213	Atf1_MA0604.1	7.88	+	11	37008070	37008268	0.63401	0.4591	0	0	0.36906	itih3b.2	Distal Intergenic	ENSDARG00000100406
11	37114085	37114093	Atf1_MA0604.1	7.75293	-	11	37113883	37114149	0.3309	0.30064	0	0	0.09563	itih3b.2	Distal Intergenic	ENSDARG00000100406
11	37129409	37129417	Atf1_MA0604.1	7.85855	+	11	37129402	37129625	0.20694	0.27422	0	0	-0.2551	itih3b.2	Distal Intergenic	ENSDARG00000100406
11	37452796	37452804	Atf1_MA0604.1	8.97415	-	11	37452742	37452904	2.76306	2.33437	1	1	0.23044	yod1	Promoter (<=1kb)	ENSDARG00000008542
11	37453349	37453357	Atf1_MA0604.1	7.87934	-	11	37453269	37453408	1.22136	1.02762	1	1	0.22132	snrpe	Promoter (<=1kb)	ENSDARG00000033175
11	37613445	37613453	Atf1_MA0604.1	8.97482	+	11	37613216	37613487	2.45615	2.721	1	1	-0.1401	etnk2	Promoter (<=1kb)	ENSDARG00000070213
11	37673083	37673091	Atf1_MA0604.1	7.7734	+	11	37673024	37673205	0.54375	0.50583	0	0	0.0822	etnk2	Distal Intergenic	ENSDARG00000070213
11	37673192	37673200	Atf1_MA0604.1	7.7734	+	11	37673024	37673205	0.27753	0.24889	0	0	0.10229	etnk2	Distal Intergenic	ENSDARG00000070213
11	37691084	37691092	Atf1_MA0604.1	7.7734	+	11	37690934	37691129	0.17797	0.22023	0	0	-0.17955	etnk2	Distal Intergenic	ENSDARG00000070213
11	38858341	38858349	Atf1_MA0604.1	7.7734	+	11	38858316	38858450	1.13361	1.23589	1	1	-0.11137	cdc42	Promoter (<=1kb)	ENSDARG00000044573
11	39441545	39441553	Atf1_MA0604.1	7.85855	+	11	39441491	39441645	0.17259	0.1898	0	0	-0.0771	vamp3	Distal Intergenic	ENSDARG00000070161
11	40294389	40294397	Atf1_MA0604.1	7.85954	-	11	40294378	40294449	0.17238	0.21212	0	0	-0.17229	prxl2b	Distal Intergenic	ENSDARG00000029795
11	40383097	40383105	Atf1_MA0604.1	7.85855	+	11	40383029	40383213	2.23295	2.66577	1	1	-0.24163	prxl2b	Promoter (<=1kb)	ENSDARG00000029795
11	40506784	40506792	Atf1_MA0604.1	8.97415	-	11	40506767	40506895	0.11279	0.18153	0	0	-0.34591	tas1r3	Distal Intergenic	ENSDARG00000006341
11	40567711	40567719	Atf1_MA0604.1	7.75195	+	11	40567645	40567881	3.37239	2.75213	1	1	0.28024	errfi1a	Promoter (<=1kb)	ENSDARG00000104039
11	40863964	40863972	Atf1_MA0604.1	8.97482	+	11	40863888	40864121	4.16518	2.99281	1	1	0.4585	park7	Distal Intergenic	ENSDARG00000116835
11	40927865	40927873	Atf1_MA0604.1	8.97482	+	11	40927865	40927942	0.12625	0.13139	0	0	-0.02749	park7	Distal Intergenic	ENSDARG00000116835
11	41832723	41832731	Atf1_MA0604.1	7.7734	+	11	41832635	41832874	0.35731	0.36629	0	0	-0.02577	fbxo2	Distal Intergenic	ENSDARG00000099306
11	42812449	42812457	Atf1_MA0604.1	7.77273	-	11	42812433	42812502	0.24063	0.19071	0	0	0.20231	foxg1b	Distal Intergenic	ENSDARG00000032705
11	43000795	43000803	Atf1_MA0604.1	7.77273	-	11	43000747	43000833	0.20106	0.20541	0	0	-0.01824	sptbn1	Distal Intergenic	ENSDARG00000102883
11	43010997	43011005	Atf1_MA0604.1	7.77273	-	11	43010884	43011166	0.22716	0.22686	0	0	0.00118	sult6b1	Distal Intergenic	ENSDARG00000086826
11	43403359	43403367	Atf1_MA0604.1	7.88	+	11	43403225	43403538	0.39219	0.51459	0	0	-0.29819	ralbb	Distal Intergenic	ENSDARG00000113643
11	44044574	44044582	Atf1_MA0604.1	7.75293	-	11	44044513	44044593	0.39499	0.40625	0	0	-0.03	ldb1b	Distal Intergenic	ENSDARG00000103158
11	44241757	44241765	Atf1_MA0604.1	7.75195	+	11	44241599	44241823	2.99938	3.2844	1	1	-0.12534	ero1b	Promoter (<=1kb)	ENSDARG00000103915
11	44278227	44278235	Atf1_MA0604.1	7.88	+	11	44278176	44278360	1.13294	1.29463	1	1	-0.1724	ero1b	Distal Intergenic	ENSDARG00000103915
11	44508742	44508750	Atf1_MA0604.1	7.75195	+	11	44508604	44508753	0.27227	0.38532	0	0	-0.34893	map1lc3c	Distal Intergenic	ENSDARG00000100528
11	44714853	44714861	Atf1_MA0604.1	7.75293	-	11	44714691	44714992	0.53599	0.55918	0	0	-0.0486	cant1b	Exon (NM_001003595/445201, exon 3 of 4)	ENSDARG00000102977
11	44859332	44859340	Atf1_MA0604.1	7.7734	+	11	44859199	44859412	1.42835	1.58462	1	1	-0.13696	eif4a3	Promoter (<=1kb)	ENSDARG00000102978
11	44909756	44909764	Atf1_MA0604.1	7.75195	+	11	44909732	44910035	1.1355	1.20321	1	1	-0.07457	pycr1b	Promoter (<=1kb)	ENSDARG00000098639
11	45057443	45057451	Atf1_MA0604.1	7.75195	+	11	45057402	45057522	1.42284	1.45352	1	1	-0.02803	rfc4	Promoter (<=1kb)	ENSDARG00000042458
11	45057465	45057473	Atf1_MA0604.1	8.97415	-	11	45057402	45057522	1.53544	1.45352	1	1	0.07228	rfc4	Promoter (<=1kb)	ENSDARG00000042458
11	45058162	45058170	Atf1_MA0604.1	7.87934	-	11	45058106	45058224	0.72784	1.05286	0	1	-0.45851	rfc4	Promoter (<=1kb)	ENSDARG00000042458
11	45058170	45058178	Atf1_MA0604.1	7.85954	-	11	45058106	45058224	0.74341	1.05286	0	1	-0.43289	rfc4	Promoter (<=1kb)	ENSDARG00000042458
12	35389	35397	Atf1_MA0604.1	7.75293	-	12	35348	35463	0.24839	0.20282	0	0	0.17961	map2k4b	Distal Intergenic	ENSDARG00000077177
12	100907	100915	Atf1_MA0604.1	7.75195	+	12	100862	101009	0.29294	0.33163	0	0	-0.12324	adprm	Distal Intergenic	ENSDARG00000026090
12	241512	241520	Atf1_MA0604.1	7.75195	+	12	241392	241520	0.2251	0.19031	0	0	0.14409	foxk2a	Distal Intergenic	ENSDARG00000030583
12	281105	281113	Atf1_MA0604.1	7.77273	-	12	281028	281186	3.58573	3.37696	1	1	0.08317	si:ch1073-357b18.4	Promoter (<=1kb)	ENSDARG00000096602
12	412319	412327	Atf1_MA0604.1	7.75195	+	12	412199	412374	0.27849	0.09008	0	0	0.86051	hs3st3l	Intron (NM_001081440/100008592, intron 1 of 1)	ENSDARG00000059903
12	562639	562647	Atf1_MA0604.1	7.87934	-	12	562592	562946	0.61553	0.6084	0	0	0.01366	bsk146	Distal Intergenic	ENSDARG00000099069
12	902186	902194	Atf1_MA0604.1	8.97415	-	12	902168	902383	0.24357	0.25734	0	0	-0.05077	kdelr2b	Distal Intergenic	ENSDARG00000037361
12	964755	964763	Atf1_MA0604.1	9.08076	-	12	964631	964824	1.23366	0.99809	1	1	0.27121	mettl9	Promoter (<=1kb)	ENSDARG00000060001
12	1043722	1043730	Atf1_MA0604.1	7.87934	-	12	1043411	1043811	0.47704	0.46128	0	0	0.03727	polr3e	Distal Intergenic	ENSDARG00000037358
12	1378037	1378045	Atf1_MA0604.1	7.85954	-	12	1378001	1378084	0.5351	0.60607	0	0	-0.14403	rasd1	Distal Intergenic	ENSDARG00000019274
12	1378056	1378064	Atf1_MA0604.1	7.77273	-	12	1378001	1378084	0.51632	0.60607	0	0	-0.18467	rasd1	Distal Intergenic	ENSDARG00000019274
12	1587413	1587421	Atf1_MA0604.1	7.87934	-	12	1587356	1587641	0.34322	0.36381	0	0	-0.06009	usp22	Distal Intergenic	ENSDARG00000040407
12	1685833	1685841	Atf1_MA0604.1	7.77273	-	12	1685815	1685921	0.15295	0.25323	0	0	-0.42358	usp22	Distal Intergenic	ENSDARG00000040407
12	2075929	2075937	Atf1_MA0604.1	7.7734	+	12	2075729	2075983	0.21004	0.33722	0	0	-0.44614	sox9a	Distal Intergenic	ENSDARG00000003293
12	2098325	2098333	Atf1_MA0604.1	7.85954	-	12	2098170	2098357	0.22238	0.24661	0	0	-0.09315	sox9a	Distal Intergenic	ENSDARG00000003293
12	2487806	2487814	Atf1_MA0604.1	8.97415	-	12	2487726	2487916	2.79581	2.31442	1	1	0.25829	mapk8b	Promoter (<=1kb)	ENSDARG00000009870
12	2487831	2487839	Atf1_MA0604.1	8.97482	+	12	2487726	2487916	2.04748	2.09339	1	1	-0.02995	mapk8b	Promoter (<=1kb)	ENSDARG00000009870
12	3360436	3360444	Atf1_MA0604.1	7.7734	+	12	3360416	3360705	0.21464	0.18477	0	0	0.1266	gngt2b	Distal Intergenic	ENSDARG00000103543
12	3432938	3432946	Atf1_MA0604.1	9.08076	-	12	3432679	3432955	0.78567	0.81133	0	0	-0.03941	tmem101	Promoter (<=1kb)	ENSDARG00000114508
12	3455254	3455262	Atf1_MA0604.1	7.88	+	12	3455249	3455420	0.80621	0.54801	0	0	0.45921	tmem101	Distal Intergenic	ENSDARG00000114508
12	3664541	3664549	Atf1_MA0604.1	7.75195	+	12	3664471	3664720	0.78554	0.56632	0	0	0.38954	vps25	Distal Intergenic	ENSDARG00000059079
12	3745690	3745698	Atf1_MA0604.1	7.75293	-	12	3745641	3745735	1.06115	1.01613	1	1	0.05507	pagr1	Distal Intergenic	ENSDARG00000076966
12	3745699	3745707	Atf1_MA0604.1	7.88	+	12	3745641	3745735	1.06115	1.01613	1	1	0.05507	pagr1	Distal Intergenic	ENSDARG00000076966
12	4563222	4563230	Atf1_MA0604.1	7.75293	-	12	4563220	4563293	0.33039	0.19133	0	0	0.50442	irf3	Distal Intergenic	ENSDARG00000076251
12	4770279	4770287	Atf1_MA0604.1	7.88	+	12	4770174	4770317	0.87694	0.73249	0	0	0.22081	zgc:163073	Distal Intergenic	ENSDARG00000099712
12	5006196	5006204	Atf1_MA0604.1	7.87934	-	12	5006143	5006241	0.22012	0.20044	0	0	0.08087	kif22	Distal Intergenic	ENSDARG00000102624
12	5067712	5067720	Atf1_MA0604.1	7.88	+	12	5067609	5067766	0.62709	0.81664	0	0	-0.31824	cep55l	Promoter (<=1kb)	ENSDARG00000102349
12	5137827	5137835	Atf1_MA0604.1	9.08142	+	12	5137788	5138027	0.13756	0.28621	0	0	-0.61713	fra10ac1	Intron (NM_001006006/449836, intron 8 of 13)	ENSDARG00000102615
12	5153457	5153465	Atf1_MA0604.1	9.08142	+	12	5153389	5153526	2.51354	2.46169	1	1	0.02846	fra10ac1	Promoter (<=1kb)	ENSDARG00000102615
12	5174877	5174885	Atf1_MA0604.1	7.88	+	12	5174827	5175008	0.47608	0.53832	0	0	-0.13865	lgi1b	Distal Intergenic	ENSDARG00000058421
12	5421006	5421014	Atf1_MA0604.1	8.97482	+	12	5420920	5421111	1.68736	1.29286	1	1	0.35067	noc3l	Distal Intergenic	ENSDARG00000002487
12	5707262	5707270	Atf1_MA0604.1	7.85855	+	12	5707173	5707319	0.20715	0.21151	0	0	-0.01796	dlx4b	Distal Intergenic	ENSDARG00000071560
12	5820285	5820293	Atf1_MA0604.1	7.77273	-	12	5820020	5820343	0.44188	0.25955	0	0	0.54132	dlx4b	Distal Intergenic	ENSDARG00000071560
12	5965323	5965331	Atf1_MA0604.1	7.7734	+	12	5965262	5965424	2.11703	2.1008	1	1	0.01041	kat7b	Promoter (<=1kb)	ENSDARG00000031770
12	6201822	6201830	Atf1_MA0604.1	7.75195	+	12	6201776	6201849	0.12159	0.22002	0	0	-0.45941	rltgr	Distal Intergenic	ENSDARG00000096533
12	7749775	7749783	Atf1_MA0604.1	7.88	+	12	7749677	7749863	0.25816	0.44268	0	0	-0.54832	ccdc6b	Distal Intergenic	ENSDARG00000017595
12	7852038	7852046	Atf1_MA0604.1	8.97415	-	12	7851849	7852080	0.26063	0.52522	0	0	-0.73027	tmem26b	Distal Intergenic	ENSDARG00000014682
12	7997239	7997247	Atf1_MA0604.1	7.85855	+	12	7996973	7997418	2.23778	2.45659	1	1	-0.12696	tmem26b	Distal Intergenic	ENSDARG00000014682
12	8044438	8044446	Atf1_MA0604.1	7.7734	+	12	8044164	8044546	0.23757	0.32074	0	0	-0.28658	cabcoco1	Exon (NM_001177463/100004673, exon 4 of 8)	ENSDARG00000086310
12	8074696	8074704	Atf1_MA0604.1	7.85855	+	12	8074593	8074739	0.13053	0.19848	0	0	-0.32231	cabcoco1	Distal Intergenic	ENSDARG00000086310
12	8183369	8183377	Atf1_MA0604.1	7.75195	+	12	8183350	8183597	0.28537	0.31134	0	0	-0.08532	cabcoco1	Distal Intergenic	ENSDARG00000086310
12	8296557	8296565	Atf1_MA0604.1	7.7734	+	12	8296524	8296668	0.20106	0.27753	0	0	-0.29115	adoa	Distal Intergenic	ENSDARG00000042827
12	8448550	8448558	Atf1_MA0604.1	7.75293	-	12	8448391	8448698	2.95379	3.01923	1	1	-0.03019	egr2b	Promoter (<=1kb)	ENSDARG00000042826
12	8849706	8849714	Atf1_MA0604.1	9.08142	+	12	8849697	8849762	0.22671	0.20909	0	0	0.07086	reep3b	Distal Intergenic	ENSDARG00000004160
12	9095011	9095019	Atf1_MA0604.1	7.87934	-	12	9094904	9095021	0.68337	0.8342	0	0	-0.24243	exoc6	Distal Intergenic	ENSDARG00000020521
12	9461861	9461869	Atf1_MA0604.1	7.85954	-	12	9461855	9461934	0.33196	0.28098	0	0	0.16458	dnajc9	Promoter (<=1kb)	ENSDARG00000031293
12	9461877	9461885	Atf1_MA0604.1	7.7734	+	12	9461855	9461934	0.45616	0.4281	0	0	0.06945	dnajc9	Promoter (<=1kb)	ENSDARG00000031293
12	9500710	9500718	Atf1_MA0604.1	9.08076	-	12	9500687	9500836	1.07293	1.06941	1	1	0.00419	nudt13	Distal Intergenic	ENSDARG00000057417
12	9500718	9500726	Atf1_MA0604.1	9.08076	-	12	9500687	9500836	1.07293	1.06941	1	1	0.00419	nudt13	Distal Intergenic	ENSDARG00000057417
12	9843272	9843280	Atf1_MA0604.1	8.97415	-	12	9843250	9843499	0.53138	0.59438	0	0	-0.12923	ndufa4b	Promoter (<=1kb)	ENSDARG00000056108
12	10343543	10343551	Atf1_MA0604.1	9.08142	+	12	10343435	10343633	3.60294	3.76849	1	1	-0.06242	mki67	Promoter (<=1kb)	ENSDARG00000091150
12	10372566	10372574	Atf1_MA0604.1	9.08076	-	12	10372356	10372719	12.9218	13.5548	1	1	-0.06827	eef2k	Promoter (<=1kb)	ENSDARG00000035835
12	10384091	10384099	Atf1_MA0604.1	7.88	+	12	10384009	10384147	0.8534	1.355	0	1	-0.58926	mosmob	Promoter (<=1kb)	ENSDARG00000035837
12	11824912	11824920	Atf1_MA0604.1	7.77273	-	12	11824786	11824930	0.34983	0.31385	0	0	0.10985	htra1b	Distal Intergenic	ENSDARG00000014907
12	12541008	12541016	Atf1_MA0604.1	9.08076	-	12	12540722	12541057	0.27647	0.387	0	0	-0.33893	cmn	Distal Intergenic	ENSDARG00000055527
12	12933194	12933202	Atf1_MA0604.1	7.75195	+	12	12933168	12933242	0.16573	0.20449	0	0	-0.17172	cmn	Distal Intergenic	ENSDARG00000055527
12	13167306	13167314	Atf1_MA0604.1	7.85954	-	12	13167248	13167364	3.73054	3.36363	1	1	0.14365	pelo	Promoter (<=1kb)	ENSDARG00000055477
12	13167327	13167335	Atf1_MA0604.1	7.77273	-	12	13167248	13167364	3.73054	3.36363	1	1	0.14365	pelo	Promoter (<=1kb)	ENSDARG00000055477
12	13167335	13167343	Atf1_MA0604.1	7.85954	-	12	13167248	13167364	3.73054	3.36363	1	1	0.14365	pelo	Promoter (<=1kb)	ENSDARG00000055477
12	14517755	14517763	Atf1_MA0604.1	8.97415	-	12	14517591	14517809	1.65831	2.04264	1	1	-0.2793	becn1	Promoter (<=1kb)	ENSDARG00000079128
12	15779194	15779202	Atf1_MA0604.1	7.77273	-	12	15779156	15779257	0.27967	0.23739	0	0	0.15285	nmt1b	Distal Intergenic	ENSDARG00000057206
12	15779226	15779234	Atf1_MA0604.1	9.08076	-	12	15779156	15779257	0.19239	0.18508	0	0	0.03199	nmt1b	Distal Intergenic	ENSDARG00000057206
12	16385620	16385628	Atf1_MA0604.1	7.87934	-	12	16385608	16385689	0.25	0.29595	0	0	-0.16034	pcgf5b	Promoter (<=1kb)	ENSDARG00000052388
12	16940348	16940356	Atf1_MA0604.1	9.08142	+	12	16940213	16940416	0.66723	0.62644	0	0	0.07472	ch25h	Distal Intergenic	ENSDARG00000045190
12	17357290	17357298	Atf1_MA0604.1	7.75293	-	12	17357231	17357313	0.24849	0.34955	0	0	-0.33289	papss2b	Promoter (<=1kb)	ENSDARG00000056600
12	17370638	17370646	Atf1_MA0604.1	8.97482	+	12	17370572	17370748	0.88886	0.87686	0	0	0.01691	minpp1b	Promoter (<=1kb)	ENSDARG00000045172
12	17470290	17470298	Atf1_MA0604.1	9.08142	+	12	17470251	17470411	4.137	3.86491	1	1	0.09481	eif2ak1	3' UTR	ENSDARG00000093182
12	17481624	17481632	Atf1_MA0604.1	8.97415	-	12	17481579	17481669	0.46739	0.45831	0	0	0.0217	eif2ak1	Promoter (<=1kb)	ENSDARG00000093182
12	17867652	17867660	Atf1_MA0604.1	7.85954	-	12	17867626	17867700	0.22842	0.10963	0	0	0.55988	nptx2b	Distal Intergenic	ENSDARG00000045164
12	17928365	17928373	Atf1_MA0604.1	7.75195	+	12	17928245	17928517	0.6492	0.55134	0	0	0.19076	nptx2b	Distal Intergenic	ENSDARG00000045164
12	17953277	17953285	Atf1_MA0604.1	7.88	+	12	17953041	17953437	0.19533	0.21481	0	0	-0.08125	nptx2b	Distal Intergenic	ENSDARG00000045164
12	17972920	17972928	Atf1_MA0604.1	7.88	+	12	17972866	17972940	0.27722	0.29945	0	0	-0.07473	nptx2b	Distal Intergenic	ENSDARG00000045164
12	18727766	18727774	Atf1_MA0604.1	7.75195	+	12	18727748	18727863	0.14059	0.19141	0	0	-0.23944	desi1b	Distal Intergenic	ENSDARG00000089529
12	18784496	18784504	Atf1_MA0604.1	7.7734	+	12	18784353	18784652	1.35611	1.29611	1	1	0.05901	josd1	Promoter (<=1kb)	ENSDARG00000071548
12	18794397	18794405	Atf1_MA0604.1	7.7734	+	12	18794342	18794537	1.00157	1.02519	1	1	-0.02952	josd1	Distal Intergenic	ENSDARG00000071548
12	18794885	18794893	Atf1_MA0604.1	7.88	+	12	18794684	18794896	0.59323	0.6677	0	0	-0.13939	josd1	Distal Intergenic	ENSDARG00000071548
12	18795166	18795174	Atf1_MA0604.1	7.88	+	12	18795084	18795240	1.1451	1.05139	1	1	0.10915	josd1	Distal Intergenic	ENSDARG00000071548
12	18795181	18795189	Atf1_MA0604.1	9.08076	-	12	18795084	18795240	1.12958	1.03072	1	1	0.11687	josd1	Distal Intergenic	ENSDARG00000071548
12	18906522	18906530	Atf1_MA0604.1	7.88	+	12	18906468	18906713	1.54864	1.74004	1	1	-0.15482	rangap1b	Promoter (<=1kb)	ENSDARG00000056059
12	18997310	18997318	Atf1_MA0604.1	7.85855	+	12	18997237	18997362	0.7516	0.76902	0	0	-0.02789	aco2	Promoter (<=1kb)	ENSDARG00000007294
12	19724651	19724659	Atf1_MA0604.1	7.7734	+	12	19724587	19724961	0.4408	0.41004	0	0	0.07838	shisa9a	Intron (NM_001013509/541382, intron 2 of 3)	ENSDARG00000045145
12	19854539	19854547	Atf1_MA0604.1	7.77273	-	12	19854454	19854729	0.91128	1.15442	0	1	-0.29993	ercc4	Distal Intergenic	ENSDARG00000014161
12	21031441	21031449	Atf1_MA0604.1	9.08076	-	12	21031357	21031636	1.0081	0.81678	1	0	0.26276	ca10a	Distal Intergenic	ENSDARG00000052644
12	21563050	21563058	Atf1_MA0604.1	7.77273	-	12	21562987	21563106	0.89237	0.66673	0	0	0.35545	mrpl27	Promoter (<=1kb)	ENSDARG00000032985
12	21563061	21563069	Atf1_MA0604.1	9.08076	-	12	21562987	21563106	0.89237	0.66673	0	0	0.35545	mrpl27	Promoter (<=1kb)	ENSDARG00000032985
12	21734013	21734021	Atf1_MA0604.1	7.7734	+	12	21733822	21734023	0.24715	0.13926	0	0	0.46998	mrpl27	Distal Intergenic	ENSDARG00000032985
12	21762486	21762494	Atf1_MA0604.1	7.88	+	12	21762483	21762590	0.17121	0.25495	0	0	-0.34289	mrpl27	Distal Intergenic	ENSDARG00000032985
12	22116766	22116774	Atf1_MA0604.1	7.85954	-	12	22116721	22116989	1.44372	1.58822	1	1	-0.1259	ormdl3	Promoter (<=1kb)	ENSDARG00000025555
12	22116918	22116926	Atf1_MA0604.1	7.75293	-	12	22116721	22116989	2.07254	2.06655	1	1	0.00391	ormdl3	Promoter (<=1kb)	ENSDARG00000025555
12	22126574	22126582	Atf1_MA0604.1	7.85855	+	12	22126464	22126869	0.28669	0.26451	0	0	0.07685	ormdl3	Distal Intergenic	ENSDARG00000025555
12	22234042	22234050	Atf1_MA0604.1	7.85855	+	12	22233992	22234090	1.10458	0.88156	1	0	0.28466	nsfb	Promoter (<=1kb)	ENSDARG00000038991
12	22763357	22763365	Atf1_MA0604.1	7.77273	-	12	22763281	22763416	0.25692	0.26416	0	0	-0.02602	rab18a	Distal Intergenic	ENSDARG00000055291
12	22771465	22771473	Atf1_MA0604.1	7.88	+	12	22771417	22771536	0.23971	0.3024	0	0	-0.21997	rab18a	Distal Intergenic	ENSDARG00000055291
12	22771507	22771515	Atf1_MA0604.1	7.75195	+	12	22771417	22771536	0.15999	0.29685	0	0	-0.54086	rab18a	Distal Intergenic	ENSDARG00000055291
12	23537763	23537771	Atf1_MA0604.1	8.97415	-	12	23537672	23537788	0.18966	0.31863	0	0	-0.47524	svila	Distal Intergenic	ENSDARG00000055075
12	23961051	23961059	Atf1_MA0604.1	7.75195	+	12	23960946	23961142	0.63306	0.70229	0	0	-0.1236	asb3	Distal Intergenic	ENSDARG00000005246
12	24330863	24330871	Atf1_MA0604.1	7.75293	-	12	24330742	24331048	0.61331	0.52327	0	0	0.18341	nrxn1a	Intron (NM_001080021/565531, intron 8 of 22)	ENSDARG00000061647
12	24355700	24355708	Atf1_MA0604.1	7.7734	+	12	24355524	24355849	0.42353	0.46072	0	0	-0.09206	nrxn1a	Intron (NM_001080021/565531, intron 9 of 22)	ENSDARG00000061647
12	24365763	24365771	Atf1_MA0604.1	7.85855	+	12	24365726	24365973	0.17507	0.15325	0	0	0.10323	nrxn1a	Intron (NM_001080021/565531, intron 10 of 22)	ENSDARG00000061647
12	24398751	24398759	Atf1_MA0604.1	7.88	+	12	24398725	24398848	0.25463	0.24364	0	0	0.04065	nrxn1a	Intron (NM_001080021/565531, intron 12 of 22)	ENSDARG00000061647
12	24819464	24819472	Atf1_MA0604.1	8.97415	-	12	24819321	24819516	0.53838	0.80125	0	0	-0.47195	msh2	Distal Intergenic	ENSDARG00000018022
12	24833275	24833283	Atf1_MA0604.1	7.7734	+	12	24833161	24833365	4.34194	4.18764	1	1	0.05053	calm2b	Promoter (<=1kb)	ENSDARG00000015050
12	24843858	24843866	Atf1_MA0604.1	7.85954	-	12	24843519	24843957	2.0508	2.23377	1	1	-0.11568	calm2b	Distal Intergenic	ENSDARG00000015050
12	25006206	25006214	Atf1_MA0604.1	8.97482	+	12	25006132	25006258	0.55498	0.55795	0	0	-0.00614	cript	Promoter (<=1kb)	ENSDARG00000102511
12	25139728	25139736	Atf1_MA0604.1	7.75195	+	12	25139638	25139825	0.2211	0.33212	0	0	-0.38591	mta3	Exon (NM_199912/100003254, exon 4 of 15)	ENSDARG00000054903
12	25549316	25549324	Atf1_MA0604.1	7.85855	+	12	25549257	25549392	1.7038	1.90925	1	1	-0.15234	six2b	Distal Intergenic	ENSDARG00000054878
12	26141067	26141075	Atf1_MA0604.1	7.87934	-	12	26141014	26141207	0.25966	0.22361	0	0	0.13606	opn4b	Distal Intergenic	ENSDARG00000053929
12	26285142	26285150	Atf1_MA0604.1	7.88	+	12	26285025	26285199	0.09987	0.19852	0	0	-0.49541	myoz1b	Distal Intergenic	ENSDARG00000071445
12	26757794	26757802	Atf1_MA0604.1	7.88	+	12	26757667	26757882	1.64511	1.43878	1	1	0.17711	zeb1b	Promoter (2-3kb)	ENSDARG00000013207
12	26939705	26939713	Atf1_MA0604.1	9.08076	-	12	26939648	26939760	0.58953	0.56736	0	0	0.04447	chmp2a	Promoter (<=1kb)	ENSDARG00000053979
12	26939719	26939727	Atf1_MA0604.1	7.87934	-	12	26939648	26939760	0.58953	0.58864	0	0	0.00176	chmp2a	Promoter (<=1kb)	ENSDARG00000053979
12	27105169	27105177	Atf1_MA0604.1	8.97482	+	12	27105163	27105444	0.38343	0.41863	0	0	-0.09374	psme3	Intron (NM_001080011/563784, intron 11 of 12)	ENSDARG00000012234
12	27121464	27121472	Atf1_MA0604.1	9.08142	+	12	27121417	27121579	1.25087	1.24809	1	1	0.00288	psme3	Promoter (<=1kb)	ENSDARG00000012234
12	27122350	27122358	Atf1_MA0604.1	8.97482	+	12	27122327	27122481	1.8626	1.58503	1	1	0.21515	nbr1a	Promoter (<=1kb)	ENSDARG00000077297
12	28403096	28403104	Atf1_MA0604.1	7.75293	-	12	28402987	28403111	0.25848	0.25059	0	0	0.02879	cdk5r1b	Distal Intergenic	ENSDARG00000045087
12	28500770	28500778	Atf1_MA0604.1	7.88	+	12	28500725	28500885	0.27581	0.24429	0	0	0.11347	tbx21	Distal Intergenic	ENSDARG00000004473
12	28685090	28685098	Atf1_MA0604.1	7.88	+	12	28685073	28685208	1.81235	1.55691	1	1	0.2022	pnpo	Promoter (<=1kb)	ENSDARG00000017612
12	28987840	28987848	Atf1_MA0604.1	7.87934	-	12	28987779	28987851	0.18578	0.18844	0	0	-0.0117	gabrz	3' UTR	ENSDARG00000094512
12	29471801	29471809	Atf1_MA0604.1	8.97482	+	12	29471769	29471880	0.24263	0.15739	0	0	0.36262	gfra1b	Distal Intergenic	ENSDARG00000102564
12	29641258	29641266	Atf1_MA0604.1	9.08076	-	12	29641162	29641334	0.64405	0.68351	0	0	-0.07076	gfra1b	Distal Intergenic	ENSDARG00000102564
12	30032337	30032345	Atf1_MA0604.1	7.87934	-	12	30032232	30032403	0.20011	0.29284	0	0	-0.34701	ablim1b	Intron (NM_001014363/541550, intron 3 of 10)	ENSDARG00000045064
12	30119244	30119252	Atf1_MA0604.1	7.85855	+	12	30119209	30119318	0.3052	0.29298	0	0	0.04007	ablim1b	Distal Intergenic	ENSDARG00000045064
12	30291460	30291468	Atf1_MA0604.1	7.77273	-	12	30291363	30291578	0.33699	0.27607	0	0	0.19673	adrb1	Distal Intergenic	ENSDARG00000007490
12	30502537	30502545	Atf1_MA0604.1	7.75293	-	12	30502505	30502580	0.16244	0.23344	0	0	-0.30341	nrap	Exon (NM_001324547/724004, exon 43 of 43)	ENSDARG00000009341
12	30796710	30796718	Atf1_MA0604.1	7.75195	+	12	30796429	30796826	0.25497	0.34253	0	0	-0.28828	crygmxl2	Distal Intergenic	ENSDARG00000074001
12	30939974	30939982	Atf1_MA0604.1	7.77273	-	12	30939841	30940033	0.42838	0.16258	0	0	0.90752	tcf7l2	Intron (NM_131259/30510, intron 4 of 14)	ENSDARG00000004415
12	31032767	31032775	Atf1_MA0604.1	7.77273	-	12	31032593	31033131	1.14239	0.79278	1	0	0.45884	tcf7l2	Distal Intergenic	ENSDARG00000004415
12	31180184	31180192	Atf1_MA0604.1	7.85954	-	12	31180039	31180247	0.2271	0.28712	0	0	-0.21797	vti1a	Intron (NM_001313750/567385, intron 5 of 7)	ENSDARG00000045065
12	31386398	31386406	Atf1_MA0604.1	7.88	+	12	31386395	31386504	0.24409	0.31895	0	0	-0.25634	tectb	Distal Intergenic	ENSDARG00000045268
12	31668205	31668213	Atf1_MA0604.1	7.85855	+	12	31668118	31668294	1.17611	0.93537	1	0	0.29122	lrrc59	Promoter (<=1kb)	ENSDARG00000071426
12	31693856	31693864	Atf1_MA0604.1	7.85855	+	12	31693815	31694079	0.27461	0.25255	0	0	0.0787	nat9	Distal Intergenic	ENSDARG00000071425
12	31747922	31747930	Atf1_MA0604.1	7.85954	-	12	31747736	31747953	0.13376	0.23391	0	0	-0.4485	mir2196	Distal Intergenic	ENSDARG00000083886
12	31951870	31951878	Atf1_MA0604.1	9.08142	+	12	31951513	31951897	1.88515	1.95975	1	1	-0.05217	rab40b	Promoter (<=1kb)	ENSDARG00000042410
12	31951886	31951894	Atf1_MA0604.1	9.08142	+	12	31951513	31951897	1.88515	1.95975	1	1	-0.05217	rab40b	Promoter (<=1kb)	ENSDARG00000042410
12	33749655	33749663	Atf1_MA0604.1	8.97415	-	12	33749490	33749671	0.25532	0.41484	0	0	-0.4881	mrpl43	Distal Intergenic	ENSDARG00000076334
12	33871813	33871821	Atf1_MA0604.1	9.08142	+	12	33871739	33871887	2.4223	2.61807	1	1	-0.10618	arl3b	Promoter (<=1kb)	ENSDARG00000071409
12	33871859	33871867	Atf1_MA0604.1	8.97482	+	12	33871739	33871887	1.30762	1.33608	1	1	-0.02807	arl3b	Promoter (<=1kb)	ENSDARG00000071409
12	34326858	34326866	Atf1_MA0604.1	7.88	+	12	34326748	34326870	0.29315	0.20661	0	0	0.3208	birc5a	Distal Intergenic	ENSDARG00000075621
12	34424681	34424689	Atf1_MA0604.1	7.75293	-	12	34424548	34424793	0.38143	0.48991	0	0	-0.27224	fscn2b	Distal Intergenic	ENSDARG00000074396
12	34631682	34631690	Atf1_MA0604.1	7.87934	-	12	34631573	34631768	3.07372	3.02005	1	1	0.02429	ndufaf8	Distal Intergenic	ENSDARG00000096749
12	34751289	34751297	Atf1_MA0604.1	9.08142	+	12	34751161	34751375	1.393	1.25331	1	1	0.13776	si:dkey-21c1.1	Promoter (<=1kb)	ENSDARG00000096725
12	34785084	34785092	Atf1_MA0604.1	7.7734	+	12	34784949	34785109	0.79661	0.75684	0	0	0.06254	tbcc	Distal Intergenic	ENSDARG00000022918
12	34827243	34827251	Atf1_MA0604.1	9.08142	+	12	34827152	34827303	0.14119	0.19318	0	0	-0.24403	qki2	Distal Intergenic	ENSDARG00000010018
12	34883626	34883634	Atf1_MA0604.1	7.7734	+	12	34883557	34883730	0.23302	0.19552	0	0	0.15246	qki2	Intron (NM_200842/393815, intron 2 of 6)	ENSDARG00000010018
12	34940871	34940879	Atf1_MA0604.1	7.75195	+	12	34940871	34941098	0.13175	0.48729	0	0	-1.20413	timm23a	Distal Intergenic	ENSDARG00000071396
12	35341658	35341666	Atf1_MA0604.1	7.7734	+	12	35341652	35341836	0.2579	0.33687	0	0	-0.26065	camk2g1	Intron (NM_001030125/791855, intron 2 of 20)	ENSDARG00000071395
12	35965374	35965382	Atf1_MA0604.1	7.77273	-	12	35965171	35965430	0.31427	0.24767	0	0	0.22823	dre-mir-338-1	Distal Intergenic	ENSDARG00000103334
12	36716769	36716777	Atf1_MA0604.1	8.97415	-	12	36716719	36716836	0.54312	0.85757	0	0	-0.54568	cox10	Promoter (<=1kb)	ENSDARG00000034309
12	36731249	36731257	Atf1_MA0604.1	7.75195	+	12	36731172	36731261	0.19491	0.11442	0	0	0.39533	cox10	Intron (NM_001166259/553384, intron 4 of 6)	ENSDARG00000034309
12	36926673	36926681	Atf1_MA0604.1	7.7734	+	12	36926532	36926802	0.51609	0.38096	0	0	0.33221	hs3st3b1b	Distal Intergenic	ENSDARG00000086645
12	37163546	37163554	Atf1_MA0604.1	7.87934	-	12	37163492	37163811	0.2662	0.39867	0	0	-0.40642	pmp22b	Distal Intergenic	ENSDARG00000060457
12	37319042	37319050	Atf1_MA0604.1	7.85954	-	12	37318915	37319211	0.28873	0.32859	0	0	-0.128	pmp22b	Distal Intergenic	ENSDARG00000060457
12	38541279	38541287	Atf1_MA0604.1	7.88	+	12	38541162	38541436	3.53394	2.63218	1	1	0.40619	abca5	Distal Intergenic	ENSDARG00000074041
12	38571533	38571541	Atf1_MA0604.1	8.97415	-	12	38571447	38571574	0.25908	0.24489	0	0	0.05211	abca5	Distal Intergenic	ENSDARG00000074041
12	38575966	38575974	Atf1_MA0604.1	7.75293	-	12	38575814	38576167	0.65196	0.74936	0	0	-0.16716	abca5	Distal Intergenic	ENSDARG00000074041
12	38916518	38916526	Atf1_MA0604.1	7.7734	+	12	38916338	38916607	0.27137	0.20916	0	0	0.23598	abca5	Distal Intergenic	ENSDARG00000074041
12	40531924	40531932	Atf1_MA0604.1	7.85954	-	12	40531624	40531973	3.41695	3.91841	1	1	-0.19023	bnip3	Promoter (2-3kb)	ENSDARG00000099961
12	40534106	40534114	Atf1_MA0604.1	7.77273	-	12	40533976	40534172	1.25861	1.23854	1	1	0.02084	bnip3	Promoter (<=1kb)	ENSDARG00000099961
12	40534619	40534627	Atf1_MA0604.1	7.88	+	12	40534582	40534780	2.3707	2.04515	1	1	0.20028	bnip3	Promoter (<=1kb)	ENSDARG00000099961
12	40656467	40656475	Atf1_MA0604.1	8.97415	-	12	40656362	40656491	0.364	0.2023	0	0	0.55694	bnip3	Intron (NM_212880/405816, intron 9 of 9)	ENSDARG00000099961
12	41023152	41023160	Atf1_MA0604.1	7.7734	+	12	41023111	41023250	0.23218	0.07126	0	0	0.81431	dpysl4	Intron (NM_212880/405816, intron 9 of 9)	ENSDARG00000103490
12	41496819	41496827	Atf1_MA0604.1	7.75293	-	12	41496707	41496839	0.29012	0.19339	0	0	0.36665	ppp2r2d	Distal Intergenic	ENSDARG00000102009
12	41509202	41509210	Atf1_MA0604.1	7.75195	+	12	41509132	41509308	0.31347	0.27986	0	0	0.11087	ppp2r2d	Distal Intergenic	ENSDARG00000102009
12	41538760	41538768	Atf1_MA0604.1	7.85855	+	12	41538668	41538924	0.25171	0.19768	0	0	0.2136	ppp2r2d	Distal Intergenic	ENSDARG00000102009
12	41712271	41712279	Atf1_MA0604.1	9.08076	-	12	41712163	41712325	0.25751	0.16836	0	0	0.36543	ppp2r2d	Distal Intergenic	ENSDARG00000102009
12	42213550	42213558	Atf1_MA0604.1	7.87934	-	12	42213491	42213862	0.15777	0.09775	0	0	0.32365	zgc:111868	Promoter (2-3kb)	ENSDARG00000099060
12	42431864	42431872	Atf1_MA0604.1	7.85954	-	12	42431681	42432142	0.3054	0.32955	0	0	-0.07603	ebf3a	Distal Intergenic	ENSDARG00000100244
12	42501299	42501307	Atf1_MA0604.1	7.75293	-	12	42501283	42501530	0.29189	0.12715	0	0	0.69115	ebf3a	Distal Intergenic	ENSDARG00000100244
12	43233624	43233632	Atf1_MA0604.1	7.85855	+	12	43233578	43234007	0.44469	0.46825	0	0	-0.05691	dock1	Distal Intergenic	ENSDARG00000099093
12	43402601	43402609	Atf1_MA0604.1	7.88	+	12	43402573	43402937	0.2295	0.2087	0	0	0.08338	dock1	Distal Intergenic	ENSDARG00000099093
12	43654674	43654682	Atf1_MA0604.1	7.77273	-	12	43654657	43654773	0.13824	0.25502	0	0	-0.50421	dock1	Intron (NM_001110011/572187, intron 1 of 27)	ENSDARG00000099093
12	43683796	43683804	Atf1_MA0604.1	7.7734	+	12	43683642	43683841	0.1162	0.22632	0	0	-0.5143	dock1	Distal Intergenic	ENSDARG00000099093
12	44523602	44523610	Atf1_MA0604.1	9.08076	-	12	44523561	44523632	0.22977	0.1638	0	0	0.28274	dhx32a	Distal Intergenic	ENSDARG00000077461
12	44646716	44646724	Atf1_MA0604.1	7.75195	+	12	44646583	44646756	0.15028	0.20626	0	0	-0.25368	dhx32a	Distal Intergenic	ENSDARG00000077461
12	44815322	44815330	Atf1_MA0604.1	7.75293	-	12	44815322	44815397	0.0925	0.12074	0	0	-0.16477	bccip	Intron (NM_001202472/100006246, intron 10 of 10)	ENSDARG00000004948
12	44817009	44817017	Atf1_MA0604.1	7.87934	-	12	44816889	44817081	0.3659	0.55296	0	0	-0.45322	bccip	Intron (NM_001202472/100006246, intron 10 of 10)	ENSDARG00000004948
12	45179815	45179823	Atf1_MA0604.1	7.77273	-	12	45179715	45179853	0.17349	0.15942	0	0	0.06605	LOC562542	Distal Intergenic	ENSDARG00000106669
12	45393384	45393392	Atf1_MA0604.1	7.77273	-	12	45393265	45393411	0.21259	0.25737	0	0	-0.17207	fbxl15	Distal Intergenic	ENSDARG00000005284
12	45454739	45454747	Atf1_MA0604.1	9.08076	-	12	45454710	45454796	0.18171	0.17753	0	0	0.01881	fbxl15	Distal Intergenic	ENSDARG00000005284
12	46242389	46242397	Atf1_MA0604.1	9.08142	+	12	46242313	46242619	4.90934	4.302	1	1	0.18485	hid1b	Promoter (<=1kb)	ENSDARG00000100583
12	46242399	46242407	Atf1_MA0604.1	7.75195	+	12	46242313	46242619	4.90934	4.38901	1	1	0.15687	hid1b	Promoter (<=1kb)	ENSDARG00000100583
12	46689993	46690001	Atf1_MA0604.1	7.75195	+	12	46689930	46690035	0.98566	1.02865	0	1	-0.05403	tvp23b	Promoter (<=1kb)	ENSDARG00000057060
12	46778466	46778474	Atf1_MA0604.1	9.08076	-	12	46778371	46778668	2.39492	2.62138	1	1	-0.12341	vclb	Distal Intergenic	ENSDARG00000098695
12	46944321	46944329	Atf1_MA0604.1	7.88	+	12	46944291	46944473	4.38414	4.4497	1	1	-0.02075	oat	Promoter (<=1kb)	ENSDARG00000078425
12	48043086	48043094	Atf1_MA0604.1	7.75293	-	12	48042997	48043143	0.15396	0.12056	0	0	0.17344	ppa1a	Distal Intergenic	ENSDARG00000099933
12	48083589	48083597	Atf1_MA0604.1	7.85855	+	12	48083531	48083770	0.29875	0.26562	0	0	0.11303	ppa1a	Distal Intergenic	ENSDARG00000099933
12	48152122	48152130	Atf1_MA0604.1	8.97415	-	12	48151850	48152136	0.38223	0.64649	0	0	-0.5899	ppa1a	Intron (NM_198811/368369, intron 18 of 19)	ENSDARG00000099933
12	48176073	48176081	Atf1_MA0604.1	7.85855	+	12	48175996	48176172	2.46831	2.52128	1	1	-0.02899	ppa1a	Intron (NM_198811/368369, intron 18 of 19)	ENSDARG00000099933
12	48356713	48356721	Atf1_MA0604.1	7.75195	+	12	48356511	48356865	6.08481	5.54506	1	1	0.13083	ddit4	Promoter (<=1kb)	ENSDARG00000037618
12	48391440	48391448	Atf1_MA0604.1	7.7734	+	12	48391283	48391507	0.97023	0.56914	0	0	0.64605	dnajb12b	Promoter (<=1kb)	ENSDARG00000087473
12	48393011	48393019	Atf1_MA0604.1	7.85855	+	12	48392854	48393022	0.86131	0.81055	0	0	0.07498	dnajb12b	Promoter (1-2kb)	ENSDARG00000087473
12	48429779	48429787	Atf1_MA0604.1	9.08076	-	12	48429718	48429970	2.13798	1.81722	1	1	0.21886	scd	Distal Intergenic	ENSDARG00000033662
12	48970561	48970569	Atf1_MA0604.1	7.87934	-	12	48970554	48970700	0.28079	0.24211	0	0	0.1388	chst3b	Distal Intergenic	ENSDARG00000116042
12	48970576	48970584	Atf1_MA0604.1	7.87934	-	12	48970554	48970700	0.28079	0.26628	0	0	0.05052	chst3b	Distal Intergenic	ENSDARG00000116042
12	49197775	49197783	Atf1_MA0604.1	7.75195	+	12	49197762	49197942	0.66385	0.55497	0	0	0.20972	bub3	Promoter (1-2kb)	ENSDARG00000075883
13	199357	199365	Atf1_MA0604.1	7.85954	-	13	199277	199408	4.43483	3.95338	1	1	0.16039	ddx21	Promoter (<=1kb)	ENSDARG00000063626
13	696185	696193	Atf1_MA0604.1	8.97415	-	13	696139	696256	7.61623	6.71207	1	1	0.17879	rn7sk	Promoter (<=1kb)	ENSDARG00000081270
13	696217	696225	Atf1_MA0604.1	7.77273	-	13	696139	696256	5.86136	5.20397	1	1	0.16735	rn7sk	Promoter (<=1kb)	ENSDARG00000081270
13	1050985	1050993	Atf1_MA0604.1	8.97415	-	13	1050869	1051138	3.70839	4.56213	1	1	-0.289	perp	Distal Intergenic	ENSDARG00000063572
13	1177944	1177952	Atf1_MA0604.1	7.85855	+	13	1177843	1178084	0.23081	0.23216	0	0	-0.00523	olig3	Promoter (<=1kb)	ENSDARG00000074253
13	1692657	1692665	Atf1_MA0604.1	7.87934	-	13	1692651	1692725	0.16117	0.15136	0	0	0.04763	bmp5	Distal Intergenic	ENSDARG00000101701
13	2417876	2417884	Atf1_MA0604.1	7.77273	-	13	2417774	2417897	0.20808	0.27946	0	0	-0.26848	lhb	Distal Intergenic	ENSDARG00000099363
13	3982437	3982445	Atf1_MA0604.1	7.85954	-	13	3982249	3982514	0.3518	0.33573	0	0	0.04784	tjap1	Intron (NM_001365539/566060, intron 1 of 9)	ENSDARG00000010681
13	4028572	4028580	Atf1_MA0604.1	7.7734	+	13	4028489	4028758	0.11295	0.27351	0	0	-0.70707	tjap1	Distal Intergenic	ENSDARG00000010681
13	4096652	4096660	Atf1_MA0604.1	7.7734	+	13	4096595	4096710	0.70675	0.80525	0	0	-0.1586	mea1	Promoter (<=1kb)	ENSDARG00000039820
13	4120378	4120386	Atf1_MA0604.1	8.97482	+	13	4120332	4120531	0.13899	0.28121	0	0	-0.59275	mea1	Exon (NM_213318/406610, exon 9 of 17)	ENSDARG00000039820
13	4128807	4128815	Atf1_MA0604.1	7.88	+	13	4128798	4128882	0.12215	0.2234	0	0	-0.46978	mea1	Intron (NM_213318/406610, intron 4 of 16)	ENSDARG00000039820
13	4352379	4352387	Atf1_MA0604.1	7.75195	+	13	4352153	4352622	0.27874	0.39967	0	0	-0.36532	pde10a	Distal Intergenic	ENSDARG00000003449
13	4352539	4352547	Atf1_MA0604.1	9.08142	+	13	4352153	4352622	0.21702	0.27943	0	0	-0.23188	pde10a	Distal Intergenic	ENSDARG00000003449
13	4401694	4401702	Atf1_MA0604.1	7.88	+	13	4401664	4401836	0.09742	0.20576	0	0	-0.54061	pde10a	Intron (NM_201102/394077, intron 1 of 21)	ENSDARG00000003449
13	4431209	4431217	Atf1_MA0604.1	7.85855	+	13	4431151	4431365	0.21379	0.22325	0	0	-0.03797	pde10a	Intron (NM_201102/394077, intron 2 of 21)	ENSDARG00000003449
13	4787746	4787754	Atf1_MA0604.1	7.7734	+	13	4787622	4787825	0.25188	0.44826	0	0	-0.58493	micu1	Exon (NM_001083833/561210, exon 5 of 13)	ENSDARG00000063358
13	4845321	4845329	Atf1_MA0604.1	7.88	+	13	4845192	4845341	0.27281	0.22962	0	0	0.15907	nolc1	3' UTR	ENSDARG00000024561
13	4863875	4863883	Atf1_MA0604.1	7.87934	-	13	4863757	4863916	1.54766	1.38152	1	1	0.14943	nolc1	Promoter (<=1kb)	ENSDARG00000024561
13	5432203	5432211	Atf1_MA0604.1	9.08076	-	13	5432189	5432259	0.29186	0.30217	0	0	-0.03397	meis1b	Intron (NM_131893/170446, intron 6 of 12)	ENSDARG00000012078
13	5958158	5958166	Atf1_MA0604.1	7.77273	-	13	5958135	5958304	0.4523	0.48083	0	0	-0.06777	fam120b	Promoter (<=1kb)	ENSDARG00000030804
13	6119220	6119228	Atf1_MA0604.1	8.97415	-	13	6119072	6119295	0.18255	0.1143	0	0	0.34191	tuba4l	Exon (NM_199795/327377, exon 4 of 4)	ENSDARG00000074289
13	6742050	6742058	Atf1_MA0604.1	9.08142	+	13	6742007	6742084	0.25635	0.3455	0	0	-0.29209	aifm2	Distal Intergenic	ENSDARG00000077549
13	7591857	7591865	Atf1_MA0604.1	7.75195	+	13	7591840	7592018	0.17884	0.21677	0	0	-0.16173	macroh2a2	Distal Intergenic	ENSDARG00000087897
13	7919743	7919751	Atf1_MA0604.1	7.7734	+	13	7919739	7919843	0.2314	0.23477	0	0	-0.013	hells	Distal Intergenic	ENSDARG00000057738
13	8446282	8446290	Atf1_MA0604.1	7.75195	+	13	8446107	8446440	0.44959	0.45317	0	0	-0.00872	si:ch211-93n23.7	Promoter (1-2kb)	ENSDARG00000089552
13	8453633	8453641	Atf1_MA0604.1	7.77273	-	13	8453504	8453730	7.22905	8.03936	1	1	-0.15049	calm2a	Promoter (<=1kb)	ENSDARG00000031427
13	8463809	8463817	Atf1_MA0604.1	8.97415	-	13	8463599	8463854	1.30295	1.33557	1	1	-0.03223	calm2a	Distal Intergenic	ENSDARG00000031427
13	9543677	9543685	Atf1_MA0604.1	7.85954	-	13	9543465	9543751	2.25839	2.35301	1	1	-0.0558	tm9sf3	Promoter (<=1kb)	ENSDARG00000028748
13	9699700	9699708	Atf1_MA0604.1	7.85954	-	13	9699519	9700050	0.45452	0.57624	0	0	-0.26834	rnaset2	Distal Intergenic	ENSDARG00000036282
13	10598804	10598812	Atf1_MA0604.1	7.75195	+	13	10598747	10598971	1.3409	1.61317	1	1	-0.24335	ppm1ba	Distal Intergenic	ENSDARG00000001888
13	10976764	10976772	Atf1_MA0604.1	7.77273	-	13	10976677	10976826	0.34229	0.30734	0	0	0.10832	sdccag8	Intron (NM_001346162/556980, intron 13 of 17)	ENSDARG00000078947
13	11235326	11235334	Atf1_MA0604.1	7.77273	-	13	11235212	11235580	0.48875	0.79514	0	0	-0.57202	akt3a	Intron (NM_001197201/560549, intron 2 of 14)	ENSDARG00000104810
13	11710389	11710397	Atf1_MA0604.1	7.7734	+	13	11710378	11710632	0.11201	0.14571	0	0	-0.18046	sufu	Exon (NM_201309/100001615, exon 5 of 13)	ENSDARG00000056801
13	11887693	11887701	Atf1_MA0604.1	7.85954	-	13	11887648	11887719	0.42801	0.48516	0	0	-0.1381	oga	Distal Intergenic	ENSDARG00000074686
13	11889087	11889095	Atf1_MA0604.1	7.87934	-	13	11888935	11889112	1.65229	1.05576	1	1	0.58351	oga	Distal Intergenic	ENSDARG00000074686
13	12353609	12353617	Atf1_MA0604.1	9.08076	-	13	12353557	12353625	0.43977	0.3508	0	0	0.23994	lamtor3	Promoter (<=1kb)	ENSDARG00000057075
13	12568487	12568495	Atf1_MA0604.1	7.87934	-	13	12568196	12568832	2.94796	2.48341	1	1	0.23514	lingo2b	Promoter (<=1kb)	ENSDARG00000069970
13	12862343	12862351	Atf1_MA0604.1	7.75293	-	13	12862245	12862361	0.15079	0.2577	0	0	-0.4505	nsd2	Exon (NM_001082551/100000709, exon 24 of 24)	ENSDARG00000026225
13	12901315	12901323	Atf1_MA0604.1	7.75293	-	13	12901204	12901461	3.45763	3.87021	1	1	-0.15659	letm1	Promoter (<=1kb)	ENSDARG00000056978
13	12996840	12996848	Atf1_MA0604.1	9.08142	+	13	12996819	12997135	0.22142	0.27708	0	0	-0.20617	letm1	Distal Intergenic	ENSDARG00000056978
13	13733820	13733828	Atf1_MA0604.1	9.08076	-	13	13733533	13733900	0.24101	0.476	0	0	-0.69179	rpia	Exon (NM_001159828/559346, exon 7 of 20)	ENSDARG00000056640
13	14329364	14329372	Atf1_MA0604.1	7.77273	-	13	14329264	14329462	0.23917	0.29285	0	0	-0.1906	gfra4a	Intron (NM_001123058/100144564, intron 1 of 9)	ENSDARG00000056651
13	15283985	15283993	Atf1_MA0604.1	9.08142	+	13	15283929	15284011	0.13425	0.13448	0	0	-0.00121	mark3a	Distal Intergenic	ENSDARG00000019345
13	15450872	15450880	Atf1_MA0604.1	8.97482	+	13	15450721	15450925	1.97452	3.10896	1	1	-0.61943	mark3a	Promoter (<=1kb)	ENSDARG00000019345
13	15798456	15798464	Atf1_MA0604.1	8.97482	+	13	15798367	15798562	1.94517	2.20144	1	1	-0.16716	ttl	Promoter (<=1kb)	ENSDARG00000062418
13	16090461	16090469	Atf1_MA0604.1	7.75195	+	13	16090447	16090549	0.15933	0.16612	0	0	-0.03226	vwc2	Distal Intergenic	ENSDARG00000076495
13	16226509	16226517	Atf1_MA0604.1	7.88	+	13	16226504	16226607	0.27605	0.16612	0	0	0.44153	dlg5a	Intron (NM_001145603/569065, intron 1 of 31)	ENSDARG00000074059
13	16627145	16627153	Atf1_MA0604.1	7.75195	+	13	16626660	16627158	0.17433	0.1924	0	0	-0.08041	kcnma1a	Intron (NM_001145600/568554, intron 6 of 28)	ENSDARG00000079840
13	16635842	16635850	Atf1_MA0604.1	7.77273	-	13	16635837	16635950	0.39677	0.16812	0	0	0.79901	kcnma1a	Intron (NM_001145600/568554, intron 9 of 28)	ENSDARG00000079840
13	16797222	16797230	Atf1_MA0604.1	7.75195	+	13	16797163	16797272	0.40102	0.32726	0	0	0.21108	kcnma1a	Intron (NM_001020701/553730, intron 6 of 6)	ENSDARG00000079840
13	16875840	16875848	Atf1_MA0604.1	7.77273	-	13	16875795	16875867	0.1877	0.22975	0	0	-0.17372	lrmda	Intron (NM_001020701/553730, intron 5 of 6)	ENSDARG00000057166
13	16989836	16989844	Atf1_MA0604.1	7.85855	+	13	16989765	16990226	0.47446	0.45881	0	0	0.03717	lrmda	Intron (NM_001020701/553730, intron 4 of 6)	ENSDARG00000057166
13	17636022	17636030	Atf1_MA0604.1	7.85855	+	13	17635867	17636083	0.23154	0.22544	0	0	0.02382	vdac2	Exon (NM_001161435/567818, exon 6 of 7)	ENSDARG00000013623
13	17880200	17880208	Atf1_MA0604.1	7.77273	-	13	17880120	17880349	0.37999	0.52259	0	0	-0.34909	marchf8	Promoter (<=1kb)	ENSDARG00000062489
13	18066224	18066232	Atf1_MA0604.1	9.08076	-	13	18066172	18066517	0.65398	0.7104	0	0	-0.09893	slc25a16	Promoter (1-2kb)	ENSDARG00000057287
13	18180483	18180491	Atf1_MA0604.1	7.7734	+	13	18180403	18180563	2.21102	1.82075	1	1	0.26177	eif4e1c	Promoter (<=1kb)	ENSDARG00000012274
13	18834200	18834208	Atf1_MA0604.1	7.77273	-	13	18834159	18834239	0.17348	0.46991	0	0	-0.9582	lzts2a	Distal Intergenic	ENSDARG00000074597
13	19835538	19835546	Atf1_MA0604.1	7.88	+	13	19835407	19835561	0.38669	0.43384	0	0	-0.12349	fam204a	Distal Intergenic	ENSDARG00000039699
13	20703853	20703861	Atf1_MA0604.1	7.87934	-	13	20703749	20703915	0.56722	0.5072	0	0	0.12778	si:ch1073-126c3.2	Distal Intergenic	ENSDARG00000092858
13	20855914	20855922	Atf1_MA0604.1	7.75195	+	13	20855762	20855924	0.33917	0.19869	0	0	0.49944	si:ch1073-126c3.2	Distal Intergenic	ENSDARG00000092858
13	21089889	21089897	Atf1_MA0604.1	7.7734	+	13	21089839	21089922	0.25812	0.20231	0	0	0.21737	tspan14	Distal Intergenic	ENSDARG00000055938
13	21878702	21878710	Atf1_MA0604.1	7.87934	-	13	21878697	21878971	0.57109	0.5449	0	0	0.05407	zswim8	Distal Intergenic	ENSDARG00000069397
13	22059437	22059445	Atf1_MA0604.1	7.87934	-	13	22059195	22059538	1.10332	1.19693	1	1	-0.10465	myoz1a	Distal Intergenic	ENSDARG00000056209
13	22151285	22151293	Atf1_MA0604.1	8.97482	+	13	22151280	22151394	0.53647	0.56984	0	0	-0.06938	usp54a	Promoter (<=1kb)	ENSDARG00000077948
13	22586870	22586878	Atf1_MA0604.1	7.85954	-	13	22586819	22586971	1.1631	1.45146	1	1	-0.28822	nfkb2	Promoter (<=1kb)	ENSDARG00000038687
13	22880749	22880757	Atf1_MA0604.1	7.75293	-	13	22880632	22880762	0.72777	0.6329	0	0	0.16685	hk1	Distal Intergenic	ENSDARG00000039452
13	23014229	23014237	Atf1_MA0604.1	7.75195	+	13	23014065	23014305	0.20143	0.20322	0	0	-0.00752	kifbp	Distal Intergenic	ENSDARG00000062053
13	23171336	23171344	Atf1_MA0604.1	7.75293	-	13	23171267	23171364	0.11941	0.24544	0	0	-0.56963	khdrbs2	Intron (NM_001077290/768147, intron 1 of 9)	ENSDARG00000069469
13	23350529	23350537	Atf1_MA0604.1	7.75195	+	13	23350358	23350637	0.2345	0.22651	0	0	0.03104	prim2	Distal Intergenic	ENSDARG00000052721
13	24271720	24271728	Atf1_MA0604.1	9.08142	+	13	24271675	24272015	3.39162	2.98651	1	1	0.17573	rab1ab	Promoter (<=1kb)	ENSDARG00000029663
13	24271906	24271914	Atf1_MA0604.1	7.75293	-	13	24271675	24272015	5.00806	4.95485	1	1	0.01499	rab1ab	Promoter (<=1kb)	ENSDARG00000029663
13	24831188	24831196	Atf1_MA0604.1	7.85855	+	13	24831142	24831466	1.62845	2.01631	1	1	-0.28595	dusp13a	Intron (NM_001272084/368220, intron 8 of 10)	ENSDARG00000061498
13	24831951	24831959	Atf1_MA0604.1	7.87934	-	13	24831829	24832272	4.3744	5.07225	1	1	-0.20733	dusp13a	Intron (NM_001272084/368220, intron 8 of 10)	ENSDARG00000061498
13	24839414	24839422	Atf1_MA0604.1	7.75195	+	13	24839260	24839515	0.37781	0.28882	0	0	0.27153	dusp13a	Intron (NM_001272084/368220, intron 7 of 10)	ENSDARG00000061498
13	24903062	24903070	Atf1_MA0604.1	7.75293	-	13	24902935	24903143	0.1853	0.20786	0	0	-0.09648	adka	Intron (NM_001272084/368220, intron 6 of 10)	ENSDARG00000039429
13	25154084	25154092	Atf1_MA0604.1	9.08076	-	13	25153817	25154140	5.02333	4.42238	1	1	0.17848	vcla	Promoter (<=1kb)	ENSDARG00000044968
13	25356195	25356203	Atf1_MA0604.1	9.08076	-	13	25356066	25356263	0.90467	0.7235	0	0	0.27452	bag3	Promoter (<=1kb)	ENSDARG00000039486
13	25356812	25356820	Atf1_MA0604.1	7.7734	+	13	25356793	25356922	0.38944	0.37607	0	0	0.03684	bag3	Promoter (<=1kb)	ENSDARG00000039486
13	25418392	25418400	Atf1_MA0604.1	7.87934	-	13	25418335	25418473	3.75605	4.1037	1	1	-0.12328	mcmbp	Promoter (<=1kb)	ENSDARG00000055314
13	25418897	25418905	Atf1_MA0604.1	7.85855	+	13	25418811	25419059	6.75546	5.90041	1	1	0.19097	sec23ip	Promoter (<=1kb)	ENSDARG00000061413
13	25922856	25922864	Atf1_MA0604.1	9.08076	-	13	25922715	25922872	0.39216	0.19252	0	0	0.67695	bcl11aa	Distal Intergenic	ENSDARG00000061352
13	26698146	26698154	Atf1_MA0604.1	7.87934	-	13	26698024	26698185	0.29474	0.14755	0	0	0.5948	vrk2	Distal Intergenic	ENSDARG00000021547
13	26971217	26971225	Atf1_MA0604.1	8.97415	-	13	26971102	26971534	1.32968	1.39793	1	1	-0.06545	soul2	Distal Intergenic	ENSDARG00000039499
13	27638434	27638442	Atf1_MA0604.1	7.85855	+	13	27638382	27638502	0.54202	0.94816	0	0	-0.67329	asrgl1	Promoter (<=1kb)	ENSDARG00000021681
13	27856310	27856318	Atf1_MA0604.1	7.75293	-	13	27856232	27856534	0.33927	0.3254	0	0	0.04229	b3gat2	Intron (NM_001003454/445060, intron 3 of 3)	ENSDARG00000030733
13	27856464	27856472	Atf1_MA0604.1	7.87934	-	13	27856232	27856534	0.34812	0.35506	0	0	-0.02033	b3gat2	Intron (NM_001003454/445060, intron 3 of 3)	ENSDARG00000030733
13	28133617	28133625	Atf1_MA0604.1	7.87934	-	13	28133601	28133724	1.80278	1.90541	1	1	-0.07423	smap1	Promoter (<=1kb)	ENSDARG00000031302
13	28135481	28135489	Atf1_MA0604.1	7.88	+	13	28135429	28135587	0.80455	0.8277	0	0	-0.0349	sdhaf4	Promoter (<=1kb)	ENSDARG00000039390
13	28135492	28135500	Atf1_MA0604.1	7.87934	-	13	28135429	28135587	0.80455	0.8277	0	0	-0.0349	sdhaf4	Promoter (<=1kb)	ENSDARG00000039390
13	28382961	28382969	Atf1_MA0604.1	8.97482	+	13	28382882	28383040	2.04601	2.11105	1	1	-0.04228	fbxw4	Promoter (<=1kb)	ENSDARG00000033551
13	28570657	28570665	Atf1_MA0604.1	7.87934	-	13	28570477	28570781	6.13666	5.24742	1	1	0.22037	polr1c	Distal Intergenic	ENSDARG00000039400
13	29298223	29298231	Atf1_MA0604.1	9.08076	-	13	29298148	29298250	0.4199	0.44115	0	0	-0.05366	slc18a3a	Distal Intergenic	ENSDARG00000006356
13	29324582	29324590	Atf1_MA0604.1	7.7734	+	13	29324501	29324715	1.08587	1.1627	1	1	-0.08764	rgra	Promoter (<=1kb)	ENSDARG00000054890
13	29689395	29689403	Atf1_MA0604.1	7.75195	+	13	29689387	29689458	0.12725	0.1997	0	0	-0.34503	pax2a	Distal Intergenic	ENSDARG00000028148
13	30011673	30011681	Atf1_MA0604.1	7.85855	+	13	30011597	30011756	3.10859	2.99158	1	1	0.05291	tysnd1	Promoter (<=1kb)	ENSDARG00000074895
13	30332001	30332009	Atf1_MA0604.1	7.87934	-	13	30331761	30332088	0.39573	0.47249	0	0	-0.19287	zmiz1a	Distal Intergenic	ENSDARG00000074502
13	30441725	30441733	Atf1_MA0604.1	7.75293	-	13	30441620	30441782	1.41394	0.95959	1	0	0.49862	ppifa	Promoter (<=1kb)	ENSDARG00000007409
13	30523410	30523418	Atf1_MA0604.1	7.75195	+	13	30523337	30523524	0.6106	0.52474	0	0	0.17503	zcchc24	Distal Intergenic	ENSDARG00000078026
13	31036152	31036160	Atf1_MA0604.1	8.97415	-	13	31036059	31036204	2.16645	2.02113	1	1	0.09385	mapk8a	Promoter (1-2kb)	ENSDARG00000031888
13	31155159	31155167	Atf1_MA0604.1	8.97415	-	13	31155080	31155237	0.76017	0.6636	0	0	0.16355	znf488	Distal Intergenic	ENSDARG00000025017
13	31172591	31172599	Atf1_MA0604.1	7.75293	-	13	31172490	31172801	0.65772	0.8657	0	0	-0.33391	znf488	Distal Intergenic	ENSDARG00000025017
13	31239736	31239744	Atf1_MA0604.1	7.87934	-	13	31239682	31239785	0.35952	0.39254	0	0	-0.09219	rrp12	Promoter (<=1kb)	ENSDARG00000022410
13	31416055	31416063	Atf1_MA0604.1	9.08142	+	13	31416014	31416125	1.64679	1.48556	1	1	0.13636	ppm1aa	Promoter (<=1kb)	ENSDARG00000032155
13	31557458	31557466	Atf1_MA0604.1	9.08076	-	13	31557387	31557597	1.30682	1.41032	1	1	-0.09962	trmt5	Promoter (<=1kb)	ENSDARG00000069278
13	31810719	31810727	Atf1_MA0604.1	7.77273	-	13	31810641	31810838	0.37122	0.40495	0	0	-0.09202	utp25	Promoter (2-3kb)	ENSDARG00000017696
13	32448786	32448794	Atf1_MA0604.1	7.77273	-	13	32448662	32448927	0.35346	0.35865	0	0	-0.01507	kcns3a	Promoter (1-2kb)	ENSDARG00000006891
13	32517945	32517953	Atf1_MA0604.1	7.75195	+	13	32517890	32518158	2.5235	2.70945	1	1	-0.09733	bend3	Promoter (<=1kb)	ENSDARG00000076903
13	32894066	32894074	Atf1_MA0604.1	7.7734	+	13	32893879	32894309	5.7891	6.01545	1	1	-0.05404	arg2	Promoter (<=1kb)	ENSDARG00000039269
13	32895368	32895376	Atf1_MA0604.1	7.77273	-	13	32895336	32895463	1.02122	1.51468	1	1	-0.51058	arg2	Promoter (1-2kb)	ENSDARG00000039269
13	33008126	33008134	Atf1_MA0604.1	9.08142	+	13	33008096	33008184	0.17223	0.1341	0	0	0.18733	plek2	Distal Intergenic	ENSDARG00000012789
13	33136860	33136868	Atf1_MA0604.1	7.7734	+	13	33136846	33136926	1.50567	1.50754	1	1	-0.00164	oip5-as1	Promoter (<=1kb)	ENSDARG00000093456
13	33351772	33351780	Atf1_MA0604.1	7.85954	-	13	33351739	33351884	0.09562	0.17897	0	0	-0.43551	macrod2	Promoter (<=1kb)	ENSDARG00000032601
13	33996803	33996811	Atf1_MA0604.1	7.77273	-	13	33996623	33996853	0.57918	0.28218	0	0	0.76722	flrt3	Intron (NM_200549/393521, intron 5 of 19)	ENSDARG00000076895
13	35609778	35609786	Atf1_MA0604.1	8.97482	+	13	35609696	35610099	1.41298	1.41724	1	1	-0.00395	erlec1	Distal Intergenic	ENSDARG00000086309
13	35782538	35782546	Atf1_MA0604.1	8.97415	-	13	35782303	35782571	1.0643	1.13417	1	1	-0.0813	mycla	Promoter (<=1kb)	ENSDARG00000006003
13	36427824	36427832	Atf1_MA0604.1	7.85855	+	13	36427817	36427945	0.62721	0.59825	0	0	0.05545	synj2bp	Distal Intergenic	ENSDARG00000028321
13	36429483	36429491	Atf1_MA0604.1	7.75293	-	13	36429432	36429581	0.22492	0.19793	0	0	0.11057	synj2bp	Distal Intergenic	ENSDARG00000028321
13	36429551	36429559	Atf1_MA0604.1	7.87934	-	13	36429432	36429581	0.19573	0.26747	0	0	-0.27871	synj2bp	Distal Intergenic	ENSDARG00000028321
13	36440540	36440548	Atf1_MA0604.1	7.75195	+	13	36440345	36440562	0.93772	1.00483	0	1	-0.08708	synj2bp	Promoter (<=1kb)	ENSDARG00000028321
13	36554723	36554731	Atf1_MA0604.1	7.88	+	13	36554600	36554813	2.74646	2.91175	1	1	-0.08031	dmac2l	Promoter (<=1kb)	ENSDARG00000012072
13	36797238	36797246	Atf1_MA0604.1	8.97415	-	13	36797186	36797430	1.36479	1.58212	1	1	-0.19451	tmx1	Promoter (<=1kb)	ENSDARG00000019487
13	37527990	37527998	Atf1_MA0604.1	7.75293	-	13	37527885	37528102	2.66116	2.91341	1	1	-0.12436	ifi27.8	Promoter (<=1kb)	ENSDARG00000092895
13	37718891	37718899	Atf1_MA0604.1	7.85855	+	13	37718875	37718939	0.25192	0.1695	0	0	0.33973	ifi27.8	Distal Intergenic	ENSDARG00000092895
13	37941891	37941899	Atf1_MA0604.1	8.97415	-	13	37941800	37941971	0.34735	0.3794	0	0	-0.09172	zgc:171579	Distal Intergenic	ENSDARG00000039234
13	38196819	38196827	Atf1_MA0604.1	7.7734	+	13	38196728	38196953	0.22797	0.17083	0	0	0.24281	si:dkeyp-4c7.3	Distal Intergenic	ENSDARG00000091950
13	38407918	38407926	Atf1_MA0604.1	7.85855	+	13	38407868	38408040	0.35803	0.27365	0	0	0.26729	lmbrd1	Distal Intergenic	ENSDARG00000104223
13	38415177	38415185	Atf1_MA0604.1	9.08142	+	13	38415043	38415312	0.44984	0.50119	0	0	-0.12025	lmbrd1	Distal Intergenic	ENSDARG00000104223
13	38464436	38464444	Atf1_MA0604.1	7.77273	-	13	38464394	38464635	0.4141	0.48369	0	0	-0.17042	lmbrd1	Distal Intergenic	ENSDARG00000104223
13	38537929	38537937	Atf1_MA0604.1	9.08142	+	13	38537904	38538044	0.28098	0.17679	0	0	0.40921	lmbrd1	Exon (NM_001008612/323720, exon 13 of 16)	ENSDARG00000104223
13	38639616	38639624	Atf1_MA0604.1	7.85954	-	13	38639595	38639940	0.28442	0.13763	0	0	0.6107	lmbrd1	Intron (NM_001008612/323720, intron 3 of 15)	ENSDARG00000104223
13	39485600	39485608	Atf1_MA0604.1	7.87934	-	13	39485537	39485645	0.09288	0.23869	0	0	-0.69928	marveld1	Distal Intergenic	ENSDARG00000011724
13	39609947	39609955	Atf1_MA0604.1	7.7734	+	13	39609904	39610229	0.22397	0.2331	0	0	-0.03566	zgc:171482	Intron (NM_001128272/796610, intron 4 of 4)	ENSDARG00000074415
13	40190315	40190323	Atf1_MA0604.1	7.87934	-	13	40190188	40190526	0.47193	0.49901	0	0	-0.06238	pyroxd2	Promoter (<=1kb)	ENSDARG00000014101
13	40311570	40311578	Atf1_MA0604.1	9.08142	+	13	40311416	40311730	8.27851	9.30351	1	1	-0.16574	got1	Promoter (<=1kb)	ENSDARG00000039093
13	40335016	40335024	Atf1_MA0604.1	8.97482	+	13	40334831	40335117	0.40346	0.30984	0	0	0.27226	got1	Distal Intergenic	ENSDARG00000039093
13	40698344	40698352	Atf1_MA0604.1	7.75293	-	13	40698261	40698455	0.70007	0.4996	0	0	0.39285	prkg1a	Intron (NM_201030/394005, intron 2 of 18)	ENSDARG00000020656
13	41308676	41308684	Atf1_MA0604.1	7.88	+	13	41308558	41308809	0.69707	0.59716	0	0	0.18316	pcdh15a	Intron (NM_001012482/368476, intron 4 of 35)	ENSDARG00000098257
13	41654869	41654877	Atf1_MA0604.1	7.88	+	13	41654805	41654935	0.20748	0.34033	0	0	-0.46606	cisd1	Distal Intergenic	ENSDARG00000079516
13	41970374	41970382	Atf1_MA0604.1	7.77273	-	13	41970298	41970439	0.23096	0.22596	0	0	0.01953	cdc42ep3	Distal Intergenic	ENSDARG00000052783
13	42112898	42112906	Atf1_MA0604.1	7.77273	-	13	42112819	42112954	0.30171	0.42049	0	0	-0.34296	opn3	Distal Intergenic	ENSDARG00000052775
13	42550149	42550157	Atf1_MA0604.1	7.88	+	13	42550046	42550188	2.02943	1.90235	1	1	0.08705	mrpl14	Promoter (<=1kb)	ENSDARG00000068886
13	42748624	42748632	Atf1_MA0604.1	7.87934	-	13	42748611	42748765	0.14309	0.19283	0	0	-0.23284	cdh23	Intron (NM_214809/407978, intron 8 of 68)	ENSDARG00000007561
13	42794326	42794334	Atf1_MA0604.1	7.75293	-	13	42794300	42794570	0.20671	0.29837	0	0	-0.33763	cdh23	Intron (NM_214809/407978, intron 10 of 68)	ENSDARG00000007561
13	43116852	43116860	Atf1_MA0604.1	7.7734	+	13	43116791	43116918	0.93068	0.6097	0	0	0.51362	eif3s6ip	Promoter (<=1kb)	ENSDARG00000101082
13	43234664	43234672	Atf1_MA0604.1	7.77273	-	13	43234619	43234853	0.38944	0.34985	0	0	0.11193	dact2	Distal Intergenic	ENSDARG00000056986
13	43729204	43729212	Atf1_MA0604.1	8.97415	-	13	43729204	43729608	0.28889	0.22127	0	0	0.24696	zfyve21	Distal Intergenic	ENSDARG00000027887
13	44183261	44183269	Atf1_MA0604.1	7.77273	-	13	44183109	44183309	0.2843	0.21725	0	0	0.24757	zfand3	Distal Intergenic	ENSDARG00000052833
13	44645564	44645572	Atf1_MA0604.1	7.75195	+	13	44645501	44645631	0.49585	0.73639	0	0	-0.46232	btbd9	Promoter (<=1kb)	ENSDARG00000068983
13	44671810	44671818	Atf1_MA0604.1	7.85855	+	13	44671691	44671923	2.39458	2.50641	1	1	-0.06227	glo1	Promoter (<=1kb)	ENSDARG00000068978
13	44885460	44885468	Atf1_MA0604.1	8.97482	+	13	44885332	44885624	3.62666	3.16568	1	1	0.18829	khdrbs1a	Promoter (<=1kb)	ENSDARG00000052856
13	45294769	45294777	Atf1_MA0604.1	7.7734	+	13	45294693	45294820	0.4202	0.39914	0	0	0.05519	syf2	Promoter (<=1kb)	ENSDARG00000004706
13	45873769	45873777	Atf1_MA0604.1	7.87934	-	13	45873530	45873882	3.08882	3.11607	1	1	-0.01212	bsdc1	Distal Intergenic	ENSDARG00000052623
13	46627236	46627244	Atf1_MA0604.1	7.85954	-	13	46627189	46627299	0.23357	0.13838	0	0	0.42313	fbxo5	Distal Intergenic	ENSDARG00000039020
13	46635009	46635017	Atf1_MA0604.1	7.75293	-	13	46634950	46635092	0.36436	0.39458	0	0	-0.08381	fbxo5	Distal Intergenic	ENSDARG00000039020
13	46652009	46652017	Atf1_MA0604.1	7.87934	-	13	46651920	46652167	3.49466	3.07099	1	1	0.17875	fbxo5	Promoter (<=1kb)	ENSDARG00000039020
13	46701790	46701798	Atf1_MA0604.1	8.97415	-	13	46701716	46701846	0.23516	0.17034	0	0	0.27293	vip	Promoter (<=1kb)	ENSDARG00000078247
13	46717292	46717300	Atf1_MA0604.1	7.77273	-	13	46717220	46717363	1.89786	1.48453	1	1	0.32687	vip	Distal Intergenic	ENSDARG00000078247
13	46900209	46900217	Atf1_MA0604.1	8.97415	-	13	46900135	46900358	1.41458	1.77044	1	1	-0.29722	vip	Distal Intergenic	ENSDARG00000078247
13	46905859	46905867	Atf1_MA0604.1	8.97482	+	13	46905856	46905954	0.34633	0.10737	0	0	0.97268	vip	Distal Intergenic	ENSDARG00000078247
13	47244575	47244583	Atf1_MA0604.1	7.75293	-	13	47244416	47244608	0.24988	0.28711	0	0	-0.13129	lhcgr	Distal Intergenic	ENSDARG00000026081
13	47404624	47404632	Atf1_MA0604.1	7.75195	+	13	47404545	47404710	0.60758	0.57369	0	0	0.06685	zmp:0000001138	Distal Intergenic	ENSDARG00000071168
13	47529741	47529749	Atf1_MA0604.1	7.87934	-	13	47529728	47529983	3.67655	4.33444	1	1	-0.22939	zmp:0000001006	Distal Intergenic	ENSDARG00000090839
13	48208771	48208779	Atf1_MA0604.1	7.75293	-	13	48208696	48208897	0.24703	0.29248	0	0	-0.15983	fbxo11a	Distal Intergenic	ENSDARG00000102294
13	48465217	48465225	Atf1_MA0604.1	7.88	+	13	48465117	48465295	0.74454	0.59331	0	0	0.2702	ntpcr	Promoter (<=1kb)	ENSDARG00000021853
13	48473296	48473304	Atf1_MA0604.1	9.08076	-	13	48473249	48473332	0.64968	1.0672	0	1	-0.61175	ntpcr	Distal Intergenic	ENSDARG00000021853
13	48760270	48760278	Atf1_MA0604.1	7.7734	+	13	48760159	48760298	0.23339	0.34738	0	0	-0.38355	disc1	Distal Intergenic	ENSDARG00000021895
13	48785585	48785593	Atf1_MA0604.1	9.08076	-	13	48785566	48785901	0.27296	0.11828	0	0	0.67518	disc1	Intron (NM_001142263/407621, intron 12 of 13)	ENSDARG00000021895
13	48828770	48828778	Atf1_MA0604.1	7.85954	-	13	48828753	48828836	0.11927	0.12439	0	0	-0.02812	disc1	Intron (NM_001142263/407621, intron 3 of 13)	ENSDARG00000021895
13	49066267	49066275	Atf1_MA0604.1	7.75293	-	13	49065920	49066446	1.77882	1.90579	1	1	-0.0924	irf2bp2a	Distal Intergenic	ENSDARG00000004702
13	49101376	49101384	Atf1_MA0604.1	7.85954	-	13	49101173	49101511	0.35121	0.37484	0	0	-0.06766	irf2bp2a	Distal Intergenic	ENSDARG00000004702
13	49859074	49859082	Atf1_MA0604.1	7.75195	+	13	49858985	49859088	0.24245	0.23638	0	0	0.02303	pkz	Distal Intergenic	ENSDARG00000052396
13	49921927	49921935	Atf1_MA0604.1	7.87934	-	13	49921825	49922011	0.25319	0.27297	0	0	-0.07065	eif2ak2	Promoter (<=1kb)	ENSDARG00000068729
13	50902380	50902388	Atf1_MA0604.1	7.88	+	13	50902377	50902518	0.15115	0.16128	0	0	-0.04919	nkx6.2	Distal Intergenic	ENSDARG00000104735
13	51324707	51324715	Atf1_MA0604.1	7.75293	-	13	51324598	51324751	0.21873	0.31065	0	0	-0.32837	valopa	Distal Intergenic	ENSDARG00000021150
13	51374975	51374983	Atf1_MA0604.1	7.7734	+	13	51374944	51375014	0.20388	0.24565	0	0	-0.16498	valopa	Distal Intergenic	ENSDARG00000021150
13	51696251	51696259	Atf1_MA0604.1	7.75195	+	13	51696188	51696495	0.71754	0.45608	0	0	0.52403	mrpl2	Distal Intergenic	ENSDARG00000062568
14	463259	463267	Atf1_MA0604.1	7.75293	-	14	463229	463328	0.22018	0.19057	0	0	0.12344	ankrd50	Intron (NM_001114567/100136848, intron 2 of 3)	ENSDARG00000079065
14	2315737	2315745	Atf1_MA0604.1	7.88	+	14	2315405	2315756	4.06654	3.34746	1	1	0.27039	pcdh2ab1	Intron (NM_001009585/493596, intron 1 of 3)	ENSDARG00000071904
14	2361185	2361193	Atf1_MA0604.1	9.08076	-	14	2361124	2361205	0.23204	0.16831	0	0	0.27035	pcdh2aa15	Intron (NM_001009585/493596, intron 1 of 3)	ENSDARG00000088136
14	2373125	2373133	Atf1_MA0604.1	7.85954	-	14	2373065	2373152	0.36673	0.40651	0	0	-0.10884	pcdh2aa15	Intron (NM_001009585/493596, intron 1 of 3)	ENSDARG00000088136
14	2443490	2443498	Atf1_MA0604.1	7.75293	-	14	2443459	2443597	0.44882	0.38302	0	0	0.17068	pcdh2aa1	Distal Intergenic	ENSDARG00000037695
14	2540038	2540046	Atf1_MA0604.1	7.88	+	14	2540001	2540236	0.22967	0.39006	0	0	-0.51885	fgf18a	Distal Intergenic	ENSDARG00000088048
14	3058598	3058606	Atf1_MA0604.1	7.75195	+	14	3058478	3058886	0.46059	0.38682	0	0	0.18877	csf1ra	Distal Intergenic	ENSDARG00000102986
14	3143332	3143340	Atf1_MA0604.1	7.75293	-	14	3143265	3143429	0.23103	0.27555	0	0	-0.16311	csf1ra	Distal Intergenic	ENSDARG00000102986
14	3283858	3283866	Atf1_MA0604.1	7.87934	-	14	3283615	3283922	0.27071	0.50509	0	0	-0.65023	trpc3	Distal Intergenic	ENSDARG00000098291
14	3789978	3789986	Atf1_MA0604.1	7.88	+	14	3789821	3789997	0.28582	0.17623	0	0	0.42821	lrp2bp	Distal Intergenic	ENSDARG00000040478
14	3870300	3870308	Atf1_MA0604.1	7.75195	+	14	3870226	3870347	0.34375	0.23138	0	0	0.38055	lrp2bp	Intron (NM_001163293/793657, intron 8 of 18)	ENSDARG00000040478
14	3937491	3937499	Atf1_MA0604.1	7.88	+	14	3937410	3937767	6.32505	6.3268	1	1	-0.00039	snx25	Promoter (<=1kb)	ENSDARG00000099545
14	4116946	4116954	Atf1_MA0604.1	8.97415	-	14	4116838	4117279	1.19574	1.52679	1	1	-0.31924	dhrs13l1	Distal Intergenic	ENSDARG00000098746
14	4478847	4478855	Atf1_MA0604.1	7.75293	-	14	4478717	4478942	0.28831	0.42614	0	0	-0.40176	ap1ar	Distal Intergenic	ENSDARG00000031496
14	5076115	5076123	Atf1_MA0604.1	7.7734	+	14	5076067	5076295	0.29169	0.33298	0	0	-0.13152	lbx2	Promoter (2-3kb)	ENSDARG00000025131
14	5335804	5335812	Atf1_MA0604.1	7.87934	-	14	5335502	5335831	1.79046	2.06858	1	1	-0.19409	npm1b	Promoter (<=1kb)	ENSDARG00000037675
14	5816432	5816440	Atf1_MA0604.1	9.08076	-	14	5816290	5816453	0.25586	0.18542	0	0	0.28197	bscl2l	Distal Intergenic	ENSDARG00000025912
14	5849729	5849737	Atf1_MA0604.1	7.85954	-	14	5849626	5849742	0.51109	0.49201	0	0	0.04285	bscl2l	Promoter (2-3kb)	ENSDARG00000025912
14	6215959	6215967	Atf1_MA0604.1	8.97415	-	14	6215919	6216040	0.24785	0.18431	0	0	0.25747	nipsnap3a	Exon (NM_200264/393234, exon 3 of 6)	ENSDARG00000020387
14	6579936	6579944	Atf1_MA0604.1	7.75293	-	14	6579903	6580096	0.3467	0.31522	0	0	0.09628	rack1	Distal Intergenic	ENSDARG00000041619
14	6637784	6637792	Atf1_MA0604.1	8.97415	-	14	6637685	6637859	3.56455	3.62703	1	1	-0.02412	rack1	Promoter (2-3kb)	ENSDARG00000041619
14	6809871	6809879	Atf1_MA0604.1	7.88	+	14	6809791	6810101	0.42477	0.41137	0	0	0.03459	trpt1	Distal Intergenic	ENSDARG00000037628
14	6881323	6881331	Atf1_MA0604.1	7.7734	+	14	6881257	6881421	0.3372	0.44248	0	0	-0.28712	ctsf	Distal Intergenic	ENSDARG00000063095
14	7384642	7384650	Atf1_MA0604.1	7.88	+	14	7384510	7384775	0.16506	0.2832	0	0	-0.47105	brd8b	Distal Intergenic	ENSDARG00000025071
14	7596236	7596244	Atf1_MA0604.1	7.7734	+	14	7596154	7596306	0.96222	1.07308	0	1	-0.13815	zgc:110843	Promoter (<=1kb)	ENSDARG00000073845
14	7897002	7897010	Atf1_MA0604.1	7.75195	+	14	7896875	7897030	0.11761	0.18331	0	0	-0.3267	zgc:92242	Distal Intergenic	ENSDARG00000029443
14	7982882	7982890	Atf1_MA0604.1	7.75293	-	14	7982843	7982962	0.66342	0.57197	0	0	0.17413	nrg2b	Distal Intergenic	ENSDARG00000086585
14	8288175	8288183	Atf1_MA0604.1	7.77273	-	14	8288099	8288306	1.27904	1.67602	1	1	-0.35566	stx5a	Promoter (<=1kb)	ENSDARG00000025033
14	8332182	8332190	Atf1_MA0604.1	7.75293	-	14	8332127	8332292	1.40902	1.61443	1	1	-0.17955	zgc:162144	Distal Intergenic	ENSDARG00000037603
14	8497766	8497774	Atf1_MA0604.1	7.75195	+	14	8497693	8497841	0.72596	0.4765	0	0	0.48959	trmt112	Distal Intergenic	ENSDARG00000071878
14	8641348	8641356	Atf1_MA0604.1	7.77273	-	14	8641192	8641444	5.02904	5.25433	1	1	-0.06154	rps6kal	Promoter (<=1kb)	ENSDARG00000037574
14	8641357	8641365	Atf1_MA0604.1	7.88	+	14	8641192	8641444	5.02904	5.25433	1	1	-0.06154	rps6kal	Promoter (<=1kb)	ENSDARG00000037574
14	8750088	8750096	Atf1_MA0604.1	7.77273	-	14	8749993	8750170	1.29938	1.80377	1	1	-0.43317	sybl1	Promoter (<=1kb)	ENSDARG00000030775
14	9048149	9048157	Atf1_MA0604.1	9.08142	+	14	9048054	9048187	3.11233	2.96457	1	1	0.06706	tbx22	Distal Intergenic	ENSDARG00000091748
14	9048165	9048173	Atf1_MA0604.1	7.75293	-	14	9048054	9048187	2.42936	2.47485	1	1	-0.02531	tbx22	Distal Intergenic	ENSDARG00000091748
14	9054335	9054343	Atf1_MA0604.1	7.87934	-	14	9054293	9054416	1.52719	1.72975	1	1	-0.16534	tbx22	Distal Intergenic	ENSDARG00000091748
14	9381473	9381481	Atf1_MA0604.1	7.88	+	14	9381425	9381515	0.13912	0.17928	0	0	-0.19335	tmem129	Distal Intergenic	ENSDARG00000075346
14	10319125	10319133	Atf1_MA0604.1	7.7734	+	14	10319030	10319162	1.84851	1.58365	1	1	0.20612	nup62l	Promoter (<=1kb)	ENSDARG00000020527
14	14405350	14405358	Atf1_MA0604.1	7.75293	-	14	14405190	14405543	1.3422	1.2475	1	1	0.09519	gcna	Distal Intergenic	ENSDARG00000101060
14	14405441	14405449	Atf1_MA0604.1	7.75293	-	14	14405190	14405543	0.50412	0.52085	0	0	-0.03694	gcna	Distal Intergenic	ENSDARG00000101060
14	14536085	14536093	Atf1_MA0604.1	8.97415	-	14	14535886	14536196	5.26444	5.36269	1	1	-0.02599	slbp	Promoter (<=1kb)	ENSDARG00000100558
14	14850239	14850247	Atf1_MA0604.1	7.7734	+	14	14850024	14850305	1.68847	1.30551	1	1	0.33887	spink2.1	Promoter (<=1kb)	ENSDARG00000102076
14	15438758	15438766	Atf1_MA0604.1	7.85954	-	14	15438656	15438888	0.29856	0.27448	0	0	0.0813	neurl1b	Distal Intergenic	ENSDARG00000099694
14	15458107	15458115	Atf1_MA0604.1	9.08142	+	14	15458060	15458215	0.90225	0.93687	0	0	-0.0471	dusp1	Promoter (<=1kb)	ENSDARG00000100515
14	15761130	15761138	Atf1_MA0604.1	9.08142	+	14	15761005	15761214	0.28049	0.42154	0	0	-0.41654	mxd3	Distal Intergenic	ENSDARG00000098350
14	15777059	15777067	Atf1_MA0604.1	7.85954	-	14	15777006	15777159	2.42655	2.4794	1	1	-0.0294	mxd3	Promoter (<=1kb)	ENSDARG00000098350
14	15788309	15788317	Atf1_MA0604.1	8.97482	+	14	15788305	15788396	1.66007	1.40134	1	1	0.22375	immt	Promoter (<=1kb)	ENSDARG00000102874
14	15846123	15846131	Atf1_MA0604.1	7.88	+	14	15846048	15846133	1.89914	1.84169	1	1	0.04121	ptcd3	Promoter (<=1kb)	ENSDARG00000103856
14	16508170	16508178	Atf1_MA0604.1	7.77273	-	14	16507963	16508228	2.28393	2.1164	1	1	0.10329	tcirg1b	Distal Intergenic	ENSDARG00000105142
14	16899962	16899970	Atf1_MA0604.1	7.75195	+	14	16899869	16900097	0.31288	0.27868	0	0	0.11305	rtn4rl2b	Distal Intergenic	ENSDARG00000037495
14	17173084	17173092	Atf1_MA0604.1	8.97415	-	14	17173022	17173106	0.08236	0.21739	0	0	-0.68239	fgfrl1a	Intron (NM_200376/393347, intron 3 of 6)	ENSDARG00000032617
14	18270792	18270800	Atf1_MA0604.1	7.87934	-	14	18270754	18270904	0.11025	0.21403	0	0	-0.49897	rab33a	Distal Intergenic	ENSDARG00000057394
14	18394182	18394190	Atf1_MA0604.1	7.88	+	14	18394153	18394303	0.257	0.21553	0	0	0.15878	rab33a	Distal Intergenic	ENSDARG00000057394
14	18527094	18527102	Atf1_MA0604.1	7.85954	-	14	18526869	18527108	0.29821	0.17531	0	0	0.47369	rab33a	Distal Intergenic	ENSDARG00000057394
14	18681383	18681391	Atf1_MA0604.1	9.08076	-	14	18681323	18681418	0.12611	0.20052	0	0	-0.35465	fmr1	Distal Intergenic	ENSDARG00000037433
14	19802836	19802844	Atf1_MA0604.1	7.87934	-	14	19802765	19803215	5.47654	6.64619	1	1	-0.27288	fmr1	Distal Intergenic	ENSDARG00000037433
14	19895233	19895241	Atf1_MA0604.1	9.08076	-	14	19895188	19895257	0.17905	0.14288	0	0	0.17307	fmr1	Distal Intergenic	ENSDARG00000037433
14	20045647	20045655	Atf1_MA0604.1	7.88	+	14	20045597	20045846	1.75879	2.54716	1	1	-0.5008	fmr1	Distal Intergenic	ENSDARG00000037433
14	20247842	20247850	Atf1_MA0604.1	7.75195	+	14	20247807	20247951	0.16345	0.37039	0	0	-0.7484	ids	Distal Intergenic	ENSDARG00000071699
14	20274028	20274036	Atf1_MA0604.1	7.7734	+	14	20273943	20274143	0.36405	0.21296	0	0	0.51295	ids	Distal Intergenic	ENSDARG00000071699
14	20281468	20281476	Atf1_MA0604.1	7.85855	+	14	20281196	20281514	0.55141	0.56453	0	0	-0.02708	ids	Distal Intergenic	ENSDARG00000071699
14	20842820	20842828	Atf1_MA0604.1	7.75293	-	14	20842741	20842951	0.36778	0.3179	0	0	0.14889	maea	Promoter (<=1kb)	ENSDARG00000053691
14	20854241	20854249	Atf1_MA0604.1	7.7734	+	14	20854198	20854459	0.16338	0.34418	0	0	-0.67281	zgc:136929	Distal Intergenic	ENSDARG00000019213
14	21039200	21039208	Atf1_MA0604.1	8.97482	+	14	21039089	21039362	5.04211	4.96229	1	1	0.02239	egr1	Promoter (<=1kb)	ENSDARG00000037421
14	21134253	21134261	Atf1_MA0604.1	8.97415	-	14	21134186	21134432	0.33768	0.35035	0	0	-0.0377	egr1	Distal Intergenic	ENSDARG00000037421
14	21635193	21635201	Atf1_MA0604.1	9.08076	-	14	21635111	21635260	2.25567	2.4579	1	1	-0.11687	rad9a	Promoter (<=1kb)	ENSDARG00000056984
14	21835136	21835144	Atf1_MA0604.1	7.75293	-	14	21834928	21835176	3.31556	3.67499	1	1	-0.14272	ccng1	Promoter (<=1kb)	ENSDARG00000076667
14	22198447	22198455	Atf1_MA0604.1	8.97482	+	14	22198353	22198500	1.04415	1.12152	1	1	-0.09124	smyd5	Distal Intergenic	ENSDARG00000071669
14	22422385	22422393	Atf1_MA0604.1	7.77273	-	14	22422207	22422403	0.14488	0.1841	0	0	-0.18553	smyd5	Distal Intergenic	ENSDARG00000071669
14	22627890	22627898	Atf1_MA0604.1	7.87934	-	14	22627692	22627955	0.22045	0.29834	0	0	-0.28161	smyd5	Distal Intergenic	ENSDARG00000071669
14	22779633	22779641	Atf1_MA0604.1	8.97415	-	14	22779593	22779678	0.39198	0.43097	0	0	-0.10188	med12	Distal Intergenic	ENSDARG00000103953
14	23220851	23220859	Atf1_MA0604.1	7.75195	+	14	23220714	23220933	0.71587	0.60593	0	0	0.19813	med12	Distal Intergenic	ENSDARG00000103953
14	23281829	23281837	Atf1_MA0604.1	7.75293	-	14	23281699	23281854	0.16136	0.30577	0	0	-0.56341	med12	Distal Intergenic	ENSDARG00000103953
14	23454893	23454901	Atf1_MA0604.1	7.88	+	14	23454876	23455022	0.26781	0.23108	0	0	0.13585	fgf1a	Intron (NM_001020711/553740, intron 8 of 8)	ENSDARG00000017542
14	24113334	24113342	Atf1_MA0604.1	7.75293	-	14	24113228	24113551	0.46389	0.6422	0	0	-0.37276	cxcl14	Promoter (<=1kb)	ENSDARG00000056627
14	24607210	24607218	Atf1_MA0604.1	7.85954	-	14	24607088	24607277	0.26512	0.35979	0	0	-0.30236	pde6a	Distal Intergenic	ENSDARG00000000380
14	24619407	24619415	Atf1_MA0604.1	7.75293	-	14	24619288	24619703	0.29025	0.21012	0	0	0.29663	pde6a	Distal Intergenic	ENSDARG00000000380
14	24902855	24902863	Atf1_MA0604.1	8.97482	+	14	24902812	24902886	0.04251	0.16159	0	0	-0.7218	mir458	Distal Intergenic	ENSDARG00000082809
14	24931596	24931604	Atf1_MA0604.1	9.08076	-	14	24931460	24931660	0.2646	0.39044	0	0	-0.38993	mir458	Distal Intergenic	ENSDARG00000082809
14	25167596	25167604	Atf1_MA0604.1	9.08076	-	14	25167569	25167633	3.00314	1.82812	1	1	0.67514	thoc3	Distal Intergenic	ENSDARG00000056517
14	25559244	25559252	Atf1_MA0604.1	7.77273	-	14	25558938	25559345	0.62656	0.38761	0	0	0.53816	glra1	Intron (NM_131402/30676, intron 2 of 8)	ENSDARG00000012019
14	25601784	25601792	Atf1_MA0604.1	7.7734	+	14	25601534	25602119	1.36251	1.07264	1	1	0.30902	g3bp1	Intron (NM_131402/30676, intron 8 of 8)	ENSDARG00000017741
14	25601832	25601840	Atf1_MA0604.1	7.75293	-	14	25601534	25602119	1.06292	1.09932	1	1	-0.04298	g3bp1	Intron (NM_131402/30676, intron 8 of 8)	ENSDARG00000017741
14	25628881	25628889	Atf1_MA0604.1	7.85855	+	14	25628858	25629039	0.33002	0.23654	0	0	0.31923	g3bp1	3' UTR	ENSDARG00000017741
14	25688498	25688506	Atf1_MA0604.1	7.7734	+	14	25688441	25688567	0.58406	0.45702	0	0	0.27795	atox1	Promoter (<=1kb)	ENSDARG00000087693
14	25695819	25695827	Atf1_MA0604.1	7.88	+	14	25695788	25696017	0.29087	0.31738	0	0	-0.08597	atox1	Distal Intergenic	ENSDARG00000087693
14	25695841	25695849	Atf1_MA0604.1	7.87934	-	14	25695788	25696017	0.33695	0.35316	0	0	-0.04813	atox1	Distal Intergenic	ENSDARG00000087693
14	26340306	26340314	Atf1_MA0604.1	7.75293	-	14	26340130	26340432	0.36644	0.26222	0	0	0.33174	neurog1	Distal Intergenic	ENSDARG00000056130
14	26421597	26421605	Atf1_MA0604.1	8.97415	-	14	26421533	26421706	1.77838	1.62366	1	1	0.12126	eef1g	Promoter (<=1kb)	ENSDARG00000056119
14	26817709	26817717	Atf1_MA0604.1	7.75293	-	14	26817672	26818115	0.35047	0.5659	0	0	-0.52449	klhl4	Distal Intergenic	ENSDARG00000016531
14	26998074	26998082	Atf1_MA0604.1	7.88	+	14	26998069	26998136	0.40223	0.41332	0	0	-0.02916	klhl4	Distal Intergenic	ENSDARG00000016531
14	27537046	27537054	Atf1_MA0604.1	8.97482	+	14	27536908	27537068	0.25692	0.40863	0	0	-0.46608	tsc22d3	Distal Intergenic	ENSDARG00000033501
14	27703924	27703932	Atf1_MA0604.1	7.7734	+	14	27703756	27704083	2.97974	3.23692	1	1	-0.11425	tsc22d3	Promoter (<=1kb)	ENSDARG00000033501
14	27735470	27735478	Atf1_MA0604.1	7.75293	-	14	27735388	27735532	0.19627	0.18994	0	0	0.02734	tsc22d3	Intron (NM_001348480/393541, intron 1 of 2)	ENSDARG00000033501
14	27984288	27984296	Atf1_MA0604.1	7.75195	+	14	27984264	27984344	0.17175	0.31871	0	0	-0.55585	nek12	Distal Intergenic	ENSDARG00000037174
14	28132927	28132935	Atf1_MA0604.1	7.88	+	14	28132809	28133035	4.32627	4.6124	1	1	-0.08957	acsl4a	Promoter (<=1kb)	ENSDARG00000004078
14	28182327	28182335	Atf1_MA0604.1	7.87934	-	14	28182319	28182623	1.79381	2.02357	1	1	-0.1619	nxt2	Distal Intergenic	ENSDARG00000061527
14	28239115	28239123	Atf1_MA0604.1	9.08142	+	14	28239076	28239261	1.67009	1.53595	1	1	0.11102	hmmr	Promoter (<=1kb)	ENSDARG00000021794
14	28582212	28582220	Atf1_MA0604.1	7.85855	+	14	28582155	28582227	0.20312	0.18869	0	0	0.06182	insb	Distal Intergenic	ENSDARG00000034610
14	29030540	29030548	Atf1_MA0604.1	7.77273	-	14	29030383	29030556	0.26464	0.27819	0	0	-0.04742	cfap96	Distal Intergenic	ENSDARG00000037142
14	29238029	29238037	Atf1_MA0604.1	9.08142	+	14	29237801	29238212	0.16932	0.19546	0	0	-0.11671	cfap96	Distal Intergenic	ENSDARG00000037142
14	29620328	29620336	Atf1_MA0604.1	7.7734	+	14	29620304	29620390	0.20456	0.18599	0	0	0.07971	cyp4v2b	Distal Intergenic	ENSDARG00000061585
14	29620355	29620363	Atf1_MA0604.1	7.85855	+	14	29620304	29620390	0.20456	0.22793	0	0	-0.09444	cyp4v2b	Distal Intergenic	ENSDARG00000061585
14	30216810	30216818	Atf1_MA0604.1	7.77273	-	14	30216744	30216833	2.06311	2.04338	1	1	0.01297	pfdn6	Promoter (<=1kb)	ENSDARG00000037108
14	30644153	30644161	Atf1_MA0604.1	7.7734	+	14	30644085	30644262	0.64367	0.6756	0	0	-0.05755	rap2c	Promoter (1-2kb)	ENSDARG00000015649
14	30644169	30644177	Atf1_MA0604.1	7.88	+	14	30644085	30644262	0.62485	0.45476	0	0	0.36238	rap2c	Promoter (1-2kb)	ENSDARG00000015649
14	30774408	30774416	Atf1_MA0604.1	7.75293	-	14	30774296	30774446	0.20978	0.2661	0	0	-0.21487	hs6st2	Intron (NM_131860/118437, intron 2 of 8)	ENSDARG00000012025
14	31226922	31226930	Atf1_MA0604.1	9.08142	+	14	31226826	31227190	10.986	12.3715	1	1	-0.16931	ints6l	Promoter (<=1kb)	ENSDARG00000017931
14	31277900	31277908	Atf1_MA0604.1	7.87934	-	14	31277803	31277975	5.6421	5.32817	1	1	0.08052	mmgt1	Promoter (<=1kb)	ENSDARG00000010553
14	31369523	31369531	Atf1_MA0604.1	7.85855	+	14	31369485	31369576	0.19489	0.13389	0	0	0.28922	fhl1a	Distal Intergenic	ENSDARG00000071498
14	31683602	31683610	Atf1_MA0604.1	8.97482	+	14	31683540	31683685	1.05212	0.82725	1	0	0.30131	zic6	Promoter (1-2kb)	ENSDARG00000071496
14	31879053	31879061	Atf1_MA0604.1	9.08076	-	14	31878982	31879361	1.8022	1.62404	1	1	0.13874	fgf13a	Intron (NM_001007399/492758, intron 3 of 4)	ENSDARG00000035056
14	31943177	31943185	Atf1_MA0604.1	7.88	+	14	31942960	31943319	1.07416	0.83356	1	0	0.31835	fgf13a	Distal Intergenic	ENSDARG00000035056
14	31973460	31973468	Atf1_MA0604.1	7.7734	+	14	31973357	31973546	0.28161	0.30375	0	0	-0.07368	fgf13a	Distal Intergenic	ENSDARG00000035056
14	31983125	31983133	Atf1_MA0604.1	7.85855	+	14	31983037	31983488	0.18547	0.28033	0	0	-0.36809	fgf13a	Distal Intergenic	ENSDARG00000035056
14	32538578	32538586	Atf1_MA0604.1	8.97415	-	14	32538339	32538727	5.02302	6.08012	1	1	-0.26868	slc25a5	Distal Intergenic	ENSDARG00000092553
14	32927486	32927494	Atf1_MA0604.1	7.7734	+	14	32927382	32927610	0.89351	0.78123	0	0	0.16577	pdzd11	Promoter (2-3kb)	ENSDARG00000053194
14	33010833	33010841	Atf1_MA0604.1	7.88	+	14	33010744	33010909	0.74562	0.69605	0	0	0.08301	upf3b	Promoter (<=1kb)	ENSDARG00000000489
14	33084883	33084891	Atf1_MA0604.1	8.97482	+	14	33084836	33084970	0.74501	0.59691	0	0	0.26391	nkap	Promoter (<=1kb)	ENSDARG00000033450
14	33586484	33586492	Atf1_MA0604.1	9.08142	+	14	33586435	33586727	0.30215	0.21335	0	0	0.3227	zdhhc24	Distal Intergenic	ENSDARG00000105134
14	35020752	35020760	Atf1_MA0604.1	7.85954	-	14	35020641	35020855	0.2949	0.34027	0	0	-0.14288	clint1a	Distal Intergenic	ENSDARG00000025535
14	35491793	35491801	Atf1_MA0604.1	7.87934	-	14	35491716	35492016	0.63192	0.52641	0	0	0.21177	tmem144b	Distal Intergenic	ENSDARG00000036247
14	35655664	35655672	Atf1_MA0604.1	7.85954	-	14	35655623	35655720	0.30125	0.39379	0	0	-0.27416	zgc:77938	Distal Intergenic	ENSDARG00000088366
14	35702185	35702193	Atf1_MA0604.1	8.97482	+	14	35701982	35702201	0.21425	0.18457	0	0	0.1259	zgc:77938	Distal Intergenic	ENSDARG00000088366
14	36013398	36013406	Atf1_MA0604.1	7.88	+	14	36013366	36013487	0.51048	0.50914	0	0	0.00297	lrit3a	Intron (NM_213200/368223, intron 6 of 6)	ENSDARG00000055463
14	36069830	36069838	Atf1_MA0604.1	7.7734	+	14	36069557	36069944	0.49184	0.40399	0	0	0.21565	asb5a	Promoter (2-3kb)	ENSDARG00000097938
14	36757324	36757332	Atf1_MA0604.1	7.77273	-	14	36757237	36757506	0.32734	0.25722	0	0	0.23404	lect2.1	Distal Intergenic	ENSDARG00000033227
14	36774065	36774073	Atf1_MA0604.1	7.88	+	14	36773917	36774132	0.26552	0.27188	0	0	-0.0224	lect2.1	Distal Intergenic	ENSDARG00000033227
14	36844459	36844467	Atf1_MA0604.1	7.75293	-	14	36844377	36844480	0.17521	0.19645	0	0	-0.09382	lect2.1	Distal Intergenic	ENSDARG00000033227
14	37023380	37023388	Atf1_MA0604.1	7.77273	-	14	37023317	37023447	0.25674	0.33111	0	0	-0.24735	lect2.1	Distal Intergenic	ENSDARG00000033227
14	37259725	37259733	Atf1_MA0604.1	8.97482	+	14	37259533	37259833	0.56846	0.39749	0	0	0.39786	lect2.1	Distal Intergenic	ENSDARG00000033227
14	38195602	38195610	Atf1_MA0604.1	7.7734	+	14	38195596	38195706	0.14814	0.13067	0	0	0.08994	rnasel3	Distal Intergenic	ENSDARG00000036171
14	38408013	38408021	Atf1_MA0604.1	7.88	+	14	38407973	38408126	0.27265	0.27097	0	0	0.00587	mir145	Distal Intergenic	ENSDARG00000083100
14	38505379	38505387	Atf1_MA0604.1	7.87934	-	14	38505306	38505446	4.2393	3.56513	1	1	0.24112	hnrnpa0b	Promoter (<=1kb)	ENSDARG00000036162
14	39911893	39911901	Atf1_MA0604.1	7.87934	-	14	39911793	39911922	0.27482	0.2311	0	0	0.16031	pcdh19	Distal Intergenic	ENSDARG00000034344
14	40323054	40323062	Atf1_MA0604.1	7.75195	+	14	40323010	40323079	0.23979	0.26694	0	0	-0.09939	tnmd	Intron (NM_001114413/556984, intron 3 of 6)	ENSDARG00000052615
14	40392831	40392839	Atf1_MA0604.1	9.08142	+	14	40392671	40392858	0.14785	0.17034	0	0	-0.1082	elf1	Intron (NM_131159/30396, intron 2 of 8)	ENSDARG00000020759
14	40650412	40650420	Atf1_MA0604.1	7.77273	-	14	40650310	40650516	0.39125	0.33485	0	0	0.16163	drp2	Exon (NM_001080567/558055, exon 4 of 22)	ENSDARG00000101419
14	40917509	40917517	Atf1_MA0604.1	7.75293	-	14	40917395	40917633	2.61754	2.64789	1	1	-0.01579	tmem35	Promoter (<=1kb)	ENSDARG00000052567
14	41101774	41101782	Atf1_MA0604.1	9.08076	-	14	41101672	41101916	5.31708	4.39187	1	1	0.26797	mid1ip1l	Promoter (<=1kb)	ENSDARG00000018145
14	41947625	41947633	Atf1_MA0604.1	7.85954	-	14	41947555	41947716	0.31947	0.15034	0	0	0.66057	pcdh18b	Distal Intergenic	ENSDARG00000052494
14	42827853	42827861	Atf1_MA0604.1	7.7734	+	14	42827797	42827970	0.28728	0.38963	0	0	-0.30921	pcdh10b	Distal Intergenic	ENSDARG00000102824
14	43256178	43256186	Atf1_MA0604.1	7.77273	-	14	43256133	43256198	0.15787	0.18469	0	0	-0.12402	gar1	Distal Intergenic	ENSDARG00000076526
14	44209210	44209218	Atf1_MA0604.1	7.87934	-	14	44209171	44209472	0.37806	0.25885	0	0	0.37652	si:dkey-109l4.3	Distal Intergenic	ENSDARG00000102753
14	44312802	44312810	Atf1_MA0604.1	8.97482	+	14	44312747	44312847	1.91797	1.68174	1	1	0.17582	tomm5	Promoter (<=1kb)	ENSDARG00000068265
14	45109445	45109453	Atf1_MA0604.1	7.87934	-	14	45109430	45109587	0.14668	0.20597	0	0	-0.27043	abhd18	Distal Intergenic	ENSDARG00000101961
14	45526590	45526598	Atf1_MA0604.1	7.77273	-	14	45526565	45526758	0.16906	0.32301	0	0	-0.58175	sncb	Distal Intergenic	ENSDARG00000104945
14	45637411	45637419	Atf1_MA0604.1	7.85954	-	14	45637367	45637462	0.19085	0.19566	0	0	-0.02077	sncb	Intron (NM_200969/393944, intron 4 of 5)	ENSDARG00000104945
14	45806129	45806137	Atf1_MA0604.1	9.08142	+	14	45806117	45806204	0.09793	0.03687	0	0	0.42596	rnf44	Intron (NM_001076624/767686, intron 5 of 10)	ENSDARG00000068582
14	45863069	45863077	Atf1_MA0604.1	9.08142	+	14	45863015	45863176	1.28883	1.60883	1	1	-0.29139	faf2	Promoter (<=1kb)	ENSDARG00000052374
14	45863927	45863935	Atf1_MA0604.1	7.7734	+	14	45863884	45864028	1.10779	0.77831	1	0	0.44195	higd2a	Promoter (<=1kb)	ENSDARG00000052371
14	45893075	45893083	Atf1_MA0604.1	8.97482	+	14	45893006	45893136	1.17443	0.95037	1	0	0.26942	higd2a	Distal Intergenic	ENSDARG00000052371
14	46353568	46353576	Atf1_MA0604.1	7.75293	-	14	46353550	46353650	0.25509	0.3165	0	0	-0.20799	zgc:153018	Distal Intergenic	ENSDARG00000060977
14	46525535	46525543	Atf1_MA0604.1	7.85855	+	14	46525481	46525612	0.45422	0.5926	0	0	-0.30161	ubxn1	Distal Intergenic	ENSDARG00000090309
14	46651385	46651393	Atf1_MA0604.1	7.7734	+	14	46651345	46651483	0.94508	0.67068	0	0	0.42019	rom1b	Distal Intergenic	ENSDARG00000026926
14	46860290	46860298	Atf1_MA0604.1	7.75195	+	14	46860282	46860454	0.3832	0.49897	0	0	-0.28793	macrod1	Intron (NM_001004573/447834, intron 4 of 9)	ENSDARG00000029609
14	46923864	46923872	Atf1_MA0604.1	7.85954	-	14	46923778	46923874	0.19377	0.15521	0	0	0.1766	macrod1	Intron (NM_001004573/447834, intron 3 of 9)	ENSDARG00000029609
14	47702103	47702111	Atf1_MA0604.1	7.88	+	14	47701855	47702286	2.8846	2.96897	1	1	-0.03968	prom1a	Intron (NM_131314/30577, intron 8 of 8)	ENSDARG00000039966
14	47914852	47914860	Atf1_MA0604.1	7.85855	+	14	47914765	47914891	0.43794	0.39262	0	0	0.11762	qdpra	Distal Intergenic	ENSDARG00000040190
14	48272629	48272637	Atf1_MA0604.1	7.87934	-	14	48272605	48272726	0.2175	0.14406	0	0	0.3308	fstl5	Intron (NM_001031842/566192, intron 2 of 15)	ENSDARG00000040198
14	48664322	48664330	Atf1_MA0604.1	7.87934	-	14	48664201	48664381	0.25575	0.18479	0	0	0.28436	fstl5	Distal Intergenic	ENSDARG00000040198
14	48893235	48893243	Atf1_MA0604.1	7.75195	+	14	48892995	48893275	1.63881	1.5424	1	1	0.08035	ppid	Distal Intergenic	ENSDARG00000038835
14	48902048	48902056	Atf1_MA0604.1	7.85954	-	14	48901835	48902150	1.55596	1.55054	1	1	0.00462	ppid	Distal Intergenic	ENSDARG00000038835
14	48902056	48902064	Atf1_MA0604.1	8.97415	-	14	48901835	48902150	1.55596	1.55054	1	1	0.00462	ppid	Distal Intergenic	ENSDARG00000038835
14	49037878	49037886	Atf1_MA0604.1	7.87934	-	14	49037752	49037980	0.23371	0.22817	0	0	0.02149	ppid	Distal Intergenic	ENSDARG00000038835
14	49355629	49355637	Atf1_MA0604.1	7.75293	-	14	49355500	49355698	0.23087	0.29364	0	0	-0.22508	rxfp1	Distal Intergenic	ENSDARG00000090071
14	49448853	49448861	Atf1_MA0604.1	7.85855	+	14	49448840	49449117	0.28328	0.30048	0	0	-0.05734	rxfp1	Distal Intergenic	ENSDARG00000090071
14	49726299	49726307	Atf1_MA0604.1	7.7734	+	14	49726265	49726365	0.25167	0.25098	0	0	0.00254	cnot6b	Distal Intergenic	ENSDARG00000101072
14	50472696	50472704	Atf1_MA0604.1	7.7734	+	14	50472629	50472726	0.40196	0.24724	0	0	0.484	gpx3	Promoter (<=1kb)	ENSDARG00000043342
14	50715740	50715748	Atf1_MA0604.1	7.88	+	14	50715649	50716056	1.09712	1.13045	1	1	-0.03833	ube2d2l	Distal Intergenic	ENSDARG00000099749
14	50783428	50783436	Atf1_MA0604.1	7.75293	-	14	50783200	50783496	0.3458	0.31762	0	0	0.08605	ube2d2l	Distal Intergenic	ENSDARG00000099749
14	50903566	50903574	Atf1_MA0604.1	7.77273	-	14	50903406	50903829	1.02507	1.23269	1	1	-0.23642	ube2d2l	Distal Intergenic	ENSDARG00000099749
14	51771733	51771741	Atf1_MA0604.1	9.08142	+	14	51771621	51771772	0.31792	0.4443	0	0	-0.351	tcerg1a	Intron (NM_198357/323071, intron 5 of 19)	ENSDARG00000098822
14	51882148	51882156	Atf1_MA0604.1	7.85954	-	14	51882063	51882381	0.73475	0.99133	0	1	-0.37074	atp6v0e1	Distal Intergenic	ENSDARG00000101794
15	161108	161116	Atf1_MA0604.1	7.77273	-	15	161050	161153	1.12811	0.87007	1	0	0.32796	med17	Promoter (<=1kb)	ENSDARG00000006345
15	209736	209744	Atf1_MA0604.1	7.77273	-	15	209492	209773	0.37494	0.6137	0	0	-0.54878	LOC100002960	3' UTR	ENSDARG00000090943
15	239420	239428	Atf1_MA0604.1	7.7734	+	15	239410	239657	0.42156	0.37442	0	0	0.12628	septin4b	Intron (NM_001328503/100003446, intron 1 of 9)	ENSDARG00000105271
15	247900	247908	Atf1_MA0604.1	7.75293	-	15	247853	248009	0.23606	0.28059	0	0	-0.16108	septin4b	Intron (NM_001328503/100003446, intron 1 of 9)	ENSDARG00000105271
15	260259	260267	Atf1_MA0604.1	7.77273	-	15	260217	260384	0.27225	0.37972	0	0	-0.33356	septin4b	Exon (NM_001042691/735292, exon 12 of 16)	ENSDARG00000105271
15	962815	962823	Atf1_MA0604.1	9.08076	-	15	962761	962826	0.20279	0.41445	0	0	-0.69228	zgc:162936	Distal Intergenic	ENSDARG00000069957
15	1384271	1384279	Atf1_MA0604.1	7.85954	-	15	1384151	1384491	0.50019	0.37877	0	0	0.30293	schip1	Distal Intergenic	ENSDARG00000035175
15	1399494	1399502	Atf1_MA0604.1	7.75195	+	15	1399477	1399541	0.18088	0.27324	0	0	-0.36404	schip1	Distal Intergenic	ENSDARG00000035175
15	1457154	1457162	Atf1_MA0604.1	7.75293	-	15	1457077	1457221	0.22676	0.15107	0	0	0.33255	il12a	Intron (NM_001017906/550605, intron 4 of 7)	ENSDARG00000038878
15	1682025	1682033	Atf1_MA0604.1	7.85954	-	15	1681948	1682134	0.41656	0.39152	0	0	0.0663	ppm1lb	Intron (NM_001320183/767640, intron 1 of 3)	ENSDARG00000089641
15	1928170	1928178	Atf1_MA0604.1	7.77273	-	15	1928104	1928244	0.56739	0.89273	0	0	-0.5453	sbds	Promoter (<=1kb)	ENSDARG00000027803
15	2079486	2079494	Atf1_MA0604.1	7.85954	-	15	2079416	2079592	1.96779	2.07899	1	1	-0.07414	shox2	Distal Intergenic	ENSDARG00000075713
15	2556485	2556493	Atf1_MA0604.1	8.97482	+	15	2556380	2556548	5.16689	5.4591	1	1	-0.07732	cux1b	Promoter (<=1kb)	ENSDARG00000043134
15	2590521	2590529	Atf1_MA0604.1	7.85855	+	15	2590456	2590729	3.12253	3.25027	1	1	-0.05539	cux1b	Intron (NM_200916/393890, intron 6 of 6)	ENSDARG00000043134
15	2790386	2790394	Atf1_MA0604.1	9.08076	-	15	2790354	2790529	0.27372	0.28043	0	0	-0.02316	ppp5c	Promoter (<=1kb)	ENSDARG00000034313
15	2790398	2790406	Atf1_MA0604.1	7.85954	-	15	2790354	2790529	0.25533	0.29195	0	0	-0.12753	ppp5c	Promoter (<=1kb)	ENSDARG00000034313
15	2969530	2969538	Atf1_MA0604.1	7.88	+	15	2969381	2969723	11.7604	11.9661	1	1	-0.02472	lrig3	Distal Intergenic	ENSDARG00000079363
15	3309602	3309610	Atf1_MA0604.1	8.97415	-	15	3309592	3309801	0.13609	0.25635	0	0	-0.5202	foxo1a	Intron (NM_001077257/768121, intron 1 of 2)	ENSDARG00000099555
15	3688439	3688447	Atf1_MA0604.1	9.08076	-	15	3688395	3688508	0.92068	1.26354	0	1	-0.40378	clrn1	Distal Intergenic	ENSDARG00000102890
15	3806854	3806862	Atf1_MA0604.1	9.08142	+	15	3806802	3806891	0.12844	0.24981	0	0	-0.53666	clrn1	Distal Intergenic	ENSDARG00000102890
15	4027098	4027106	Atf1_MA0604.1	9.08076	-	15	4027065	4027164	0.27023	0.37208	0	0	-0.3193	rnf168	Intron (NM_001080055/571773, intron 2 of 2)	ENSDARG00000112483
15	4529674	4529682	Atf1_MA0604.1	7.77273	-	15	4529381	4529698	0.41779	0.50005	0	0	-0.19816	tfdp2	Intron (NM_198208/338204, intron 1 of 13)	ENSDARG00000042835
15	4641686	4641694	Atf1_MA0604.1	9.08076	-	15	4641555	4641819	3.71282	4.53177	1	1	-0.27799	eif4h	Distal Intergenic	ENSDARG00000042252
15	4941092	4941100	Atf1_MA0604.1	7.77273	-	15	4940862	4941236	0.65674	0.4731	0	0	0.3775	lipt2	Distal Intergenic	ENSDARG00000069852
15	5528109	5528117	Atf1_MA0604.1	7.88	+	15	5527914	5528322	0.54045	0.57632	0	0	-0.07402	arrb1	Distal Intergenic	ENSDARG00000043241
15	6335861	6335869	Atf1_MA0604.1	7.85954	-	15	6335645	6335892	0.96967	0.87863	0	0	0.1234	bace2	Distal Intergenic	ENSDARG00000044781
15	6349065	6349073	Atf1_MA0604.1	9.08076	-	15	6348908	6349116	0.34332	0.45481	0	0	-0.29894	bace2	Distal Intergenic	ENSDARG00000044781
15	8027248	8027256	Atf1_MA0604.1	8.97415	-	15	8027045	8027401	0.27452	0.45172	0	0	-0.51253	bach1a	Intron (NM_001113555/571698, intron 2 of 9)	ENSDARG00000062553
15	8359458	8359466	Atf1_MA0604.1	7.75195	+	15	8359397	8359718	4.61021	4.15347	1	1	0.14582	tnfrsf19	Distal Intergenic	ENSDARG00000041869
15	8365176	8365184	Atf1_MA0604.1	7.7734	+	15	8365112	8365271	0.3675	0.1823	0	0	0.65353	tnfrsf19	Distal Intergenic	ENSDARG00000041869
15	9495747	9495755	Atf1_MA0604.1	9.08076	-	15	9495741	9495813	0.20317	0.15948	0	0	0.19591	sgcg	Distal Intergenic	ENSDARG00000038107
15	9617280	9617288	Atf1_MA0604.1	7.75293	-	15	9617179	9617331	1.08915	0.86561	1	0	0.28935	nars2	Distal Intergenic	ENSDARG00000098441
15	9655537	9655545	Atf1_MA0604.1	7.75195	+	15	9655471	9655629	2.29274	1.65977	1	1	0.43458	nars2	Promoter (<=1kb)	ENSDARG00000098441
15	9762859	9762867	Atf1_MA0604.1	7.87934	-	15	9762830	9762957	0.20979	0.21086	0	0	-0.0044	nars2	Distal Intergenic	ENSDARG00000098441
15	9966115	9966123	Atf1_MA0604.1	8.97415	-	15	9966022	9966139	0.34965	0.38668	0	0	-0.10499	nars2	Distal Intergenic	ENSDARG00000098441
15	10143082	10143090	Atf1_MA0604.1	9.08076	-	15	10143034	10143219	0.22953	0.27365	0	0	-0.16234	tenm4	Exon (NM_130969/30156, exon 24 of 30)	ENSDARG00000105088
15	10200218	10200226	Atf1_MA0604.1	7.7734	+	15	10200113	10200292	0.33718	0.31611	0	0	0.06503	tenm4	Intron (NM_130969/30156, intron 17 of 29)	ENSDARG00000105088
15	10451824	10451832	Atf1_MA0604.1	7.88	+	15	10451787	10451983	0.3669	0.36144	0	0	0.0156	tenm4	Intron (NM_130969/30156, intron 1 of 29)	ENSDARG00000105088
15	10691061	10691069	Atf1_MA0604.1	7.7734	+	15	10690805	10691168	0.27196	0.27966	0	0	-0.02666	tenm4	Distal Intergenic	ENSDARG00000105088
15	11760647	11760655	Atf1_MA0604.1	7.75195	+	15	11760576	11760758	1.96804	2.14539	1	1	-0.11649	slc1a5	Promoter (<=1kb)	ENSDARG00000099186
15	13076913	13076921	Atf1_MA0604.1	9.08142	+	15	13076861	13077022	0.11922	0.1164	0	0	0.01573	zgc:172282	Distal Intergenic	ENSDARG00000105059
15	13241578	13241586	Atf1_MA0604.1	7.85954	-	15	13241518	13241758	0.39439	0.36695	0	0	0.07592	zgc:172282	Intron (NM_001113649/100003690, intron 2 of 5)	ENSDARG00000105059
15	13991100	13991108	Atf1_MA0604.1	7.75195	+	15	13991064	13991240	0.19039	0.1855	0	0	0.02145	zgc:162730	Distal Intergenic	ENSDARG00000103720
15	14061517	14061525	Atf1_MA0604.1	7.77273	-	15	14061502	14061696	0.15331	0.24855	0	0	-0.40458	zgc:162730	Distal Intergenic	ENSDARG00000103720
15	14540084	14540092	Atf1_MA0604.1	7.75293	-	15	14540014	14540156	0.26003	0.20555	0	0	0.2107	numbl	Intron (NM_001012375/497616, intron 1 of 8)	ENSDARG00000101949
15	14987284	14987292	Atf1_MA0604.1	7.7734	+	15	14987253	14987420	0.42075	0.21542	0	0	0.65649	diabloa	Distal Intergenic	ENSDARG00000104172
15	15378172	15378180	Atf1_MA0604.1	7.75195	+	15	15378129	15378330	0.31754	0.26578	0	0	0.17284	camkk1b	Promoter (1-2kb)	ENSDARG00000015134
15	15514907	15514915	Atf1_MA0604.1	7.7734	+	15	15514819	15515149	3.22872	3.74126	1	1	-0.20427	zgc:174895	Distal Intergenic	ENSDARG00000079416
15	15832428	15832436	Atf1_MA0604.1	7.75293	-	15	15832375	15832488	1.23096	0.74598	1	0	0.62932	tada2a	Distal Intergenic	ENSDARG00000031562
15	16047218	16047226	Atf1_MA0604.1	7.77273	-	15	16047102	16047262	2.61817	2.88498	1	1	-0.13317	hnf1ba	Distal Intergenic	ENSDARG00000006615
15	16134304	16134312	Atf1_MA0604.1	8.97415	-	15	16134238	16134423	1.5198	1.555	1	1	-0.03026	dynll2a	Promoter (<=1kb)	ENSDARG00000069790
15	16532688	16532696	Atf1_MA0604.1	8.97415	-	15	16532687	16532796	0.17636	0.25281	0	0	-0.31146	flot2b	Distal Intergenic	ENSDARG00000069774
15	16961744	16961752	Atf1_MA0604.1	7.75293	-	15	16961733	16961975	0.93943	1.1221	0	1	-0.22538	gdpd1	Distal Intergenic	ENSDARG00000017261
15	17044162	17044170	Atf1_MA0604.1	7.85954	-	15	17044071	17044299	0.28392	0.23107	0	0	0.19166	hip1	Intron (NM_001166205/793823, intron 4 of 29)	ENSDARG00000062972
15	17462070	17462078	Atf1_MA0604.1	7.85855	+	15	17462016	17462121	0.2209	0.21391	0	0	0.02815	tubd1	Distal Intergenic	ENSDARG00000058219
15	18069506	18069514	Atf1_MA0604.1	7.75195	+	15	18069281	18069527	0.17414	0.12525	0	0	0.24329	arcn1b	Distal Intergenic	ENSDARG00000031214
15	18357822	18357830	Atf1_MA0604.1	7.88	+	15	18357762	18358056	0.69061	0.58434	0	0	0.19727	or91a3	Distal Intergenic	ENSDARG00000073812
15	18438237	18438245	Atf1_MA0604.1	7.87934	-	15	18438197	18438354	0.35575	0.14952	0	0	0.77408	or91a3	Exon (NM_131831/114442, exon 18 of 20)	ENSDARG00000073812
15	18615791	18615799	Atf1_MA0604.1	7.88	+	15	18615661	18615893	0.42846	0.49219	0	0	-0.15307	ncam1b	Intron (NM_131831/114442, intron 1 of 19)	ENSDARG00000007220
15	18749752	18749760	Atf1_MA0604.1	7.77273	-	15	18749690	18749975	0.22869	0.31134	0	0	-0.29116	cadm1b	Intron (NM_001113552/562183, intron 1 of 9)	ENSDARG00000042677
15	18882602	18882610	Atf1_MA0604.1	7.87934	-	15	18882569	18882736	0.14152	0.23151	0	0	-0.39904	cadm1b	Intron (NM_001113552/562183, intron 1 of 9)	ENSDARG00000042677
15	18932452	18932460	Atf1_MA0604.1	7.87934	-	15	18932448	18932633	0.22785	0.17114	0	0	0.24091	cadm1b	Intron (NM_001113552/562183, intron 3 of 9)	ENSDARG00000042677
15	19113327	19113335	Atf1_MA0604.1	7.85954	-	15	19113223	19113375	0.65704	0.49193	0	0	0.33446	vps26b	Distal Intergenic	ENSDARG00000015823
15	19456329	19456337	Atf1_MA0604.1	8.97482	+	15	19456254	19456353	0.16984	0.20591	0	0	-0.15843	acad8	Distal Intergenic	ENSDARG00000042658
15	19579124	19579132	Atf1_MA0604.1	7.85855	+	15	19579042	19579262	0.27213	0.23679	0	0	0.12904	zgc:77784	Distal Intergenic	ENSDARG00000042646
15	19709984	19709992	Atf1_MA0604.1	7.87934	-	15	19709672	19710182	1.94758	2.43495	1	1	-0.30259	lim2.3	Distal Intergenic	ENSDARG00000037402
15	19710008	19710016	Atf1_MA0604.1	7.7734	+	15	19709672	19710182	2.44178	2.58936	1	1	-0.08017	lim2.3	Distal Intergenic	ENSDARG00000037402
15	19961577	19961585	Atf1_MA0604.1	8.97415	-	15	19961488	19961611	0.54541	0.42901	0	0	0.26812	thap12b	Promoter (2-3kb)	ENSDARG00000020964
15	20054329	20054337	Atf1_MA0604.1	7.85954	-	15	20054320	20054384	0.26093	0.29969	0	0	-0.13285	zgc:112083	Promoter (<=1kb)	ENSDARG00000037405
15	20194373	20194381	Atf1_MA0604.1	9.08076	-	15	20194297	20194404	0.50299	0.49868	0	0	0.00969	med13b	Distal Intergenic	ENSDARG00000003910
15	20476945	20476953	Atf1_MA0604.1	9.08142	+	15	20476934	20477060	1.08142	1.07977	1	1	0.00195	chp2	Promoter (<=1kb)	ENSDARG00000025788
15	20476958	20476966	Atf1_MA0604.1	8.97482	+	15	20476934	20477060	1.08142	1.07977	1	1	0.00195	chp2	Promoter (<=1kb)	ENSDARG00000025788
15	20607825	20607833	Atf1_MA0604.1	7.87934	-	15	20607574	20607982	5.17839	5.5415	1	1	-0.09527	tnfaip1	Distal Intergenic	ENSDARG00000041565
15	20625264	20625272	Atf1_MA0604.1	7.75293	-	15	20625124	20625401	0.49225	0.49555	0	0	-0.0075	tnfaip1	Distal Intergenic	ENSDARG00000041565
15	20753461	20753469	Atf1_MA0604.1	7.87934	-	15	20753444	20753599	0.39568	0.5581	0	0	-0.3815	tpst1	Intron (NM_131403/30677, intron 2 of 4)	ENSDARG00000073872
15	20903498	20903506	Atf1_MA0604.1	7.87934	-	15	20903453	20903596	1.54418	1.45628	1	1	0.07729	aldh3a2a	Promoter (<=1kb)	ENSDARG00000028259
15	20979085	20979093	Atf1_MA0604.1	7.77273	-	15	20978935	20979162	1.41583	1.45405	1	1	-0.03499	usp2a	Promoter (1-2kb)	ENSDARG00000020107
15	20989451	20989459	Atf1_MA0604.1	8.97415	-	15	20989394	20989617	0.26067	0.20623	0	0	0.21017	usp2a	Distal Intergenic	ENSDARG00000020107
15	21403369	21403377	Atf1_MA0604.1	7.85954	-	15	21403303	21403465	0.37041	0.44791	0	0	-0.2036	ubash3bb	Distal Intergenic	ENSDARG00000077399
15	21426681	21426689	Atf1_MA0604.1	7.75195	+	15	21426616	21426881	0.33154	0.19992	0	0	0.47111	mir100-1	Distal Intergenic	ENSDARG00000081501
15	21804066	21804074	Atf1_MA0604.1	7.75195	+	15	21804012	21804103	0.17591	0.19802	0	0	-0.09733	ppp2r1bb	Distal Intergenic	ENSDARG00000032430
15	21892050	21892058	Atf1_MA0604.1	7.75195	+	15	21891941	21892271	0.57779	0.42249	0	0	0.35123	zgc:162608	Distal Intergenic	ENSDARG00000069375
15	22187353	22187361	Atf1_MA0604.1	8.97415	-	15	22187197	22187502	0.29095	0.33476	0	0	-0.1394	scn3b	Distal Intergenic	ENSDARG00000062359
15	22741985	22741993	Atf1_MA0604.1	7.88	+	15	22741871	22742054	0.23375	0.22856	0	0	0.02012	tlcd5a	Distal Intergenic	ENSDARG00000024920
15	22768216	22768224	Atf1_MA0604.1	7.75293	-	15	22768140	22768451	0.31494	0.22874	0	0	0.3024	tlcd5a	Distal Intergenic	ENSDARG00000024920
15	23308924	23308932	Atf1_MA0604.1	7.77273	-	15	23308866	23309180	0.3079	0.32931	0	0	-0.06723	cbl	Exon (NM_001007330/492364, exon 4 of 16)	ENSDARG00000009958
15	23573005	23573013	Atf1_MA0604.1	7.7734	+	15	23572976	23573096	0.1078	0.19764	0	0	-0.44491	abcg4b	Promoter (<=1kb)	ENSDARG00000078068
15	23666385	23666393	Atf1_MA0604.1	7.75195	+	15	23666268	23666601	0.83807	0.79353	0	0	0.06718	ckmb	Distal Intergenic	ENSDARG00000040565
15	23757145	23757153	Atf1_MA0604.1	7.85954	-	15	23756985	23757225	3.18379	2.6775	1	1	0.23834	ercc2	Promoter (<=1kb)	ENSDARG00000021985
15	23787387	23787395	Atf1_MA0604.1	7.87934	-	15	23787310	23787448	0.77203	0.69228	0	0	0.13188	sae1	Promoter (<=1kb)	ENSDARG00000010487
15	24031434	24031442	Atf1_MA0604.1	7.85954	-	15	24031322	24031490	0.15812	0.14929	0	0	0.04324	appbp2	Distal Intergenic	ENSDARG00000007566
15	24152644	24152652	Atf1_MA0604.1	7.75293	-	15	24152494	24152659	0.51315	0.31456	0	0	0.52207	pipox	Distal Intergenic	ENSDARG00000055591
15	24566528	24566536	Atf1_MA0604.1	7.87934	-	15	24566340	24566542	0.2173	0.17055	0	0	0.20176	dhrs13b.1	Distal Intergenic	ENSDARG00000031814
15	24661399	24661407	Atf1_MA0604.1	8.97482	+	15	24661361	24661431	0.24299	0.18599	0	0	0.23188	dhrs13b.2	Intron (NM_001083830/559844, intron 7 of 7)	ENSDARG00000076483
15	24860239	24860247	Atf1_MA0604.1	7.85855	+	15	24860073	24860298	1.65305	1.34823	1	1	0.26867	gosr1	Promoter (<=1kb)	ENSDARG00000026654
15	25272897	25272905	Atf1_MA0604.1	7.75293	-	15	25272692	25272944	3.45841	3.62449	1	1	-0.06508	vps53	Distal Intergenic	ENSDARG00000069324
15	25274087	25274095	Atf1_MA0604.1	7.87934	-	15	25274057	25274286	8.89907	9.49252	1	1	-0.09173	vps53	Distal Intergenic	ENSDARG00000069324
15	25274229	25274237	Atf1_MA0604.1	7.85855	+	15	25274057	25274286	4.60122	3.96876	1	1	0.20651	vps53	Distal Intergenic	ENSDARG00000069324
15	25482573	25482581	Atf1_MA0604.1	7.77273	-	15	25482297	25482598	0.81775	0.46327	0	0	0.66604	tlcd2	Intron (NM_001110382/559420, intron 3 of 3)	ENSDARG00000077396
15	25680478	25680486	Atf1_MA0604.1	7.77273	-	15	25680127	25680490	0.73194	0.56369	0	0	0.30893	tsr1	Distal Intergenic	ENSDARG00000007744
15	25959162	25959170	Atf1_MA0604.1	8.97482	+	15	25958976	25959417	3.2606	3.28432	1	1	-0.01003	dre-mir-212	Promoter (2-3kb)	ENSDARG00000080565
15	25959191	25959199	Atf1_MA0604.1	7.87934	-	15	25958976	25959417	3.28273	2.64863	1	1	0.2955	dre-mir-212	Promoter (2-3kb)	ENSDARG00000080565
15	26244567	26244575	Atf1_MA0604.1	7.87934	-	15	26244322	26244621	0.34094	0.35498	0	0	-0.04144	dph1	Distal Intergenic	ENSDARG00000057973
15	27029050	27029058	Atf1_MA0604.1	7.75293	-	15	27028870	27029072	0.26192	0.17453	0	0	0.35281	bcas3	Exon (NM_200622/393594, exon 7 of 25)	ENSDARG00000090764
15	27229155	27229163	Atf1_MA0604.1	7.88	+	15	27229027	27229225	0.20693	0.27787	0	0	-0.26777	tbx2b	Intron (NM_200622/393594, intron 22 of 24)	ENSDARG00000006120
15	27807099	27807107	Atf1_MA0604.1	7.75195	+	15	27807073	27807300	0.43665	0.32296	0	0	0.31625	lhx1a	Distal Intergenic	ENSDARG00000014018
15	27907641	27907649	Atf1_MA0604.1	7.85954	-	15	27907567	27907656	0.12061	0.19094	0	0	-0.34361	lhx1a	Distal Intergenic	ENSDARG00000014018
15	28152666	28152674	Atf1_MA0604.1	8.97415	-	15	28152579	28152681	0.72379	0.89788	0	0	-0.26463	dhrs13a.3	Promoter (<=1kb)	ENSDARG00000041137
15	28274486	28274494	Atf1_MA0604.1	8.97415	-	15	28274486	28274682	0.23281	0.10171	0	0	0.62327	vtna	Exon (NM_001020672/553699, exon 7 of 8)	ENSDARG00000055388
15	28608819	28608827	Atf1_MA0604.1	7.75195	+	15	28608550	28608881	0.23491	0.14784	0	0	0.38023	ankrd13b	Distal Intergenic	ENSDARG00000014652
15	28974541	28974549	Atf1_MA0604.1	7.7734	+	15	28974535	28974681	0.37072	0.38307	0	0	-0.03441	eml2	Promoter (<=1kb)	ENSDARG00000008808
15	29056734	29056742	Atf1_MA0604.1	7.7734	+	15	29056596	29056795	2.70655	2.45163	1	1	0.13531	dharma	Distal Intergenic	ENSDARG00000040955
15	29160763	29160771	Atf1_MA0604.1	7.75195	+	15	29160653	29161017	2.48576	2.66531	1	1	-0.09539	zgc:162698	Exon (NM_001089384/560165, exon 20 of 21)	ENSDARG00000074967
15	29160948	29160956	Atf1_MA0604.1	7.85855	+	15	29160653	29161017	1.03402	1.4024	1	1	-0.39345	zgc:162698	Exon (NM_001089384/560165, exon 20 of 21)	ENSDARG00000074967
15	29910358	29910366	Atf1_MA0604.1	7.88	+	15	29910255	29910507	0.40877	0.29987	0	0	0.31854	mir125c	Distal Intergenic	ENSDARG00000080508
15	30166420	30166428	Atf1_MA0604.1	7.75293	-	15	30166380	30166480	0.18052	0.21762	0	0	-0.15759	nlk2	Distal Intergenic	ENSDARG00000028793
15	30679093	30679101	Atf1_MA0604.1	9.08142	+	15	30678985	30679119	0.15205	0.18516	0	0	-0.15448	mrps23	Intron (NM_201109/394084, intron 7 of 14)	ENSDARG00000033973
15	31624290	31624298	Atf1_MA0604.1	9.08142	+	15	31624179	31624369	0.32617	0.45048	0	0	-0.34044	hmgb1b	Distal Intergenic	ENSDARG00000030479
15	32139259	32139267	Atf1_MA0604.1	7.75293	-	15	32139239	32139462	0.46866	0.47986	0	0	-0.02627	brca2	Distal Intergenic	ENSDARG00000079015
15	33450197	33450205	Atf1_MA0604.1	9.08076	-	15	33450125	33450253	0.20919	0.22375	0	0	-0.05879	mab21l1	Distal Intergenic	ENSDARG00000102047
15	33634257	33634265	Atf1_MA0604.1	7.75293	-	15	33634131	33634272	0.27184	0.28536	0	0	-0.0465	trmt9b	Distal Intergenic	ENSDARG00000102636
15	33641802	33641810	Atf1_MA0604.1	7.77273	-	15	33641774	33641885	0.19434	0.15358	0	0	0.18702	trmt9b	Distal Intergenic	ENSDARG00000102636
15	33698189	33698197	Atf1_MA0604.1	8.97482	+	15	33698021	33698230	0.22571	0.2579	0	0	-0.12142	trmt9b	Distal Intergenic	ENSDARG00000102636
15	34287253	34287261	Atf1_MA0604.1	7.85954	-	15	34287156	34287636	0.22717	0.29022	0	0	-0.22811	etv1	Distal Intergenic	ENSDARG00000101959
15	34800109	34800117	Atf1_MA0604.1	7.75293	-	15	34800027	34800124	0.48534	0.37694	0	0	0.27421	bag6	Promoter (<=1kb)	ENSDARG00000075892
15	34987519	34987527	Atf1_MA0604.1	8.97482	+	15	34987355	34987604	1.77578	1.71798	1	1	0.04418	sh3bp5la	Distal Intergenic	ENSDARG00000019160
15	34987543	34987551	Atf1_MA0604.1	8.97415	-	15	34987355	34987604	1.66446	1.47341	1	1	0.16137	sh3bp5la	Distal Intergenic	ENSDARG00000019160
15	35008233	35008241	Atf1_MA0604.1	9.08076	-	15	35008099	35008329	2.18409	2.58643	1	1	-0.23026	sh3bp5la	Promoter (<=1kb)	ENSDARG00000019160
15	35008258	35008266	Atf1_MA0604.1	8.97482	+	15	35008099	35008329	1.36353	1.53368	1	1	-0.15458	sh3bp5la	Promoter (<=1kb)	ENSDARG00000019160
15	35598884	35598892	Atf1_MA0604.1	7.88	+	15	35598625	35599002	0.47162	0.46967	0	0	0.0046	megf6	Distal Intergenic	ENSDARG00000005216
15	35819841	35819849	Atf1_MA0604.1	7.87934	-	15	35819747	35820035	0.46255	0.48051	0	0	-0.04231	rhbdd1	Distal Intergenic	ENSDARG00000021046
15	38359427	38359435	Atf1_MA0604.1	7.75293	-	15	38359312	38359529	0.2814	0.27223	0	0	0.03167	stim1a	Intron (NM_001044799/556360, intron 6 of 12)	ENSDARG00000060723
15	39035924	39035932	Atf1_MA0604.1	7.7734	+	15	39035884	39035987	0.35041	0.46235	0	0	-0.29612	robo2	Intron (NM_131633/60309, intron 2 of 29)	ENSDARG00000014891
15	40613066	40613074	Atf1_MA0604.1	7.85855	+	15	40612993	40613185	0.22155	0.30036	0	0	-0.28384	fat3a	Distal Intergenic	ENSDARG00000033840
15	40811224	40811232	Atf1_MA0604.1	7.88	+	15	40811039	40811248	0.28351	0.348	0	0	-0.20408	fat3a	Intron (NM_001077577/569256, intron 2 of 28)	ENSDARG00000033840
15	42279314	42279322	Atf1_MA0604.1	9.08076	-	15	42279314	42279405	0.37332	0.26185	0	0	0.3525	pax3b	Distal Intergenic	ENSDARG00000028348
15	42290591	42290599	Atf1_MA0604.1	7.85855	+	15	42290274	42290671	0.45646	0.53779	0	0	-0.18415	farsb	Distal Intergenic	ENSDARG00000016864
15	42393774	42393782	Atf1_MA0604.1	7.75293	-	15	42393648	42393900	0.48321	0.33101	0	0	0.40328	farsb	Distal Intergenic	ENSDARG00000016864
15	42524496	42524504	Atf1_MA0604.1	7.85855	+	15	42524452	42524880	0.38505	0.55705	0	0	-0.40819	cldn8.2	Distal Intergenic	ENSDARG00000040628
15	42927942	42927950	Atf1_MA0604.1	7.88	+	15	42927920	42928083	0.22344	0.19109	0	0	0.13414	slc8a2b	Intron (NM_001123284/567212, intron 1 of 11)	ENSDARG00000100592
15	43265188	43265196	Atf1_MA0604.1	7.75195	+	15	43265149	43265220	0.14828	0.19567	0	0	-0.21893	ap1s3a	Distal Intergenic	ENSDARG00000110439
15	43289324	43289332	Atf1_MA0604.1	7.7734	+	15	43289066	43289344	0.37785	0.31536	0	0	0.18518	dhrs12la	Intron (NM_203511/677747, intron 1 of 10)	ENSDARG00000010764
15	43780368	43780376	Atf1_MA0604.1	8.97482	+	15	43780306	43780388	0.20662	0.20949	0	0	-0.01187	tyr	Intron (NM_131013/30207, intron 1 of 4)	ENSDARG00000039077
15	44535789	44535797	Atf1_MA0604.1	7.85954	-	15	44535644	44535838	0.47435	0.34824	0	0	0.33092	fam131ab	Intron (NM_214806/407735, intron 11 of 15)	ENSDARG00000104296
15	44542000	44542008	Atf1_MA0604.1	8.97415	-	15	44541741	44542098	2.72029	2.81164	1	1	-0.04534	fam131ab	Intron (NM_214806/407735, intron 11 of 15)	ENSDARG00000104296
15	45806233	45806241	Atf1_MA0604.1	7.87934	-	15	45806167	45806256	0.20107	0.18205	0	0	0.08256	lrfn1	Intron (NM_200615/393587, intron 1 of 5)	ENSDARG00000027602
15	45869305	45869313	Atf1_MA0604.1	7.85855	+	15	45869281	45869494	0.29271	0.23223	0	0	0.21672	lrfn1	Intron (NM_200615/393587, intron 2 of 5)	ENSDARG00000027602
15	46542930	46542938	Atf1_MA0604.1	9.08076	-	15	46542880	46542952	0.26513	0.17139	0	0	0.37869	clcn2c	Promoter (2-3kb)	ENSDARG00000060439
15	46930870	46930878	Atf1_MA0604.1	9.08076	-	15	46930818	46930887	0.27417	0.26038	0	0	0.04874	folr	Intron (NM_200541/393513, intron 11 of 16)	ENSDARG00000102442
16	92136	92144	Atf1_MA0604.1	7.77273	-	16	92026	92196	0.3116	0.30085	0	0	0.03469	sox4b	Distal Intergenic	ENSDARG00000098834
16	379272	379280	Atf1_MA0604.1	7.77273	-	16	379197	379343	0.21411	0.26115	0	0	-0.17951	slc6a3	Promoter (2-3kb)	ENSDARG00000004219
16	1167101	1167109	Atf1_MA0604.1	8.97415	-	16	1167088	1167217	1.73943	1.58924	1	1	0.1201	sim1a	Distal Intergenic	ENSDARG00000023316
16	2199635	2199643	Atf1_MA0604.1	7.87934	-	16	2199549	2199663	0.21184	0.22836	0	0	-0.06603	adcy3a	Distal Intergenic	ENSDARG00000077145
16	2322802	2322810	Atf1_MA0604.1	9.08142	+	16	2322736	2322946	1.90069	2.51115	1	1	-0.37741	adcy3a	Promoter (1-2kb)	ENSDARG00000077145
16	2327805	2327813	Atf1_MA0604.1	7.7734	+	16	2327728	2327951	2.34143	2.69222	1	1	-0.1907	preb	Promoter (<=1kb)	ENSDARG00000101602
16	3613293	3613301	Atf1_MA0604.1	7.85855	+	16	3613154	3613384	0.17274	0.21282	0	0	-0.17349	mtf1	Distal Intergenic	ENSDARG00000102898
16	4333709	4333717	Atf1_MA0604.1	7.7734	+	16	4333672	4333751	0.14774	0.15345	0	0	-0.02826	yrdc	Exon (NM_152981/195821, exon 6 of 9)	ENSDARG00000041428
16	4451643	4451651	Atf1_MA0604.1	9.08142	+	16	4451499	4451741	0.38744	0.30682	0	0	0.23887	vegfaa	Distal Intergenic	ENSDARG00000103542
16	4451713	4451721	Atf1_MA0604.1	7.75195	+	16	4451499	4451741	0.29198	0.20806	0	0	0.3109	vegfaa	Distal Intergenic	ENSDARG00000103542
16	4488709	4488717	Atf1_MA0604.1	8.97482	+	16	4488569	4488781	4.82244	6.13859	1	1	-0.33934	vegfaa	Promoter (<=1kb)	ENSDARG00000103542
16	4632878	4632886	Atf1_MA0604.1	7.77273	-	16	4632752	4632923	0.17958	0.1783	0	0	0.00577	ttc29	Distal Intergenic	ENSDARG00000058885
16	4750918	4750926	Atf1_MA0604.1	7.7734	+	16	4750718	4750996	0.21082	0.29318	0	0	-0.30353	arnt	Exon (NM_001007789/493634, exon 14 of 15)	ENSDARG00000021855
16	4960165	4960173	Atf1_MA0604.1	7.75195	+	16	4960003	4960176	0.15816	0.20699	0	0	-0.21819	ube3d	Intron (NM_001326410/553294, intron 8 of 9)	ENSDARG00000026178
16	5076978	5076986	Atf1_MA0604.1	7.7734	+	16	5076939	5077047	0.22599	0.18203	0	0	0.18412	tpbgb	Distal Intergenic	ENSDARG00000037186
16	5821772	5821780	Atf1_MA0604.1	9.08142	+	16	5821688	5821824	0.71679	0.76278	0	0	-0.07536	ndufa3	Promoter (<=1kb)	ENSDARG00000041400
16	5826002	5826010	Atf1_MA0604.1	8.97482	+	16	5826000	5826082	0.10959	0.15613	0	0	-0.24585	ndufa3	Distal Intergenic	ENSDARG00000041400
16	5928047	5928055	Atf1_MA0604.1	7.77273	-	16	5927975	5928246	0.24392	0.27958	0	0	-0.12785	ndufa3	Distal Intergenic	ENSDARG00000041400
16	6161836	6161844	Atf1_MA0604.1	7.77273	-	16	6161774	6161879	0.40658	0.24039	0	0	0.52191	ctnnb1	Distal Intergenic	ENSDARG00000014571
16	6334660	6334668	Atf1_MA0604.1	7.88	+	16	6334599	6334801	0.70193	0.53512	0	0	0.31817	ctnnb1	Distal Intergenic	ENSDARG00000014571
16	6450598	6450606	Atf1_MA0604.1	9.08076	-	16	6450518	6450692	0.93435	0.91924	0	0	0.02042	ndufb9	Promoter (<=1kb)	ENSDARG00000041314
16	6515422	6515430	Atf1_MA0604.1	7.7734	+	16	6515377	6515682	0.65487	0.39556	0	0	0.56888	mboat1	Distal Intergenic	ENSDARG00000029356
16	7409478	7409486	Atf1_MA0604.1	7.75293	-	16	7409200	7409532	0.48927	0.47447	0	0	0.03429	med18	Distal Intergenic	ENSDARG00000041237
16	7576563	7576571	Atf1_MA0604.1	7.75293	-	16	7576414	7576696	0.35559	0.28467	0	0	0.22237	prdm1a	Distal Intergenic	ENSDARG00000002445
16	7707304	7707312	Atf1_MA0604.1	7.7734	+	16	7707246	7707401	0.70795	0.85874	0	0	-0.2359	popdc3	Distal Intergenic	ENSDARG00000058551
16	7778963	7778971	Atf1_MA0604.1	7.85855	+	16	7778957	7779021	0.25137	0.23659	0	0	0.05541	cnot10	Distal Intergenic	ENSDARG00000058528
16	8067587	8067595	Atf1_MA0604.1	7.75195	+	16	8067524	8067630	0.44666	0.54103	0	0	-0.21489	ano10a	Promoter (<=1kb)	ENSDARG00000057736
16	9108325	9108333	Atf1_MA0604.1	8.97482	+	16	9108209	9108403	2.07768	1.85894	1	1	0.14975	cobl	Distal Intergenic	ENSDARG00000091006
16	9604581	9604589	Atf1_MA0604.1	7.85954	-	16	9604528	9604694	0.25478	0.33808	0	0	-0.27563	prpf3	Distal Intergenic	ENSDARG00000086425
16	9871358	9871366	Atf1_MA0604.1	8.97415	-	16	9871258	9871414	1.41227	1.37394	1	1	0.03605	psmd4b	Promoter (<=1kb)	ENSDARG00000023279
16	9980379	9980387	Atf1_MA0604.1	7.77273	-	16	9980303	9980416	0.96191	1.15785	0	1	-0.23594	ncalda	Intron (NM_001114410/556178, intron 2 of 5)	ENSDARG00000070688
16	10518261	10518269	Atf1_MA0604.1	9.08076	-	16	10518214	10518398	0.50935	0.62631	0	0	-0.23862	ino80e	Distal Intergenic	ENSDARG00000022939
16	10666570	10666578	Atf1_MA0604.1	7.88	+	16	10666531	10666715	1.93618	2.44384	1	1	-0.31546	g6fl	Distal Intergenic	ENSDARG00000100809
16	10873219	10873227	Atf1_MA0604.1	7.85855	+	16	10873024	10873255	0.44446	0.54665	0	0	-0.23214	atp1a3b	Distal Intergenic	ENSDARG00000104139
16	11103314	11103322	Atf1_MA0604.1	7.77273	-	16	11103219	11103392	0.89162	1.66283	0	1	-0.80481	dedd1	Distal Intergenic	ENSDARG00000002758
16	11183231	11183239	Atf1_MA0604.1	7.75293	-	16	11183215	11183330	0.26027	0.37265	0	0	-0.35629	gsk3ab	Distal Intergenic	ENSDARG00000015681
16	11406729	11406737	Atf1_MA0604.1	7.88	+	16	11406706	11406861	2.70781	2.71188	1	1	-0.00206	znf574	Promoter (<=1kb)	ENSDARG00000087074
16	12037323	12037331	Atf1_MA0604.1	9.08142	+	16	12037303	12037403	0.22294	0.2102	0	0	0.05142	cd4-1	Promoter (<=1kb)	ENSDARG00000070668
16	12695448	12695456	Atf1_MA0604.1	7.7734	+	16	12695343	12695634	0.55235	0.50812	0	0	0.09511	nat14	Distal Intergenic	ENSDARG00000115349
16	12726338	12726346	Atf1_MA0604.1	9.08142	+	16	12726292	12726394	2.29818	2.31485	1	1	-0.00983	nat14	Distal Intergenic	ENSDARG00000115349
16	13062810	13062818	Atf1_MA0604.1	7.85855	+	16	13062768	13062991	0.63047	0.91668	0	0	-0.45527	u2af2a	Distal Intergenic	ENSDARG00000012505
16	13063672	13063680	Atf1_MA0604.1	7.75293	-	16	13063623	13063875	3.5385	3.90952	1	1	-0.1386	u2af2a	Distal Intergenic	ENSDARG00000012505
16	13253158	13253166	Atf1_MA0604.1	9.08076	-	16	13253003	13253207	0.23516	0.15844	0	0	0.32917	pitpnc1b	Distal Intergenic	ENSDARG00000022807
16	13304377	13304385	Atf1_MA0604.1	7.87934	-	16	13304274	13304385	0.15692	0.16022	0	0	-0.0159	pitpnc1b	Distal Intergenic	ENSDARG00000022807
16	13427798	13427806	Atf1_MA0604.1	7.85954	-	16	13427551	13427894	0.45849	0.56894	0	0	-0.244	pitpnc1b	Distal Intergenic	ENSDARG00000022807
16	13734081	13734089	Atf1_MA0604.1	7.75195	+	16	13734056	13734161	2.33468	2.00181	1	1	0.20833	dbpb	Distal Intergenic	ENSDARG00000057652
16	13991029	13991037	Atf1_MA0604.1	7.75195	+	16	13991019	13991084	0.47383	0.3816	0	0	0.23452	cdc42ep5	Promoter (<=1kb)	ENSDARG00000062390
16	13992897	13992905	Atf1_MA0604.1	8.97415	-	16	13992840	13993009	0.76942	0.53728	0	0	0.4247	atg12	Promoter (<=1kb)	ENSDARG00000069545
16	14119760	14119768	Atf1_MA0604.1	9.08076	-	16	14119739	14120091	5.62411	5.73529	1	1	-0.02756	fdps	Promoter (<=1kb)	ENSDARG00000040890
16	14311319	14311327	Atf1_MA0604.1	9.08142	+	16	14311223	14311538	1.49144	1.43501	1	1	0.05076	dap3	Promoter (<=1kb)	ENSDARG00000078500
16	15245355	15245363	Atf1_MA0604.1	8.97415	-	16	15245198	15245441	0.23482	0.39928	0	0	-0.52378	mrpl13	Distal Intergenic	ENSDARG00000056903
16	16375945	16375953	Atf1_MA0604.1	7.77273	-	16	16375894	16375999	0.3586	0.11378	0	0	0.97178	rbm12bb	Distal Intergenic	ENSDARG00000079717
16	16376268	16376276	Atf1_MA0604.1	7.75293	-	16	16376174	16376305	0.25755	0.25178	0	0	0.02104	rbm12bb	Distal Intergenic	ENSDARG00000079717
16	17069791	17069799	Atf1_MA0604.1	9.08076	-	16	17069629	17069878	4.7944	5.46182	1	1	-0.18299	rpl18	Promoter (<=1kb)	ENSDARG00000029533
16	17332653	17332661	Atf1_MA0604.1	7.87934	-	16	17332589	17332698	0.24481	0.30758	0	0	-0.21752	nop2	Exon (NM_001301359/321130, exon 11 of 16)	ENSDARG00000043304
16	17350096	17350104	Atf1_MA0604.1	7.77273	-	16	17350039	17350195	0.81571	1.08293	0	1	-0.3554	emg1	Promoter (<=1kb)	ENSDARG00000056914
16	19000195	19000203	Atf1_MA0604.1	7.75293	-	16	19000192	19000257	0.18383	0.05237	0	0	0.7486	slc6a19b	Distal Intergenic	ENSDARG00000056719
16	19294194	19294202	Atf1_MA0604.1	7.7734	+	16	19293996	19294560	5.71006	6.36936	1	1	-0.15404	rapgef5b	Distal Intergenic	ENSDARG00000074307
16	21241608	21241616	Atf1_MA0604.1	7.85855	+	16	21241601	21241845	0.5858	0.51787	0	0	0.14158	snx10b	Distal Intergenic	ENSDARG00000040474
16	21241694	21241702	Atf1_MA0604.1	9.08142	+	16	21241601	21241845	0.82611	0.7884	0	0	0.05739	snx10b	Distal Intergenic	ENSDARG00000040474
16	21436615	21436623	Atf1_MA0604.1	8.97482	+	16	21436541	21436747	3.10465	3.41256	1	1	-0.13076	gsdmeb	Distal Intergenic	ENSDARG00000040485
16	21479847	21479855	Atf1_MA0604.1	8.97415	-	16	21479755	21479879	0.19507	0.20892	0	0	-0.05828	gsdmeb	Distal Intergenic	ENSDARG00000040485
16	21891060	21891068	Atf1_MA0604.1	7.85855	+	16	21891012	21891250	2.64349	2.39931	1	1	0.13241	znf384b	Promoter (<=1kb)	ENSDARG00000089032
16	21940647	21940655	Atf1_MA0604.1	7.75293	-	16	21940398	21940671	0.60099	0.72528	0	0	-0.22346	si:ch211-154o6.4	Intron (NM_001080986/335834, intron 4 of 4)	ENSDARG00000099965
16	22114221	22114229	Atf1_MA0604.1	7.7734	+	16	22114136	22114270	0.69741	0.77168	0	0	-0.12247	znf687a	Promoter (<=1kb)	ENSDARG00000102774
16	22950550	22950558	Atf1_MA0604.1	7.75293	-	16	22950440	22950603	2.69106	2.38431	1	1	0.1654	flad1	Promoter (<=1kb)	ENSDARG00000070390
16	23616502	23616510	Atf1_MA0604.1	7.85954	-	16	23616420	23616790	2.00565	2.29529	1	1	-0.18261	adar	Promoter (<=1kb)	ENSDARG00000012389
16	24094938	24094946	Atf1_MA0604.1	7.87934	-	16	24094862	24094974	0.20442	0.17716	0	0	0.11863	apoc2	Distal Intergenic	ENSDARG00000092155
16	24513584	24513592	Atf1_MA0604.1	7.88	+	16	24513565	24513858	0.33052	0.23812	0	0	0.31473	cadm4	Intron (NM_001007428/492787, intron 1 of 7)	ENSDARG00000040291
16	24917071	24917079	Atf1_MA0604.1	7.85954	-	16	24916981	24917231	1.05202	1.14488	1	1	-0.10815	mirlet7d-1	Distal Intergenic	ENSDARG00000082825
16	25401909	25401917	Atf1_MA0604.1	9.08142	+	16	25401813	25402007	1.16145	1.54837	1	1	-0.37528	dync1i1	Promoter (<=1kb)	ENSDARG00000060948
16	25748791	25748799	Atf1_MA0604.1	7.85855	+	16	25748726	25748854	1.59079	1.09394	1	1	0.48785	derl1	Promoter (<=1kb)	ENSDARG00000021905
16	26407172	26407180	Atf1_MA0604.1	9.08076	-	16	26407103	26407363	0.36541	0.40541	0	0	-0.1097	arhgef1b	Distal Intergenic	ENSDARG00000055837
16	26858610	26858618	Atf1_MA0604.1	8.97415	-	16	26858520	26858658	0.43458	0.61439	0	0	-0.39226	gem	Distal Intergenic	ENSDARG00000029112
16	27048474	27048482	Atf1_MA0604.1	9.08142	+	16	27048363	27048772	0.28544	0.43176	0	0	-0.42567	ino80c	Distal Intergenic	ENSDARG00000055719
16	27289487	27289495	Atf1_MA0604.1	7.75293	-	16	27289377	27289509	2.86908	3.55274	1	1	-0.29529	sec61b	Promoter (<=1kb)	ENSDARG00000076568
16	27326469	27326477	Atf1_MA0604.1	7.85954	-	16	27326452	27326533	0.18089	0.37016	0	0	-0.66736	alg2	Distal Intergenic	ENSDARG00000070399
16	27335693	27335701	Atf1_MA0604.1	7.7734	+	16	27335500	27335820	0.5377	0.39743	0	0	0.33407	alg2	Distal Intergenic	ENSDARG00000070399
16	27359783	27359791	Atf1_MA0604.1	7.87934	-	16	27359766	27359895	0.26575	0.32166	0	0	-0.18585	nr4a3	Distal Intergenic	ENSDARG00000055854
16	27401715	27401723	Atf1_MA0604.1	7.87934	-	16	27401495	27401894	7.27259	6.85879	1	1	0.08286	nr4a3	Distal Intergenic	ENSDARG00000055854
16	27425309	27425317	Atf1_MA0604.1	9.08076	-	16	27425136	27425342	0.38356	0.38202	0	0	0.00424	nr4a3	Intron (NM_001172629/548604, intron 4 of 5)	ENSDARG00000055854
16	27629643	27629651	Atf1_MA0604.1	9.08076	-	16	27629529	27629719	1.81991	2.77824	1	1	-0.57409	rbm12ba	Promoter (<=1kb)	ENSDARG00000055889
16	27772078	27772086	Atf1_MA0604.1	9.08142	+	16	27771992	27772146	0.26513	0.40623	0	0	-0.43029	steap4	Distal Intergenic	ENSDARG00000055901
16	28021219	28021227	Atf1_MA0604.1	7.87934	-	16	28021198	28021283	0.29082	0.19525	0	0	0.36098	steap4	Distal Intergenic	ENSDARG00000055901
16	28119220	28119228	Atf1_MA0604.1	8.97482	+	16	28119202	28119273	0.28404	0.23039	0	0	0.19471	mindy3	Distal Intergenic	ENSDARG00000028715
16	28662291	28662299	Atf1_MA0604.1	9.08076	-	16	28662274	28662353	0.86613	1.10537	0	1	-0.30751	acbd7	Promoter (<=1kb)	ENSDARG00000094730
16	28793205	28793213	Atf1_MA0604.1	7.87934	-	16	28793116	28793297	0.29368	0.31803	0	0	-0.07865	dcst2	Promoter (<=1kb)	ENSDARG00000088693
16	28921049	28921057	Atf1_MA0604.1	7.85954	-	16	28920980	28921070	1.47017	1.73776	1	1	-0.22168	syt11b	Promoter (<=1kb)	ENSDARG00000056105
16	29260751	29260759	Atf1_MA0604.1	7.77273	-	16	29260731	29260842	1.16913	1.55144	1	1	-0.36942	dre-mir-9-1	Distal Intergenic	ENSDARG00000082019
16	29291377	29291385	Atf1_MA0604.1	7.77273	-	16	29291310	29291410	0.4953	0.56445	0	0	-0.14886	dre-mir-9-1	Distal Intergenic	ENSDARG00000082019
16	29502266	29502274	Atf1_MA0604.1	9.08076	-	16	29502238	29502413	0.79729	0.92543	0	0	-0.1847	si:ch211-113g11.6	Intron (NM_001126391/559008, intron 1 of 9)	ENSDARG00000070442
16	29502285	29502293	Atf1_MA0604.1	7.85855	+	16	29502238	29502413	0.79729	0.88351	0	0	-0.12684	si:ch211-113g11.6	Intron (NM_001126391/559008, intron 1 of 9)	ENSDARG00000070442
16	29502818	29502826	Atf1_MA0604.1	7.75293	-	16	29502657	29502881	1.60745	1.29931	1	1	0.27971	si:ch211-113g11.6	Intron (NM_001126391/559008, intron 1 of 9)	ENSDARG00000070442
16	29593707	29593715	Atf1_MA0604.1	8.97415	-	16	29593592	29593802	0.57255	0.7038	0	0	-0.24362	onecutl	Promoter (<=1kb)	ENSDARG00000040253
16	29605829	29605837	Atf1_MA0604.1	7.75293	-	16	29605772	29605882	0.24132	0.28484	0	0	-0.15557	onecutl	Distal Intergenic	ENSDARG00000040253
16	30697734	30697742	Atf1_MA0604.1	7.75293	-	16	30697606	30697761	0.25846	0.4529	0	0	-0.57228	ldlrad4b	Promoter (<=1kb)	ENSDARG00000054941
16	30913763	30913771	Atf1_MA0604.1	7.75195	+	16	30913698	30913869	0.30024	0.16794	0	0	0.51437	ptk2ab	Promoter (1-2kb)	ENSDARG00000004672
16	31988477	31988485	Atf1_MA0604.1	7.85954	-	16	31988412	31988577	0.92617	1.16668	0	1	-0.29324	phc1	Promoter (<=1kb)	ENSDARG00000002971
16	32097536	32097544	Atf1_MA0604.1	8.97482	+	16	32097439	32097594	2.98429	3.06773	1	1	-0.03801	leng1	Promoter (<=1kb)	ENSDARG00000037633
16	32128300	32128308	Atf1_MA0604.1	8.97482	+	16	32128273	32128351	0.30536	0.55556	0	0	-0.64215	prpf31	Promoter (<=1kb)	ENSDARG00000095904
16	32482699	32482707	Atf1_MA0604.1	7.75293	-	16	32482450	32482797	0.65361	0.75493	0	0	-0.17316	pou3f2b	Distal Intergenic	ENSDARG00000076262
16	32527335	32527343	Atf1_MA0604.1	7.85954	-	16	32526831	32527370	0.49061	0.7697	0	0	-0.52801	pou3f2b	Distal Intergenic	ENSDARG00000076262
16	32604103	32604111	Atf1_MA0604.1	8.97482	+	16	32604083	32604213	0.82001	0.64504	0	0	0.28998	pou3f2b	Promoter (1-2kb)	ENSDARG00000076262
16	32695962	32695970	Atf1_MA0604.1	7.75293	-	16	32695775	32696014	1.90482	1.57355	1	1	0.25486	coq3	Distal Intergenic	ENSDARG00000069857
16	32775163	32775171	Atf1_MA0604.1	8.97415	-	16	32775128	32775271	0.90943	0.96019	0	0	-0.06809	tstd3	Promoter (<=1kb)	ENSDARG00000087048
16	33105947	33105955	Atf1_MA0604.1	7.85954	-	16	33105818	33106020	1.83881	1.94541	1	1	-0.07566	pnrc2	Distal Intergenic	ENSDARG00000053291
16	33151750	33151758	Atf1_MA0604.1	7.77273	-	16	33151557	33151885	4.12134	3.72362	1	1	0.14132	pnrc2	Promoter (<=1kb)	ENSDARG00000053291
16	33253456	33253464	Atf1_MA0604.1	7.77273	-	16	33253348	33253530	0.48364	0.3114	0	0	0.46551	rragca	Distal Intergenic	ENSDARG00000069829
16	33688922	33688930	Atf1_MA0604.1	7.88	+	16	33688750	33688968	0.22649	0.30481	0	0	-0.27879	utp11	Distal Intergenic	ENSDARG00000039958
16	33922684	33922692	Atf1_MA0604.1	7.77273	-	16	33922580	33922752	0.19194	0.26282	0	0	-0.27852	gnl2	Distal Intergenic	ENSDARG00000098080
16	33948005	33948013	Atf1_MA0604.1	9.08142	+	16	33947960	33948065	0.57126	0.42034	0	0	0.34358	gnl2	Promoter (<=1kb)	ENSDARG00000098080
16	34089060	34089068	Atf1_MA0604.1	7.88	+	16	34088970	34089386	3.38121	3.77336	1	1	-0.1523	tent5ba	Distal Intergenic	ENSDARG00000039943
16	34428471	34428479	Atf1_MA0604.1	7.77273	-	16	34428374	34428551	0.30613	0.30577	0	0	0.00116	phactr4b	Distal Intergenic	ENSDARG00000032221
16	34547796	34547804	Atf1_MA0604.1	9.08076	-	16	34547711	34547838	0.46377	0.45328	0	0	0.02525	paqr7b	Distal Intergenic	ENSDARG00000034907
16	34569462	34569470	Atf1_MA0604.1	8.97482	+	16	34569400	34569568	2.56725	2.62982	1	1	-0.03295	stmn1b	Promoter (<=1kb)	ENSDARG00000033655
16	34700620	34700628	Atf1_MA0604.1	7.87934	-	16	34700361	34700683	0.49642	0.31618	0	0	0.47957	stmn1b	Distal Intergenic	ENSDARG00000033655
16	35322073	35322081	Atf1_MA0604.1	7.77273	-	16	35321957	35322131	0.24789	0.28538	0	0	-0.13281	ptprub	Intron (NM_001002299/335096, intron 1 of 28)	ENSDARG00000101081
16	35610881	35610889	Atf1_MA0604.1	8.97415	-	16	35610779	35610920	0.17693	0.13528	0	0	0.20264	scmh1	Distal Intergenic	ENSDARG00000104311
16	36061702	36061710	Atf1_MA0604.1	7.88	+	16	36061583	36061893	7.64897	9.28097	1	1	-0.27441	eva1ba	Distal Intergenic	ENSDARG00000102701
16	36085309	36085317	Atf1_MA0604.1	7.88	+	16	36085154	36085369	1.07655	1.29566	1	1	-0.23875	mrps15	Distal Intergenic	ENSDARG00000109289
16	37025734	37025742	Atf1_MA0604.1	9.08142	+	16	37025647	37025821	0.70414	0.8124	0	0	-0.17391	snrnp48	Promoter (<=1kb)	ENSDARG00000039989
16	37461597	37461605	Atf1_MA0604.1	8.97415	-	16	37461569	37461712	0.70299	0.52826	0	0	0.3347	snrnp48	Distal Intergenic	ENSDARG00000039989
16	37894231	37894239	Atf1_MA0604.1	8.97482	+	16	37894221	37894328	0.20331	0.1638	0	0	0.1759	cep162	Distal Intergenic	ENSDARG00000087369
16	38169068	38169076	Atf1_MA0604.1	8.97482	+	16	38168869	38169086	1.8767	1.78943	1	1	0.06379	pogzb	Promoter (<=1kb)	ENSDARG00000076542
16	38309043	38309051	Atf1_MA0604.1	7.75293	-	16	38308946	38309113	0.13744	0.17818	0	0	-0.19707	bnipl	Intron (NM_001160294/563343, intron 6 of 7)	ENSDARG00000060435
16	38335631	38335639	Atf1_MA0604.1	7.87934	-	16	38335579	38335700	0.25293	0.33282	0	0	-0.26646	bnipl	Intron (NM_001128394/100149386, intron 1 of 9)	ENSDARG00000060435
16	38518617	38518625	Atf1_MA0604.1	7.77273	-	16	38518468	38518628	0.17824	0.14975	0	0	0.1349	cd83	Intron (NM_001281990/566054, intron 4 of 4)	ENSDARG00000079553
16	38838761	38838769	Atf1_MA0604.1	7.85954	-	16	38838547	38838826	0.20809	0.21707	0	0	-0.03665	emc2	Distal Intergenic	ENSDARG00000003308
16	39141313	39141321	Atf1_MA0604.1	7.85954	-	16	39141230	39141430	0.37142	0.60261	0	0	-0.5373	gdf6a	Distal Intergenic	ENSDARG00000053479
16	39317186	39317194	Atf1_MA0604.1	7.87934	-	16	39317159	39317236	0.51037	0.71222	0	0	-0.38949	gpd1l	Promoter (<=1kb)	ENSDARG00000040024
16	39732891	39732899	Atf1_MA0604.1	7.85954	-	16	39732647	39732998	0.32972	0.46704	0	0	-0.36936	tgfbr2b	Intron (NM_001076716/767747, intron 7 of 13)	ENSDARG00000034541
16	39761078	39761086	Atf1_MA0604.1	9.08076	-	16	39760991	39761140	0.16871	0.32748	0	0	-0.59722	tgfbr2b	Intron (NM_001076716/767747, intron 6 of 13)	ENSDARG00000034541
16	39925579	39925587	Atf1_MA0604.1	7.7734	+	16	39925578	39925725	0.19001	0.26201	0	0	-0.28401	rbms3	Distal Intergenic	ENSDARG00000044574
16	40040033	40040041	Atf1_MA0604.1	7.85954	-	16	40039816	40040232	0.24635	0.2506	0	0	-0.01575	hint3	Distal Intergenic	ENSDARG00000074286
16	40181420	40181428	Atf1_MA0604.1	8.97482	+	16	40181377	40181546	0.76852	0.94138	0	0	-0.25105	cenpw	Promoter (<=1kb)	ENSDARG00000092136
16	40181474	40181482	Atf1_MA0604.1	7.85954	-	16	40181377	40181546	0.94296	1.365	0	1	-0.47445	cenpw	Promoter (<=1kb)	ENSDARG00000092136
16	40450051	40450059	Atf1_MA0604.1	7.85855	+	16	40449945	40450169	0.26039	0.1978	0	0	0.24463	plekhf2	Distal Intergenic	ENSDARG00000021141
16	40450134	40450142	Atf1_MA0604.1	7.7734	+	16	40449945	40450169	0.22971	0.21303	0	0	0.06644	plekhf2	Distal Intergenic	ENSDARG00000021141
16	40780332	40780340	Atf1_MA0604.1	7.85954	-	16	40780243	40780344	0.15162	0.13551	0	0	0.08172	ccne2	Distal Intergenic	ENSDARG00000098529
16	41862471	41862479	Atf1_MA0604.1	7.85855	+	16	41862430	41862498	0.60268	0.40967	0	0	0.43356	si:dkey-199f5.7	Distal Intergenic	ENSDARG00000115127
16	42154234	42154242	Atf1_MA0604.1	7.75195	+	16	42154219	42154442	1.2597	0.94319	1	0	0.36956	zp3d.1	Intron (NM_001168265/556212, intron 1 of 11)	ENSDARG00000040081
16	42154383	42154391	Atf1_MA0604.1	7.7734	+	16	42154219	42154442	0.78805	0.76987	0	0	0.02851	zp3d.1	Intron (NM_001168265/556212, intron 1 of 11)	ENSDARG00000040081
16	42157324	42157332	Atf1_MA0604.1	7.7734	+	16	42157105	42157358	1.60771	1.92833	1	1	-0.24288	zp3d.1	Intron (NM_001168265/556212, intron 1 of 11)	ENSDARG00000040081
16	42159776	42159784	Atf1_MA0604.1	7.85855	+	16	42159508	42159831	4.2774	4.49307	1	1	-0.06876	dyrk1b	Intron (NM_001168265/556212, intron 1 of 11)	ENSDARG00000070187
16	42177151	42177159	Atf1_MA0604.1	7.75293	-	16	42177045	42177217	0.28415	0.42822	0	0	-0.42109	dyrk1b	Intron (NM_001168265/556212, intron 1 of 11)	ENSDARG00000070187
16	43177551	43177559	Atf1_MA0604.1	7.75195	+	16	43177459	43177678	0.22121	0.13454	0	0	0.39468	rundc3b	Intron (NM_001007416/492775, intron 1 of 11)	ENSDARG00000009961
16	43300206	43300214	Atf1_MA0604.1	7.75195	+	16	43300120	43300243	0.21361	0.2488	0	0	-0.13654	cldn12	Distal Intergenic	ENSDARG00000003927
16	43316357	43316365	Atf1_MA0604.1	7.77273	-	16	43316278	43316505	0.24522	0.28434	0	0	-0.13923	cldn12	Distal Intergenic	ENSDARG00000003927
16	43329742	43329750	Atf1_MA0604.1	8.97415	-	16	43329680	43329778	0.17721	0.36869	0	0	-0.6798	cldn12	Promoter (<=1kb)	ENSDARG00000003927
16	43441124	43441132	Atf1_MA0604.1	7.7734	+	16	43441073	43441230	2.57605	2.77622	1	1	-0.10256	psma2a	Promoter (<=1kb)	ENSDARG00000040121
16	43540760	43540768	Atf1_MA0604.1	7.7734	+	16	43540751	43541056	0.22813	0.26482	0	0	-0.13674	sqlea	Distal Intergenic	ENSDARG00000079946
16	44060763	44060771	Atf1_MA0604.1	7.7734	+	16	44060678	44060990	0.25264	0.15834	0	0	0.3952	zfpm2a	Intron (NM_001039635/568996, intron 3 of 7)	ENSDARG00000040123
16	44385314	44385322	Atf1_MA0604.1	8.97482	+	16	44384864	44385387	0.9006	1.01155	0	1	-0.14604	dpys	Distal Intergenic	ENSDARG00000079543
16	44495788	44495796	Atf1_MA0604.1	7.85954	-	16	44495679	44495892	0.4928	0.69339	0	0	-0.39675	dpys	Distal Intergenic	ENSDARG00000079543
16	44569000	44569008	Atf1_MA0604.1	7.87934	-	16	44568935	44569276	0.62673	0.71452	0	0	-0.15622	dcaf13	Distal Intergenic	ENSDARG00000002267
16	44633376	44633384	Atf1_MA0604.1	7.7734	+	16	44633362	44633497	0.23772	0.27259	0	0	-0.1271	dcaf13	Distal Intergenic	ENSDARG00000002267
16	44674153	44674161	Atf1_MA0604.1	7.77273	-	16	44674083	44674172	0.25909	0.15065	0	0	0.45621	dcaf13	Distal Intergenic	ENSDARG00000002267
16	44724345	44724353	Atf1_MA0604.1	7.75195	+	16	44724172	44724400	0.92024	1.18826	0	1	-0.3249	zgc:101716	Distal Intergenic	ENSDARG00000010738
16	44724356	44724364	Atf1_MA0604.1	8.97482	+	16	44724172	44724400	0.92024	1.18826	0	1	-0.3249	zgc:101716	Distal Intergenic	ENSDARG00000010738
16	44933555	44933563	Atf1_MA0604.1	8.97415	-	16	44933528	44933629	0.74688	0.86953	0	0	-0.18669	rbm42	Promoter (<=1kb)	ENSDARG00000039910
16	44933564	44933572	Atf1_MA0604.1	7.87934	-	16	44933528	44933629	0.74688	0.86953	0	0	-0.18669	rbm42	Promoter (<=1kb)	ENSDARG00000039910
16	45431934	45431942	Atf1_MA0604.1	7.75293	-	16	45431844	45431955	0.41023	0.16403	0	0	0.8539	rgl2	Promoter (<=1kb)	ENSDARG00000007727
16	45499505	45499513	Atf1_MA0604.1	7.75195	+	16	45499449	45499523	0.15929	0.12582	0	0	0.17055	syngap1b	Intron (NM_001326467/100151149, intron 1 of 20)	ENSDARG00000069765
16	45955453	45955461	Atf1_MA0604.1	7.7734	+	16	45955349	45955571	1.35099	1.62638	1	1	-0.24439	rbm8a	Promoter (<=1kb)	ENSDARG00000016516
16	46188446	46188454	Atf1_MA0604.1	7.7734	+	16	46188247	46188625	4.84319	3.88505	1	1	0.308	bola1	Distal Intergenic	ENSDARG00000039915
16	46428931	46428939	Atf1_MA0604.1	7.88	+	16	46428862	46428967	0.18491	0.20521	0	0	-0.0872	rpz	Distal Intergenic	ENSDARG00000091161
16	46463312	46463320	Atf1_MA0604.1	7.88	+	16	46463250	46463351	0.34959	0.29761	0	0	0.16161	rpz6	Promoter (<=1kb)	ENSDARG00000089889
16	46758365	46758373	Atf1_MA0604.1	9.08142	+	16	46758247	46758413	0.36326	0.50044	0	0	-0.3472	rab11al	Promoter (<=1kb)	ENSDARG00000014340
16	46769023	46769031	Atf1_MA0604.1	7.87934	-	16	46768883	46769091	0.29747	0.18107	0	0	0.44522	rab11al	Exon (NM_200123/386994, exon 3 of 5)	ENSDARG00000014340
16	47175422	47175430	Atf1_MA0604.1	7.85954	-	16	47175292	47175444	0.14115	0.16604	0	0	-0.122	LOC100148066	Distal Intergenic	ENSDARG00000098402
16	47545315	47545323	Atf1_MA0604.1	9.08076	-	16	47545223	47545349	0.32876	0.16623	0	0	0.61276	slc25a32b	Distal Intergenic	ENSDARG00000026835
16	47642465	47642473	Atf1_MA0604.1	7.75195	+	16	47642436	47642542	0.26714	0.31873	0	0	-0.17176	slc25a32b	Distal Intergenic	ENSDARG00000026835
16	47727428	47727436	Atf1_MA0604.1	7.85954	-	16	47727370	47727461	0.13583	0.22877	0	0	-0.41775	slc25a32b	Distal Intergenic	ENSDARG00000026835
16	47894923	47894931	Atf1_MA0604.1	7.88	+	16	47894873	47894995	0.19688	0.22459	0	0	-0.11375	slc25a32b	Distal Intergenic	ENSDARG00000026835
16	48556213	48556221	Atf1_MA0604.1	7.75195	+	16	48556022	48556399	0.45629	0.5582	0	0	-0.22731	ext1a	Intron (NM_001012368/497279, intron 1 of 10)	ENSDARG00000103155
16	48736541	48736549	Atf1_MA0604.1	7.87934	-	16	48736465	48736708	1.28566	1.24955	1	1	0.03699	brd2b	Distal Intergenic	ENSDARG00000046087
16	48911209	48911217	Atf1_MA0604.1	7.87934	-	16	48911159	48911315	0.13145	0.15865	0	0	-0.13733	brd2b	Distal Intergenic	ENSDARG00000046087
16	48960043	48960051	Atf1_MA0604.1	7.88	+	16	48959995	48960101	0.21597	0.1856	0	0	0.12831	brd2b	Distal Intergenic	ENSDARG00000046087
16	49249662	49249670	Atf1_MA0604.1	7.77273	-	16	49249644	49249901	0.19752	0.16568	0	0	0.14255	si:dkey-82o10.4	Distal Intergenic	ENSDARG00000101526
16	49377673	49377681	Atf1_MA0604.1	7.87934	-	16	49377618	49377850	1.70265	2.29513	1	1	-0.40204	si:dkey-82o10.4	Promoter (<=1kb)	ENSDARG00000101526
16	50582172	50582180	Atf1_MA0604.1	7.85954	-	16	50582056	50582184	0.2801	0.32649	0	0	-0.1508	iglon5	Intron (NM_001017775/550472, intron 1 of 7)	ENSDARG00000022176
16	50785055	50785063	Atf1_MA0604.1	7.75293	-	16	50784970	50785109	0.36653	0.40727	0	0	-0.11141	hamp	Intron (NM_001017775/550472, intron 1 of 7)	ENSDARG00000102175
16	50923577	50923585	Atf1_MA0604.1	7.7734	+	16	50923503	50923604	0.26345	0.29631	0	0	-0.11272	hamp	Intron (NM_001017775/550472, intron 4 of 7)	ENSDARG00000102175
16	51185818	51185826	Atf1_MA0604.1	7.75293	-	16	51185660	51185913	1.33559	1.2521	1	1	0.08398	ago3a	Intron (NM_001302232/567622, intron 1 of 18)	ENSDARG00000059888
16	51316788	51316796	Atf1_MA0604.1	9.08076	-	16	51316718	51316960	5.01205	3.5629	1	1	0.47639	hmgn2	Promoter (<=1kb)	ENSDARG00000099572
16	52031323	52031331	Atf1_MA0604.1	9.08076	-	16	52031279	52031401	1.32524	1.69447	1	1	-0.32405	rpl28	Promoter (<=1kb)	ENSDARG00000005791
16	52031346	52031354	Atf1_MA0604.1	8.97415	-	16	52031279	52031401	1.80661	2.18474	1	1	-0.256	rpl28	Promoter (<=1kb)	ENSDARG00000005791
16	52090970	52090978	Atf1_MA0604.1	8.97482	+	16	52090900	52091043	2.01668	2.16845	1	1	-0.09807	pdcl	Distal Intergenic	ENSDARG00000009480
16	52946823	52946831	Atf1_MA0604.1	8.97415	-	16	52946710	52946962	0.2873	0.33863	0	0	-0.16333	cep72	Distal Intergenic	ENSDARG00000105258
16	53391921	53391929	Atf1_MA0604.1	7.7734	+	16	53391831	53391984	0.97983	1.2314	0	1	-0.29216	ptdss1a	Promoter (<=1kb)	ENSDARG00000012588
16	53717122	53717130	Atf1_MA0604.1	7.75293	-	16	53717037	53717180	1.193	1.00572	1	1	0.21826	sacm1lb	Promoter (<=1kb)	ENSDARG00000059806
16	53883590	53883598	Atf1_MA0604.1	7.77273	-	16	53883529	53883732	0.54595	0.36773	0	0	0.43337	fzd1	Distal Intergenic	ENSDARG00000106062
16	53923523	53923531	Atf1_MA0604.1	7.77273	-	16	53923463	53923583	0.25441	0.16466	0	0	0.37152	fzd1	Distal Intergenic	ENSDARG00000106062
16	54176129	54176137	Atf1_MA0604.1	7.85954	-	16	54175896	54176183	0.20919	0.23394	0	0	-0.09855	cdk14	Intron (NM_001128260/572146, intron 6 of 9)	ENSDARG00000074665
16	54710275	54710283	Atf1_MA0604.1	7.88	+	16	54710262	54710404	0.12441	0.16801	0	0	-0.2195	osr2	Intron (NM_200561/393533, intron 5 of 5)	ENSDARG00000038006
16	54896106	54896114	Atf1_MA0604.1	9.08076	-	16	54896072	54896175	0.31114	0.21482	0	0	0.3457	malsu1	Distal Intergenic	ENSDARG00000091079
17	114160	114168	Atf1_MA0604.1	8.97415	-	17	114096	114344	1.74433	2.29436	1	1	-0.36933	arhgap11a	Promoter (<=1kb)	ENSDARG00000100019
17	261165	261173	Atf1_MA0604.1	7.85954	-	17	260980	261257	0.31589	0.2439	0	0	0.24742	klhdc2	Distal Intergenic	ENSDARG00000104864
17	471580	471588	Atf1_MA0604.1	7.75293	-	17	471272	471617	0.2967	0.29344	0	0	0.01079	chrm5a	Distal Intergenic	ENSDARG00000099928
17	610702	610710	Atf1_MA0604.1	7.77273	-	17	610588	610823	1.27943	1.37933	1	1	-0.09806	adss1	Distal Intergenic	ENSDARG00000099517
17	663306	663314	Atf1_MA0604.1	7.77273	-	17	663299	663417	0.28942	0.19098	0	0	0.37474	adss1	Promoter (<=1kb)	ENSDARG00000099517
17	2353029	2353037	Atf1_MA0604.1	8.97415	-	17	2352706	2353040	0.62442	0.44578	0	0	0.38349	zgc:173556	Distal Intergenic	ENSDARG00000090768
17	2513685	2513693	Atf1_MA0604.1	7.77273	-	17	2513644	2513746	1.58502	1.34663	1	1	0.21445	kcnk10b	Distal Intergenic	ENSDARG00000045956
17	2607217	2607225	Atf1_MA0604.1	7.87934	-	17	2607165	2607375	0.26077	0.25975	0	0	0.00367	kcnk10b	Distal Intergenic	ENSDARG00000045956
17	2621174	2621182	Atf1_MA0604.1	7.85855	+	17	2621090	2621268	0.52434	0.54925	0	0	-0.05303	bdkrb1	Distal Intergenic	ENSDARG00000020744
17	3360636	3360644	Atf1_MA0604.1	7.75195	+	17	3360623	3360756	0.17236	0.36214	0	0	-0.6833	sntg2	Intron (NM_001126427/569320, intron 1 of 16)	ENSDARG00000101660
17	3892583	3892591	Atf1_MA0604.1	7.85855	+	17	3892425	3892626	0.22093	0.11611	0	0	0.49348	hao1	Exon (NM_001083542/402827, exon 3 of 8)	ENSDARG00000024160
17	5201428	5201436	Atf1_MA0604.1	7.77273	-	17	5201349	5201650	0.36412	0.27276	0	0	0.28789	runx2a	Intron (NM_001002625/436898, intron 2 of 11)	ENSDARG00000040261
17	5740029	5740037	Atf1_MA0604.1	7.77273	-	17	5739970	5740264	1.01424	1.08926	1	1	-0.09078	mir133c	Distal Intergenic	ENSDARG00000080081
17	5822914	5822922	Atf1_MA0604.1	7.88	+	17	5822901	5823160	0.25607	0.2754	0	0	-0.06859	plaat1l	Distal Intergenic	ENSDARG00000074014
17	6248416	6248424	Atf1_MA0604.1	9.08076	-	17	6248335	6248529	1.30315	1.38753	1	1	-0.08193	txlnbb	Distal Intergenic	ENSDARG00000076241
17	6260927	6260935	Atf1_MA0604.1	7.85954	-	17	6260656	6260979	1.17618	1.17743	1	1	-0.00137	fuca2	Distal Intergenic	ENSDARG00000044073
17	6635621	6635629	Atf1_MA0604.1	7.85855	+	17	6635582	6635820	3.24879	3.56827	1	1	-0.12994	foxo3a	Promoter (<=1kb)	ENSDARG00000023058
17	7153153	7153161	Atf1_MA0604.1	7.87934	-	17	7153130	7153349	0.4064	0.3179	0	0	0.25446	grm1b	Distal Intergenic	ENSDARG00000098320
17	7824387	7824395	Atf1_MA0604.1	7.85954	-	17	7824317	7824514	0.3883	0.38174	0	0	0.018	rmnd1	Distal Intergenic	ENSDARG00000027465
17	8480811	8480819	Atf1_MA0604.1	7.77273	-	17	8480791	8480958	0.67259	0.9586	0	0	-0.43465	ctbp2a	Intron (NM_131715/65230, intron 1 of 8)	ENSDARG00000044062
17	8625354	8625362	Atf1_MA0604.1	7.87934	-	17	8625315	8625400	0.27123	0.16651	0	0	0.42293	tonsl	Distal Intergenic	ENSDARG00000071294
17	8638224	8638232	Atf1_MA0604.1	7.75195	+	17	8638146	8638293	0.51649	0.79629	0	0	-0.51159	tonsl	Distal Intergenic	ENSDARG00000071294
17	8765188	8765196	Atf1_MA0604.1	7.77273	-	17	8765136	8765210	0.58732	0.69981	0	0	-0.20723	psmc1a	Distal Intergenic	ENSDARG00000030537
17	9065410	9065418	Atf1_MA0604.1	7.87934	-	17	9065401	9065574	0.18432	0.14805	0	0	0.17059	zranb1b	Distal Intergenic	ENSDARG00000063190
17	9067889	9067897	Atf1_MA0604.1	7.7734	+	17	9067859	9067970	0.20952	0.15431	0	0	0.24734	zranb1b	Distal Intergenic	ENSDARG00000063190
17	9218158	9218166	Atf1_MA0604.1	7.75293	-	17	9218091	9218202	0.20971	0.18938	0	0	0.08618	zranb1b	Distal Intergenic	ENSDARG00000063190
17	9434040	9434048	Atf1_MA0604.1	7.77273	-	17	9433883	9434204	0.23313	0.15964	0	0	0.31559	egln3	Distal Intergenic	ENSDARG00000032553
17	9918301	9918309	Atf1_MA0604.1	7.77273	-	17	9918287	9918380	0.7336	0.72569	0	0	0.01311	srp54	Promoter (<=1kb)	ENSDARG00000098367
17	9934624	9934632	Atf1_MA0604.1	9.08076	-	17	9934567	9934720	0.87399	0.93139	0	0	-0.07937	sec23a	Promoter (<=1kb)	ENSDARG00000104230
17	10592366	10592374	Atf1_MA0604.1	8.97415	-	17	10592308	10592412	1.04392	0.73728	1	0	0.43208	atg14	Promoter (<=1kb)	ENSDARG00000002670
17	11145250	11145258	Atf1_MA0604.1	8.97482	+	17	11145233	11145502	0.45929	0.51497	0	0	-0.12799	irf2bpl	Intron (NM_001258228/100884142, intron 9 of 31)	ENSDARG00000004297
17	11176067	11176075	Atf1_MA0604.1	7.77273	-	17	11175748	11176077	3.52185	3.03467	1	1	0.20591	irf2bpl	Promoter (<=1kb)	ENSDARG00000004297
17	11187955	11187963	Atf1_MA0604.1	7.7734	+	17	11187903	11188108	0.66701	0.52265	0	0	0.28399	irf2bpl	Intron (NM_001258228/100884142, intron 8 of 31)	ENSDARG00000004297
17	11904366	11904374	Atf1_MA0604.1	9.08142	+	17	11904331	11904482	2.56382	2.38582	1	1	0.09821	tfb2m	Promoter (<=1kb)	ENSDARG00000074756
17	12022277	12022285	Atf1_MA0604.1	9.08076	-	17	12022198	12022393	0.55678	0.43763	0	0	0.27017	sccpdha.1	Distal Intergenic	ENSDARG00000075766
17	13012701	13012709	Atf1_MA0604.1	7.75195	+	17	13012649	13012804	0.42152	0.38821	0	0	0.08808	egr2a	Distal Intergenic	ENSDARG00000044098
17	13286314	13286322	Atf1_MA0604.1	7.75293	-	17	13286006	13286371	0.22792	0.20052	0	0	0.11137	pnn	Distal Intergenic	ENSDARG00000015851
17	13424876	13424884	Atf1_MA0604.1	7.7734	+	17	13424842	13425011	0.2341	0.21413	0	0	0.07895	pnn	Distal Intergenic	ENSDARG00000015851
17	13982851	13982859	Atf1_MA0604.1	7.75195	+	17	13982711	13982890	0.15013	0.14395	0	0	0.03096	jkamp	Distal Intergenic	ENSDARG00000028581
17	14270123	14270131	Atf1_MA0604.1	7.75293	-	17	14269966	14270311	0.71798	0.6636	0	0	0.09436	jkamp	Distal Intergenic	ENSDARG00000028581
17	14363452	14363460	Atf1_MA0604.1	9.08076	-	17	14363420	14363618	0.26409	0.5295	0	0	-0.72713	jkamp	Distal Intergenic	ENSDARG00000028581
17	14611822	14611830	Atf1_MA0604.1	7.88	+	17	14611719	14611830	0.23457	0.23014	0	0	0.01712	sdsl	Intron (NM_001204257/563577, intron 10 of 17)	ENSDARG00000074698
17	14683702	14683710	Atf1_MA0604.1	8.97415	-	17	14683635	14683774	0.34913	0.43733	0	0	-0.23877	ptp4a2a	Distal Intergenic	ENSDARG00000087443
17	14771972	14771980	Atf1_MA0604.1	9.08142	+	17	14771935	14772146	0.99309	1.03314	1	1	-0.05007	rtraf	Distal Intergenic	ENSDARG00000009253
17	14835571	14835579	Atf1_MA0604.1	8.97482	+	17	14835513	14835654	0.75004	0.4517	0	0	0.58826	ptger2a	Distal Intergenic	ENSDARG00000011434
17	15141390	15141398	Atf1_MA0604.1	7.77273	-	17	15141294	15141508	2.03993	1.74644	1	1	0.20852	gch1	Promoter (<=1kb)	ENSDARG00000070453
17	15205405	15205413	Atf1_MA0604.1	7.85954	-	17	15205331	15205639	3.0999	3.19494	1	1	-0.0417	gnpnat1	Promoter (2-3kb)	ENSDARG00000039892
17	15705351	15705359	Atf1_MA0604.1	7.75195	+	17	15705307	15705415	0.25807	0.19554	0	0	0.24593	gja10a	Distal Intergenic	ENSDARG00000057792
17	16080065	16080073	Atf1_MA0604.1	7.77273	-	17	16079932	16080213	4.98241	4.74224	1	1	0.06927	znf395a	Promoter (2-3kb)	ENSDARG00000060113
17	16083434	16083442	Atf1_MA0604.1	8.97482	+	17	16083363	16083477	1.59884	1.69436	1	1	-0.07711	znf395a	Promoter (<=1kb)	ENSDARG00000060113
17	16083450	16083458	Atf1_MA0604.1	9.08142	+	17	16083363	16083477	1.59884	1.63779	1	1	-0.03194	znf395a	Promoter (<=1kb)	ENSDARG00000060113
17	16096081	16096089	Atf1_MA0604.1	7.87934	-	17	16095988	16096129	1.78057	1.41451	1	1	0.30491	znf395a	Intron (NM_001080054/571403, intron 8 of 9)	ENSDARG00000060113
17	16745838	16745846	Atf1_MA0604.1	7.85855	+	17	16745733	16746071	1.60133	2.00963	1	1	-0.30376	ston2	Promoter (1-2kb)	ENSDARG00000057452
17	16888221	16888229	Atf1_MA0604.1	9.08076	-	17	16888138	16888418	0.52741	0.56194	0	0	-0.07268	dio2	Distal Intergenic	ENSDARG00000094857
17	16949436	16949444	Atf1_MA0604.1	7.77273	-	17	16949253	16949648	0.29168	0.29963	0	0	-0.02627	dio2	Intron (NM_001080009/563598, intron 21 of 23)	ENSDARG00000094857
17	17135184	17135192	Atf1_MA0604.1	7.85954	-	17	17135145	17135256	0.1496	0.24925	0	0	-0.42548	dio2	Intron (NM_001080009/563598, intron 18 of 23)	ENSDARG00000094857
17	17348009	17348017	Atf1_MA0604.1	9.08142	+	17	17347971	17348107	0.42305	0.21328	0	0	0.67108	nrxn3a	Intron (NM_001080009/563598, intron 5 of 23)	ENSDARG00000043746
17	17348081	17348089	Atf1_MA0604.1	7.75195	+	17	17347971	17348107	0.33214	0.20549	0	0	0.44956	nrxn3a	Intron (NM_001080009/563598, intron 5 of 23)	ENSDARG00000043746
17	17425368	17425376	Atf1_MA0604.1	7.75293	-	17	17425355	17425426	0.73248	0.53739	0	0	0.3647	nrxn3a	Promoter (2-3kb)	ENSDARG00000043746
17	17739222	17739230	Atf1_MA0604.1	7.88	+	17	17739206	17739420	0.34705	0.29292	0	0	0.16963	adck1	Promoter (2-3kb)	ENSDARG00000062561
17	18292463	18292471	Atf1_MA0604.1	7.7734	+	17	18292370	18292547	0.25664	0.27342	0	0	-0.05964	bcl11ba	Distal Intergenic	ENSDARG00000062510
17	18739850	18739858	Atf1_MA0604.1	7.85855	+	17	18739799	18739950	0.34217	0.39622	0	0	-0.15301	vrk1	Distal Intergenic	ENSDARG00000018006
17	18805602	18805610	Atf1_MA0604.1	7.7734	+	17	18805558	18805853	0.27554	0.25002	0	0	0.09123	vrk1	Distal Intergenic	ENSDARG00000018006
17	18805801	18805809	Atf1_MA0604.1	7.88	+	17	18805558	18805853	0.33143	0.3288	0	0	0.00806	vrk1	Distal Intergenic	ENSDARG00000018006
17	18878322	18878330	Atf1_MA0604.1	7.87934	-	17	18878199	18878401	1.39216	1.55705	1	1	-0.14738	galcb	Promoter (<=1kb)	ENSDARG00000016474
17	19307097	19307105	Atf1_MA0604.1	7.75195	+	17	19307085	19307171	0.12993	0.142	0	0	-0.0629	gsc	Distal Intergenic	ENSDARG00000059073
17	19669988	19669996	Atf1_MA0604.1	8.97482	+	17	19669594	19670022	0.4052	0.46438	0	0	-0.14844	rgs7a	Intron (NM_001002541/436814, intron 2 of 17)	ENSDARG00000016584
17	19943910	19943918	Atf1_MA0604.1	7.7734	+	17	19943766	19943994	0.92711	0.97837	0	0	-0.06763	mir2187	Distal Intergenic	ENSDARG00000083870
17	20332618	20332626	Atf1_MA0604.1	7.75195	+	17	20332479	20332760	0.39401	0.3551	0	0	0.10895	add3b	Distal Intergenic	ENSDARG00000056250
17	20473544	20473552	Atf1_MA0604.1	9.08142	+	17	20473522	20473667	0.33729	0.25574	0	0	0.26975	neurl1ab	Distal Intergenic	ENSDARG00000061773
17	20549903	20549911	Atf1_MA0604.1	8.97482	+	17	20549810	20550009	0.91822	0.92829	0	0	-0.01365	samd8	Promoter (<=1kb)	ENSDARG00000074663
17	20788211	20788219	Atf1_MA0604.1	7.77273	-	17	20788121	20788226	0.26223	0.26484	0	0	-0.00931	ccdc6a	Distal Intergenic	ENSDARG00000043334
17	20888564	20888572	Atf1_MA0604.1	7.77273	-	17	20888258	20888607	0.75404	1.25537	0	1	-0.64171	cdk1	Distal Intergenic	ENSDARG00000087554
17	21082407	21082415	Atf1_MA0604.1	7.75195	+	17	21082347	21082499	0.6248	1.24119	0	1	-0.852	entpd6	Promoter (<=1kb)	ENSDARG00000008757
17	21082424	21082432	Atf1_MA0604.1	7.85954	-	17	21082347	21082499	0.6248	1.01121	0	1	-0.58942	entpd6	Promoter (<=1kb)	ENSDARG00000008757
17	21244722	21244730	Atf1_MA0604.1	7.88	+	17	21244712	21245002	0.29524	0.38789	0	0	-0.2779	hspa12a	Intron (NM_001045435/751725, intron 1 of 9)	ENSDARG00000070603
17	21792042	21792050	Atf1_MA0604.1	7.85954	-	17	21791940	21792121	0.19086	0.22663	0	0	-0.14772	ikzf5	Distal Intergenic	ENSDARG00000056491
17	21867989	21867997	Atf1_MA0604.1	8.97482	+	17	21867972	21868082	0.36043	0.31026	0	0	0.15212	plekha1a	Promoter (<=1kb)	ENSDARG00000030064
17	22278002	22278010	Atf1_MA0604.1	7.85855	+	17	22277996	22278077	0.20079	0.20566	0	0	-0.02042	slc8a1b	Distal Intergenic	ENSDARG00000043406
17	22401009	22401017	Atf1_MA0604.1	7.77273	-	17	22400874	22401231	0.99431	1.30208	1	1	-0.34609	slc8a1b	Intron (NM_001039144/797199, intron 1 of 5)	ENSDARG00000043406
17	22401455	22401463	Atf1_MA0604.1	7.88	+	17	22401425	22401504	0.30464	0.5626	0	0	-0.65899	slc8a1b	Intron (NM_001039144/797199, intron 1 of 5)	ENSDARG00000043406
17	22555779	22555787	Atf1_MA0604.1	7.75195	+	17	22555725	22555838	0.21671	0.2589	0	0	-0.16089	yipf4	Promoter (1-2kb)	ENSDARG00000030957
17	22724189	22724197	Atf1_MA0604.1	7.75195	+	17	22724051	22724370	0.38714	0.52978	0	0	-0.34497	ttc27	Distal Intergenic	ENSDARG00000007918
17	23228424	23228432	Atf1_MA0604.1	7.88	+	17	23228250	23228523	0.2699	0.34085	0	0	-0.22985	ppp1r3ca	Distal Intergenic	ENSDARG00000071005
17	23450950	23450958	Atf1_MA0604.1	7.85855	+	17	23450908	23451054	1.07578	1.24126	1	1	-0.18397	pcgf5a	Distal Intergenic	ENSDARG00000071007
17	23620522	23620530	Atf1_MA0604.1	7.85855	+	17	23620444	23621053	0.61864	0.49341	0	0	0.25994	ifit14	Distal Intergenic	ENSDARG00000071012
17	23825497	23825505	Atf1_MA0604.1	7.87934	-	17	23825477	23825580	0.13676	0.211	0	0	-0.34184	slc18a2	Distal Intergenic	ENSDARG00000015110
17	24013220	24013228	Atf1_MA0604.1	8.97415	-	17	24013165	24013273	0.42707	0.29702	0	0	0.37514	b3gnt2b	Distal Intergenic	ENSDARG00000091902
17	24306536	24306544	Atf1_MA0604.1	7.85855	+	17	24306471	24306582	0.3687	0.25412	0	0	0.36743	otx1	Distal Intergenic	ENSDARG00000094992
17	24427871	24427879	Atf1_MA0604.1	7.75195	+	17	24427829	24427957	1.21079	1.42891	1	1	-0.21582	ugp2b	Promoter (<=1kb)	ENSDARG00000008200
17	24569387	24569395	Atf1_MA0604.1	9.08076	-	17	24569237	24569402	0.62973	0.54991	0	0	0.15775	zmpste24	Distal Intergenic	ENSDARG00000044090
17	24754932	24754940	Atf1_MA0604.1	8.97482	+	17	24754884	24754950	0.27089	0.2213	0	0	0.18512	spdya	Distal Intergenic	ENSDARG00000059131
17	24859378	24859386	Atf1_MA0604.1	8.97482	+	17	24859341	24859587	4.29426	3.54851	1	1	0.2656	zbtb8a	Promoter (1-2kb)	ENSDARG00000059226
17	24937356	24937364	Atf1_MA0604.1	7.88	+	17	24937224	24937437	0.1797	0.38138	0	0	-0.70404	zgc:193593	Distal Intergenic	ENSDARG00000096843
17	25163622	25163630	Atf1_MA0604.1	7.75293	-	17	25163508	25163670	1.31905	1.62945	1	1	-0.27811	cln8	Distal Intergenic	ENSDARG00000075525
17	25276747	25276755	Atf1_MA0604.1	7.75195	+	17	25276744	25276846	0.60691	0.56763	0	0	0.07784	ppie	Distal Intergenic	ENSDARG00000103234
17	25276766	25276774	Atf1_MA0604.1	7.75293	-	17	25276744	25276846	0.55022	0.56763	0	0	-0.03589	ppie	Distal Intergenic	ENSDARG00000103234
17	25770137	25770145	Atf1_MA0604.1	7.85855	+	17	25769981	25770153	0.53127	0.48325	0	0	0.10693	hhat	Exon (NM_001114890/560334, exon 10 of 12)	ENSDARG00000074428
17	26107673	26107681	Atf1_MA0604.1	7.85954	-	17	26107440	26107708	0.30923	0.17525	0	0	0.50972	acss1	Distal Intergenic	ENSDARG00000044142
17	26473511	26473519	Atf1_MA0604.1	7.7734	+	17	26473436	26473561	0.49631	0.36234	0	0	0.34052	fam149b1	Distal Intergenic	ENSDARG00000061215
17	26519521	26519529	Atf1_MA0604.1	8.97482	+	17	26519385	26519641	2.22834	2.07377	1	1	0.09733	fam149b1	Distal Intergenic	ENSDARG00000061215
17	26602968	26602976	Atf1_MA0604.1	7.77273	-	17	26602968	26603335	0.35922	0.36254	0	0	-0.00955	ttc7b	Intron (NM_001080603/568039, intron 3 of 19)	ENSDARG00000061207
17	26908331	26908339	Atf1_MA0604.1	7.85855	+	17	26908222	26908466	2.32939	2.17491	1	1	0.09316	rcan3	Promoter (<=1kb)	ENSDARG00000032623
17	27054516	27054524	Atf1_MA0604.1	7.77273	-	17	27054474	27054578	0.29423	0.16536	0	0	0.50668	cnksr1	Distal Intergenic	ENSDARG00000032932
17	27106970	27106978	Atf1_MA0604.1	8.97415	-	17	27106616	27107051	0.28776	0.35772	0	0	-0.2181	rps6ka1	Distal Intergenic	ENSDARG00000033437
17	27107009	27107017	Atf1_MA0604.1	7.7734	+	17	27106616	27107051	0.25057	0.33601	0	0	-0.28481	rps6ka1	Distal Intergenic	ENSDARG00000033437
17	27169547	27169555	Atf1_MA0604.1	8.97482	+	17	27169510	27169693	0.19906	0.17922	0	0	0.08675	rps6ka1	Distal Intergenic	ENSDARG00000033437
17	27844290	27844298	Atf1_MA0604.1	9.08142	+	17	27844024	27844301	0.17688	0.3051	0	0	-0.48901	qkia	Distal Intergenic	ENSDARG00000097478
17	27872266	27872274	Atf1_MA0604.1	7.77273	-	17	27872220	27872322	0.37502	0.324	0	0	0.15023	qkia	Distal Intergenic	ENSDARG00000097478
17	27881487	27881495	Atf1_MA0604.1	7.75293	-	17	27881447	27881769	0.32884	0.27079	0	0	0.1903	qkia	Distal Intergenic	ENSDARG00000097478
17	28073589	28073597	Atf1_MA0604.1	7.88	+	17	28073326	28073772	0.81814	1.7766	0	1	-0.99956	kdm1a	Intron (NM_001242995/558450, intron 17 of 21)	ENSDARG00000060679
17	28594792	28594800	Atf1_MA0604.1	7.88	+	17	28594696	28594870	0.97507	0.79881	0	0	0.24801	mis18bp1	Promoter (<=1kb)	ENSDARG00000042563
17	28780422	28780430	Atf1_MA0604.1	7.75195	+	17	28780365	28780500	0.5882	0.6031	0	0	-0.02919	scfd1	Promoter (<=1kb)	ENSDARG00000000779
17	28838791	28838799	Atf1_MA0604.1	7.75293	-	17	28838730	28838906	0.47187	0.41332	0	0	0.14489	g2e3	Distal Intergenic	ENSDARG00000001313
17	29302551	29302559	Atf1_MA0604.1	7.7734	+	17	29302500	29302696	1.49889	1.55153	1	1	-0.04558	ptpreb	Promoter (<=1kb)	ENSDARG00000021151
17	29698078	29698086	Atf1_MA0604.1	7.85954	-	17	29698054	29698208	0.25227	0.29999	0	0	-0.16526	esrrga	Distal Intergenic	ENSDARG00000004861
17	30052208	30052216	Atf1_MA0604.1	9.08076	-	17	30052106	30052434	0.53601	0.47323	0	0	0.14042	spata17	Distal Intergenic	ENSDARG00000054414
17	30132481	30132489	Atf1_MA0604.1	7.75195	+	17	30132386	30132644	0.36581	0.3908	0	0	-0.06945	spata17	Distal Intergenic	ENSDARG00000054414
17	30316492	30316500	Atf1_MA0604.1	7.85855	+	17	30316429	30316612	0.2975	0.31541	0	0	-0.05777	lpin1a	Distal Intergenic	ENSDARG00000020239
17	30877222	30877230	Atf1_MA0604.1	7.7734	+	17	30877127	30877311	0.38469	0.34863	0	0	0.10254	degs2	Promoter (<=1kb)	ENSDARG00000042544
17	30899073	30899081	Atf1_MA0604.1	9.08076	-	17	30898998	30899162	0.19971	0.23444	0	0	-0.14007	degs2	Intron (NM_199519/58003, intron 3 of 12)	ENSDARG00000042544
17	30908150	30908158	Atf1_MA0604.1	8.97482	+	17	30908128	30908281	0.16399	0.16058	0	0	0.01623	degs2	Intron (NM_199519/58003, intron 3 of 12)	ENSDARG00000042544
17	30989040	30989048	Atf1_MA0604.1	8.97482	+	17	30988982	30989057	0.17487	0.17291	0	0	0.00898	evla	Intron (NM_001193598/767643, intron 5 of 21)	ENSDARG00000035650
17	31058896	31058904	Atf1_MA0604.1	7.85855	+	17	31058895	31059122	0.16602	0.24995	0	0	-0.34875	eml1	Distal Intergenic	ENSDARG00000042840
17	31622929	31622937	Atf1_MA0604.1	9.08076	-	17	31622838	31622960	2.22746	1.94293	1	1	0.18465	cinp	Distal Intergenic	ENSDARG00000073910
17	31637568	31637576	Atf1_MA0604.1	7.7734	+	17	31637495	31637612	0.22125	0.17421	0	0	0.20073	vsx2	Exon (NM_131462/796163, exon 4 of 5)	ENSDARG00000005574
17	31803556	31803564	Atf1_MA0604.1	8.97415	-	17	31803520	31803630	1.94448	1.97493	1	1	-0.02091	abraxas2	Promoter (<=1kb)	ENSDARG00000098907
17	32224770	32224778	Atf1_MA0604.1	7.88	+	17	32224470	32224866	0.23488	0.20968	0	0	0.10014	klf11b	Distal Intergenic	ENSDARG00000013794
17	32362269	32362277	Atf1_MA0604.1	7.85954	-	17	32362256	32362547	0.20753	0.24009	0	0	-0.12888	klf11b	Distal Intergenic	ENSDARG00000013794
17	32408150	32408158	Atf1_MA0604.1	9.08076	-	17	32408090	32408237	0.44338	0.37059	0	0	0.19195	klf11b	Distal Intergenic	ENSDARG00000013794
17	32547142	32547150	Atf1_MA0604.1	7.77273	-	17	32547098	32547164	2.20413	3.10574	1	1	-0.46934	ywhaqb	Promoter (<=1kb)	ENSDARG00000023323
17	33958615	33958623	Atf1_MA0604.1	7.77273	-	17	33958574	33958828	0.17041	0.15533	0	0	0.07163	gphna	Distal Intergenic	ENSDARG00000089076
17	34140567	34140575	Atf1_MA0604.1	7.77273	-	17	34140423	34140668	0.19253	0.23046	0	0	-0.15543	gphna	Exon (NM_001177444/555470, exon 5 of 26)	ENSDARG00000089076
17	34206339	34206347	Atf1_MA0604.1	7.75195	+	17	34206317	34206593	0.16498	0.18088	0	0	-0.07311	pals1a	Intron (NM_001177444/555470, intron 16 of 25)	ENSDARG00000006272
17	34949114	34949122	Atf1_MA0604.1	9.08076	-	17	34949083	34949348	0.16817	0.14499	0	0	0.11247	id2a	Distal Intergenic	ENSDARG00000055283
17	35564071	35564079	Atf1_MA0604.1	9.08076	-	17	35564027	35564392	0.78255	1.01061	0	1	-0.31842	rsad2	Distal Intergenic	ENSDARG00000004952
17	36001147	36001155	Atf1_MA0604.1	9.08142	+	17	36001111	36001216	0.30624	0.20668	0	0	0.36338	sox11a	Distal Intergenic	ENSDARG00000077811
17	36262219	36262227	Atf1_MA0604.1	7.75195	+	17	36262209	36262547	0.39105	0.31733	0	0	0.21522	colec11	Distal Intergenic	ENSDARG00000013266
17	37099882	37099890	Atf1_MA0604.1	7.75293	-	17	37099673	37100021	1.56357	1.80458	1	1	-0.1908	dnmt3ab	Intron (NM_001328167/553189, intron 2 of 22)	ENSDARG00000015566
17	37266092	37266100	Atf1_MA0604.1	9.08076	-	17	37266069	37266171	0.58983	0.49937	0	0	0.19066	kif3cb	Promoter (<=1kb)	ENSDARG00000079500
17	37663080	37663088	Atf1_MA0604.1	7.85954	-	17	37663019	37663159	0.23367	0.28762	0	0	-0.19412	tmem229b	Distal Intergenic	ENSDARG00000060569
17	37982383	37982391	Atf1_MA0604.1	9.08076	-	17	37982279	37982490	0.65769	0.54617	0	0	0.217	plekhh1	Promoter (2-3kb)	ENSDARG00000053835
17	38655197	38655205	Atf1_MA0604.1	9.08076	-	17	38655127	38655362	4.26061	5.05901	1	1	-0.24049	sptb	Distal Intergenic	ENSDARG00000030490
17	38940141	38940149	Atf1_MA0604.1	8.97482	+	17	38940039	38940229	2.9943	3.16667	1	1	-0.07721	slc24a4a	Promoter (<=1kb)	ENSDARG00000015425
17	39275977	39275985	Atf1_MA0604.1	7.75293	-	17	39275906	39275999	0.26277	0.22763	0	0	0.13139	zgc:174356	Distal Intergenic	ENSDARG00000088263
17	39303126	39303134	Atf1_MA0604.1	7.7734	+	17	39303094	39303166	0.23027	0.20718	0	0	0.09266	zgc:174356	Intron (NM_001328606/100137120, intron 3 of 6)	ENSDARG00000088263
17	39501444	39501452	Atf1_MA0604.1	7.87934	-	17	39501387	39501505	0.21244	0.26818	0	0	-0.21132	zgc:174356	Distal Intergenic	ENSDARG00000088263
17	39581121	39581129	Atf1_MA0604.1	7.87934	-	17	39581074	39581241	0.12897	0.14009	0	0	-0.05825	eprs1	Distal Intergenic	ENSDARG00000060494
17	39615891	39615899	Atf1_MA0604.1	9.08076	-	17	39615814	39615905	0.18534	0.21998	0	0	-0.14558	eprs1	Distal Intergenic	ENSDARG00000060494
17	40529467	40529475	Atf1_MA0604.1	7.75293	-	17	40529424	40529498	0.094	0.37086	0	0	-1.1234	supt7l	Distal Intergenic	ENSDARG00000013461
17	41022922	41022930	Atf1_MA0604.1	7.87934	-	17	41022789	41023006	0.443	0.72878	0	0	-0.57476	mrpl33	Distal Intergenic	ENSDARG00000104031
17	41026871	41026879	Atf1_MA0604.1	7.7734	+	17	41026762	41027018	0.42672	0.29686	0	0	0.37478	mrpl33	Distal Intergenic	ENSDARG00000104031
17	41034658	41034666	Atf1_MA0604.1	9.08142	+	17	41034646	41034733	0.29699	0.36409	0	0	-0.20568	mrpl33	Promoter (<=1kb)	ENSDARG00000104031
17	41091709	41091717	Atf1_MA0604.1	7.85954	-	17	41091666	41091803	0.27341	0.16966	0	0	0.41583	rbks	Intron (NM_001002117/415207, intron 6 of 8)	ENSDARG00000019877
17	41599130	41599138	Atf1_MA0604.1	9.08076	-	17	41599053	41599164	0.2273	0.17385	0	0	0.22628	insm1b	Distal Intergenic	ENSDARG00000053301
17	41810646	41810654	Atf1_MA0604.1	8.97482	+	17	41810593	41810781	2.85854	3.04073	1	1	-0.08507	kiz	Distal Intergenic	ENSDARG00000079753
17	42523732	42523740	Atf1_MA0604.1	7.7734	+	17	42523629	42523765	0.47488	0.45885	0	0	0.03805	mocs3	Distal Intergenic	ENSDARG00000008239
17	42934301	42934309	Atf1_MA0604.1	7.88	+	17	42934204	42934405	0.39937	0.33146	0	0	0.19379	gskip	Distal Intergenic	ENSDARG00000038099
17	43041328	43041336	Atf1_MA0604.1	9.08142	+	17	43041233	43041460	5.35888	6.53061	1	1	-0.27864	npc2.1	Promoter (<=1kb)	ENSDARG00000090912
17	43348736	43348744	Atf1_MA0604.1	7.88	+	17	43348663	43348792	0.14458	0.25191	0	0	-0.46043	plk4	Distal Intergenic	ENSDARG00000004576
17	43475907	43475915	Atf1_MA0604.1	8.97415	-	17	43475677	43475973	3.31584	3.94182	1	1	-0.24012	chmp3	Promoter (2-3kb)	ENSDARG00000038064
17	44012195	44012203	Atf1_MA0604.1	7.75293	-	17	44011939	44012237	0.28765	0.27934	0	0	0.02825	peli2	Distal Intergenic	ENSDARG00000029045
17	44269822	44269830	Atf1_MA0604.1	7.75195	+	17	44269656	44269871	0.44967	0.45647	0	0	-0.01652	exoc5	Distal Intergenic	ENSDARG00000060323
17	45140740	45140748	Atf1_MA0604.1	7.75195	+	17	45140666	45140959	2.35944	2.70212	1	1	-0.1853	capn3a	Distal Intergenic	ENSDARG00000041864
17	45329673	45329681	Atf1_MA0604.1	9.08142	+	17	45329623	45329741	0.2835	0.38018	0	0	-0.29608	pacc1	Intron (NM_001004571/447832, intron 2 of 20)	ENSDARG00000012271
17	45421380	45421388	Atf1_MA0604.1	8.97482	+	17	45421333	45421525	0.35845	0.26944	0	0	0.28323	tagapa	Promoter (<=1kb)	ENSDARG00000002353
17	45569107	45569115	Atf1_MA0604.1	7.87934	-	17	45568923	45569226	1.96703	2.10883	1	1	-0.09392	susd4	Promoter (<=1kb)	ENSDARG00000026335
17	45569116	45569124	Atf1_MA0604.1	7.77273	-	17	45568923	45569226	1.96703	2.10883	1	1	-0.09392	susd4	Promoter (<=1kb)	ENSDARG00000026335
17	45755106	45755114	Atf1_MA0604.1	9.08142	+	17	45755023	45755123	0.60095	0.46365	0	0	0.29526	aspg	Promoter (<=1kb)	ENSDARG00000052942
17	46294107	46294115	Atf1_MA0604.1	7.75195	+	17	46294096	46294258	0.37503	0.22422	0	0	0.4988	mir203a	Distal Intergenic	ENSDARG00000081779
17	47012087	47012095	Atf1_MA0604.1	7.85954	-	17	47012030	47012178	0.51776	0.73756	0	0	-0.41544	zgc:103755	Intron (NM_001006009/449988, intron 1 of 6)	ENSDARG00000104663
17	47064666	47064674	Atf1_MA0604.1	7.88	+	17	47064595	47064806	0.23255	0.22614	0	0	0.02498	zgc:103755	Intron (NM_001362516/449988, intron 9 of 13)	ENSDARG00000104663
17	47444732	47444740	Atf1_MA0604.1	7.85954	-	17	47444600	47444757	0.16494	0.14958	0	0	0.07434	zgc:103755	Distal Intergenic	ENSDARG00000104663
17	47786786	47786794	Atf1_MA0604.1	7.88	+	17	47786709	47786806	0.24246	0.23408	0	0	0.03189	slc39a9	Distal Intergenic	ENSDARG00000070447
17	48041393	48041401	Atf1_MA0604.1	9.08142	+	17	48041390	48041528	0.98445	0.72666	0	0	0.37534	slc39a9	Promoter (<=1kb)	ENSDARG00000070447
17	48722524	48722532	Atf1_MA0604.1	8.97482	+	17	48722460	48722573	1.12393	0.81555	1	0	0.40318	kif6	Promoter (<=1kb)	ENSDARG00000053240
17	49832492	49832500	Atf1_MA0604.1	7.88	+	17	49832305	49832534	0.30634	0.27819	0	0	0.09379	cox7a2a	Distal Intergenic	ENSDARG00000053217
17	49881396	49881404	Atf1_MA0604.1	7.85954	-	17	49881320	49881406	0.36112	0.19194	0	0	0.59291	cox7a2a	Distal Intergenic	ENSDARG00000053217
17	49994847	49994855	Atf1_MA0604.1	7.75293	-	17	49994779	49994960	1.48756	1.42575	1	1	0.05583	vps39	Promoter (<=1kb)	ENSDARG00000074471
17	50577102	50577110	Atf1_MA0604.1	8.97482	+	17	50576976	50577229	3.1819	3.688	1	1	-0.20453	fermt2	Distal Intergenic	ENSDARG00000020242
17	50646075	50646083	Atf1_MA0604.1	7.88	+	17	50646021	50646394	0.97709	0.86595	0	0	0.15106	fermt2	Intron (NM_001256215/553051, intron 2 of 15)	ENSDARG00000020242
17	50646152	50646160	Atf1_MA0604.1	9.08076	-	17	50646021	50646394	0.78918	1.08726	0	1	-0.40107	fermt2	Intron (NM_001256215/553051, intron 2 of 15)	ENSDARG00000020242
17	50719962	50719970	Atf1_MA0604.1	7.75293	-	17	50719916	50720096	0.53576	0.53813	0	0	-0.00504	stxbp6	Promoter (<=1kb)	ENSDARG00000088862
17	50815125	50815133	Atf1_MA0604.1	7.7734	+	17	50815072	50815255	0.22436	0.31241	0	0	-0.31157	stxbp6	Distal Intergenic	ENSDARG00000088862
17	50972086	50972094	Atf1_MA0604.1	7.88	+	17	50972019	50972135	0.21557	0.22576	0	0	-0.04066	aqr	Intron (NM_200464/393436, intron 26 of 36)	ENSDARG00000016775
17	51110253	51110261	Atf1_MA0604.1	7.77273	-	17	51110127	51110402	1.08657	0.96887	1	0	0.14543	psen1	Distal Intergenic	ENSDARG00000004870
17	51255799	51255807	Atf1_MA0604.1	7.77273	-	17	51255698	51255946	0.65738	0.76132	0	0	-0.17658	eipr1	Distal Intergenic	ENSDARG00000043417
17	51635045	51635053	Atf1_MA0604.1	8.97482	+	17	51634977	51635092	0.18108	0.14716	0	0	0.1606	odc1	Distal Intergenic	ENSDARG00000007377
17	51654853	51654861	Atf1_MA0604.1	7.75293	-	17	51654754	51654918	5.15303	5.46059	1	1	-0.08147	odc1	Promoter (<=1kb)	ENSDARG00000007377
17	51674934	51674942	Atf1_MA0604.1	7.7734	+	17	51674905	51675180	0.74097	0.51244	0	0	0.43273	odc1	Distal Intergenic	ENSDARG00000007377
17	52205417	52205425	Atf1_MA0604.1	7.85855	+	17	52205392	52205495	0.32743	0.41321	0	0	-0.24264	esrrb	Distal Intergenic	ENSDARG00000100847
17	52662399	52662407	Atf1_MA0604.1	7.75195	+	17	52662379	52662456	0.34082	0.24141	0	0	0.33345	meis2a	Distal Intergenic	ENSDARG00000098240
17	52932289	52932297	Atf1_MA0604.1	8.97482	+	17	52932138	52932321	0.43765	0.43341	0	0	0.01061	cdin1	Promoter (1-2kb)	ENSDARG00000070461
17	52999737	52999745	Atf1_MA0604.1	7.85954	-	17	52999576	52999832	0.27644	0.34651	0	0	-0.22391	cdin1	Distal Intergenic	ENSDARG00000070461
17	53046044	53046052	Atf1_MA0604.1	7.75195	+	17	53045666	53046085	0.36022	0.39857	0	0	-0.10639	dph6	Distal Intergenic	ENSDARG00000042839
17	53221585	53221593	Atf1_MA0604.1	7.77273	-	17	53221568	53221768	0.40805	0.40981	0	0	-0.00462	asb2b	Promoter (2-3kb)	ENSDARG00000102490
18	17605	17613	Atf1_MA0604.1	7.85954	-	18	17523	17621	0.38287	0.27926	0	0	0.31799	pde8a	Exon (NM_001080627/791145, exon 14 of 16)	ENSDARG00000087941
18	91895	91903	Atf1_MA0604.1	7.7734	+	18	91857	92120	2.48246	1.51815	1	1	0.66106	gabpb1	Promoter (<=1kb)	ENSDARG00000023659
18	639316	639324	Atf1_MA0604.1	7.7734	+	18	639210	639415	0.33508	0.34141	0	0	-0.01906	nedd4a	Intron (NM_001034186/619412, intron 4 of 28)	ENSDARG00000099843
18	1018334	1018342	Atf1_MA0604.1	7.75195	+	18	1018296	1018431	2.83528	2.84663	1	1	-0.00549	pkma	Promoter (<=1kb)	ENSDARG00000099730
18	1019051	1019059	Atf1_MA0604.1	7.7734	+	18	1018980	1019208	3.00755	2.47603	1	1	0.26677	pkma	Promoter (<=1kb)	ENSDARG00000099730
18	1353765	1353773	Atf1_MA0604.1	7.77273	-	18	1353680	1353803	0.28862	0.36051	0	0	-0.22326	rab27a	Promoter (<=1kb)	ENSDARG00000103935
18	1899020	1899028	Atf1_MA0604.1	7.77273	-	18	1898899	1899153	0.31802	0.42336	0	0	-0.29811	pepd	Distal Intergenic	ENSDARG00000102249
18	1903347	1903355	Atf1_MA0604.1	7.85855	+	18	1903320	1903409	0.19446	0.16121	0	0	0.15063	pepd	Distal Intergenic	ENSDARG00000102249
18	2458091	2458099	Atf1_MA0604.1	7.85954	-	18	2458015	2458120	0.32717	0.37023	0	0	-0.12696	relt	Distal Intergenic	ENSDARG00000099724
18	2700484	2700492	Atf1_MA0604.1	7.75293	-	18	2700434	2700623	0.66442	0.51771	0	0	0.29014	relt	Promoter (<=1kb)	ENSDARG00000099724
18	2787625	2787633	Atf1_MA0604.1	7.7734	+	18	2787601	2787705	0.25336	0.1784	0	0	0.30423	pygo1	Distal Intergenic	ENSDARG00000098687
18	2954227	2954235	Atf1_MA0604.1	7.77273	-	18	2954197	2954337	1.42499	1.43983	1	1	-0.01361	clns1a	Promoter (<=1kb)	ENSDARG00000103027
18	2991031	2991039	Atf1_MA0604.1	8.97415	-	18	2990973	2991175	5.2498	4.13076	1	1	0.33568	aamdc	Promoter (<=1kb)	ENSDARG00000103957
18	2991112	2991120	Atf1_MA0604.1	7.77273	-	18	2990973	2991175	3.81329	3.41383	1	1	0.15364	aamdc	Promoter (<=1kb)	ENSDARG00000103957
18	3277550	3277558	Atf1_MA0604.1	8.97415	-	18	3277502	3277580	0.19502	0.12302	0	0	0.34801	pak1	Intron (NM_201328/373103, intron 11 of 13)	ENSDARG00000103959
18	3343601	3343609	Atf1_MA0604.1	7.88	+	18	3343520	3343714	0.51059	0.58432	0	0	-0.15467	pak1	Distal Intergenic	ENSDARG00000103959
18	3762586	3762594	Atf1_MA0604.1	7.75293	-	18	3762489	3762603	0.19506	0.13442	0	0	0.28717	serp1	Distal Intergenic	ENSDARG00000099439
18	3990336	3990344	Atf1_MA0604.1	7.87934	-	18	3990174	3990542	0.40779	0.2203	0	0	0.60318	serp1	Distal Intergenic	ENSDARG00000099439
18	4170016	4170024	Atf1_MA0604.1	7.75195	+	18	4169909	4170036	0.30946	0.32319	0	0	-0.04333	serp1	Distal Intergenic	ENSDARG00000099439
18	4321824	4321832	Atf1_MA0604.1	7.75293	-	18	4321649	4321892	0.26129	0.24692	0	0	0.05249	pdcd10a	Distal Intergenic	ENSDARG00000035054
18	4804021	4804029	Atf1_MA0604.1	7.87934	-	18	4803992	4804061	0.2949	0.29961	0	0	-0.01551	pdcd10a	Distal Intergenic	ENSDARG00000035054
18	5260481	5260489	Atf1_MA0604.1	7.85954	-	18	5260392	5260569	3.02011	3.17699	1	1	-0.06988	cog8	Distal Intergenic	ENSDARG00000002798
18	5665732	5665740	Atf1_MA0604.1	7.7734	+	18	5665684	5665818	0.284	0.24735	0	0	0.13014	slc30a4	3' UTR	ENSDARG00000007180
18	5709813	5709821	Atf1_MA0604.1	7.7734	+	18	5709811	5710129	0.72505	0.81742	0	0	-0.14622	ulk3	Intron (NM_001089472/100037316, intron 3 of 11)	ENSDARG00000101661
18	5771689	5771697	Atf1_MA0604.1	7.75293	-	18	5771621	5772004	0.46347	0.52394	0	0	-0.13757	cyp1a	3' UTR	ENSDARG00000098315
18	5796417	5796425	Atf1_MA0604.1	7.77273	-	18	5796074	5796466	0.67735	0.92673	0	0	-0.3838	cplx3b	Distal Intergenic	ENSDARG00000089486
18	5837816	5837824	Atf1_MA0604.1	7.75293	-	18	5837669	5838006	0.54461	0.54504	0	0	-0.0009	cplx3b	Distal Intergenic	ENSDARG00000089486
18	5847669	5847677	Atf1_MA0604.1	7.7734	+	18	5847622	5847701	0.32036	0.26717	0	0	0.17676	cplx3b	Distal Intergenic	ENSDARG00000089486
18	7022881	7022889	Atf1_MA0604.1	7.85855	+	18	7022774	7022907	0.20755	0.35138	0	0	-0.49852	calub	Distal Intergenic	ENSDARG00000005115
18	7184950	7184958	Atf1_MA0604.1	9.08076	-	18	7184880	7185025	1.25174	1.95943	1	1	-0.59279	vwf	Distal Intergenic	ENSDARG00000077231
18	7370006	7370014	Atf1_MA0604.1	7.77273	-	18	7369868	7370289	0.99182	1.50798	1	1	-0.54169	glipr1b	Distal Intergenic	ENSDARG00000030078
18	7595091	7595099	Atf1_MA0604.1	7.75195	+	18	7595051	7595171	0.61491	0.42143	0	0	0.4266	zgc:77650	Promoter (<=1kb)	ENSDARG00000113899
18	8128085	8128093	Atf1_MA0604.1	7.7734	+	18	8127924	8128358	0.49217	0.60408	0	0	-0.23483	arsa	Distal Intergenic	ENSDARG00000042270
18	8273479	8273487	Atf1_MA0604.1	8.97415	-	18	8273417	8273525	1.23647	0.81974	1	0	0.51985	arsa	Promoter (<=1kb)	ENSDARG00000042270
18	8362091	8362099	Atf1_MA0604.1	7.7734	+	18	8361945	8362191	5.29457	5.24285	1	1	0.01379	chkb	Promoter (<=1kb)	ENSDARG00000063167
18	8411765	8411773	Atf1_MA0604.1	9.08142	+	18	8411729	8411814	0.39803	0.60508	0	0	-0.46903	sephs1	Intron (NM_199701/324947, intron 8 of 8)	ENSDARG00000058292
18	8440518	8440526	Atf1_MA0604.1	8.97482	+	18	8440452	8440641	0.9385	1.14241	0	1	-0.24964	prpf18	Distal Intergenic	ENSDARG00000058306
18	8791060	8791068	Atf1_MA0604.1	7.87934	-	18	8791031	8791137	0.32148	0.31232	0	0	0.02887	impdh1a	Distal Intergenic	ENSDARG00000042336
18	8959650	8959658	Atf1_MA0604.1	8.97482	+	18	8959606	8959794	0.57478	0.72246	0	0	-0.27065	elapor2a	Promoter (<=1kb)	ENSDARG00000042213
18	9238553	9238561	Atf1_MA0604.1	7.75195	+	18	9238475	9238577	0.25393	0.1842	0	0	0.28034	sema3d	Intron (NM_131048/30250, intron 2 of 17)	ENSDARG00000017369
18	9384673	9384681	Atf1_MA0604.1	7.88	+	18	9384448	9384700	0.19979	0.2427	0	0	-0.17114	sema3ab	Distal Intergenic	ENSDARG00000042210
18	9637292	9637300	Atf1_MA0604.1	7.88	+	18	9637154	9637472	2.89358	3.26039	1	1	-0.16463	sema3e	Distal Intergenic	ENSDARG00000036571
18	9770409	9770417	Atf1_MA0604.1	7.88	+	18	9770322	9770507	0.24723	0.28506	0	0	-0.13418	sema3e	Distal Intergenic	ENSDARG00000036571
18	9982536	9982544	Atf1_MA0604.1	7.77273	-	18	9982502	9982595	0.12611	0.12377	0	0	0.0127	lrrc4.2	Distal Intergenic	ENSDARG00000003020
18	10151810	10151818	Atf1_MA0604.1	8.97415	-	18	10151698	10151975	0.42914	0.39495	0	0	0.08923	lrrc4.2	Distal Intergenic	ENSDARG00000003020
18	10368202	10368210	Atf1_MA0604.1	7.77273	-	18	10368036	10368329	0.38959	0.32828	0	0	0.17718	lrrc4.2	Distal Intergenic	ENSDARG00000003020
18	10464413	10464421	Atf1_MA0604.1	7.77273	-	18	10464235	10464448	0.15502	0.152	0	0	0.0148	lrrc4.2	Distal Intergenic	ENSDARG00000003020
18	10780668	10780676	Atf1_MA0604.1	7.75195	+	18	10780638	10780870	0.31055	0.19022	0	0	0.4472	rbm28	Distal Intergenic	ENSDARG00000025332
18	10848701	10848709	Atf1_MA0604.1	8.97415	-	18	10848668	10848898	0.24373	0.30467	0	0	-0.21218	rbm28	Distal Intergenic	ENSDARG00000025332
18	11088101	11088109	Atf1_MA0604.1	7.75195	+	18	11087957	11088127	0.2526	0.17368	0	0	0.32293	tspan33b	Distal Intergenic	ENSDARG00000042189
18	12372965	12372973	Atf1_MA0604.1	7.7734	+	18	12372896	12373093	0.57175	0.37796	0	0	0.45784	fam107b	Distal Intergenic	ENSDARG00000026865
18	12834125	12834133	Atf1_MA0604.1	9.08076	-	18	12834076	12834206	0.20812	0.29391	0	0	-0.31707	parp12a	Intron (NM_205609/792041, intron 10 of 13)	ENSDARG00000042496
18	12854009	12854017	Atf1_MA0604.1	7.85855	+	18	12854001	12854109	0.33201	0.19423	0	0	0.49684	parp12a	Intron (NM_205609/792041, intron 10 of 13)	ENSDARG00000042496
18	12962678	12962686	Atf1_MA0604.1	9.08076	-	18	12962607	12962718	0.1786	0.14318	0	0	0.16952	parp12a	Distal Intergenic	ENSDARG00000042496
18	13677464	13677472	Atf1_MA0604.1	7.75195	+	18	13677336	13677578	0.34838	0.33672	0	0	0.0348	plcg2	Distal Intergenic	ENSDARG00000068763
18	14108182	14108190	Atf1_MA0604.1	7.85954	-	18	14107897	14108212	0.23715	0.39385	0	0	-0.50028	mlycd	Distal Intergenic	ENSDARG00000104732
18	14545291	14545299	Atf1_MA0604.1	7.85855	+	18	14545206	14545626	0.19328	0.29057	0	0	-0.36863	kcng4a	Intron (NM_001110029/561003, intron 2 of 2)	ENSDARG00000062967
18	14774758	14774766	Atf1_MA0604.1	7.75293	-	18	14774645	14774812	0.50052	0.51405	0	0	-0.03012	uri1	Distal Intergenic	ENSDARG00000026664
18	15214525	15214533	Atf1_MA0604.1	7.85954	-	18	15214489	15214622	0.1516	0.20709	0	0	-0.2506	si:ch73-62b13.1	Promoter (<=1kb)	ENSDARG00000093269
18	15303439	15303447	Atf1_MA0604.1	8.97482	+	18	15303379	15303561	0.65979	0.58969	0	0	0.13218	si:dkey-103i16.6	Promoter (<=1kb)	ENSDARG00000062893
18	15583092	15583100	Atf1_MA0604.1	7.77273	-	18	15582900	15583139	0.60469	0.34538	0	0	0.61659	ppfibp1b	Promoter (<=1kb)	ENSDARG00000100057
18	15639884	15639892	Atf1_MA0604.1	8.97415	-	18	15639725	15639931	0.65299	0.55916	0	0	0.18146	bmal2	Promoter (2-3kb)	ENSDARG00000041381
18	15742174	15742182	Atf1_MA0604.1	7.87934	-	18	15742124	15742319	0.21803	0.19662	0	0	0.08873	c1qtnf13	Distal Intergenic	ENSDARG00000087659
18	16035607	16035615	Atf1_MA0604.1	7.87934	-	18	16035563	16035631	0.16939	0.21774	0	0	-0.20892	plekhg7	Distal Intergenic	ENSDARG00000062855
18	16505534	16505542	Atf1_MA0604.1	7.85954	-	18	16505449	16505567	0.23222	0.34471	0	0	-0.38015	eif4g2b	Distal Intergenic	ENSDARG00000057167
18	16920542	16920550	Atf1_MA0604.1	7.77273	-	18	16920512	16920580	0.19347	0.18649	0	0	0.03043	swap70b	Intron (NM_001044986/562490, intron 2 of 11)	ENSDARG00000057286
18	16997043	16997051	Atf1_MA0604.1	8.97415	-	18	16997012	16997092	0.31106	0.20558	0	0	0.38342	tph2	Distal Intergenic	ENSDARG00000057239
18	17544987	17544995	Atf1_MA0604.1	7.75293	-	18	17544872	17545049	1.25899	1.23	1	1	0.03019	mt2	Promoter (<=1kb)	ENSDARG00000041623
18	17569423	17569431	Atf1_MA0604.1	7.77273	-	18	17569284	17569446	0.49364	0.51611	0	0	-0.0502	nup93	Intron (NM_130981/30172, intron 4 of 21)	ENSDARG00000003487
18	17736239	17736247	Atf1_MA0604.1	7.88	+	18	17736223	17736406	1.34331	1.539	1	1	-0.17868	rspry1	Promoter (<=1kb)	ENSDARG00000062558
18	17841531	17841539	Atf1_MA0604.1	7.85855	+	18	17841501	17841800	0.64794	0.52284	0	0	0.24911	znf423	Intron (NM_001080030/566696, intron 2 of 7)	ENSDARG00000059707
18	17891503	17891511	Atf1_MA0604.1	7.85855	+	18	17891438	17891531	0.28326	0.48163	0	0	-0.55353	znf423	Intron (NM_001080030/566696, intron 3 of 7)	ENSDARG00000059707
18	18062973	18062981	Atf1_MA0604.1	7.77273	-	18	18062891	18063282	1.41214	1.71603	1	1	-0.25782	si:ch211-212o1.2	Intron (NM_001080164/492735, intron 5 of 5)	ENSDARG00000011498
18	18086193	18086201	Atf1_MA0604.1	9.08142	+	18	18086131	18086295	0.15391	0.19122	0	0	-0.17192	cbln1	Distal Intergenic	ENSDARG00000057296
18	18416915	18416923	Atf1_MA0604.1	9.08142	+	18	18416829	18417043	1.19516	1.39033	1	1	-0.19671	n4bp1	Promoter (<=1kb)	ENSDARG00000057491
18	18416946	18416954	Atf1_MA0604.1	7.85855	+	18	18416829	18417043	1.01849	1.33084	1	1	-0.34416	n4bp1	Promoter (<=1kb)	ENSDARG00000057491
18	19783134	19783142	Atf1_MA0604.1	7.75195	+	18	19782937	19783146	0.16665	0.18455	0	0	-0.08161	smad3b	Promoter (<=1kb)	ENSDARG00000010207
18	20044996	20045004	Atf1_MA0604.1	7.87934	-	18	20044850	20045050	2.82989	2.61449	1	1	0.10859	morf4l1	Promoter (<=1kb)	ENSDARG00000041155
18	20479128	20479136	Atf1_MA0604.1	8.97415	-	18	20479032	20479229	1.005	0.77827	1	0	0.31808	ddb2	Promoter (<=1kb)	ENSDARG00000041140
18	20880308	20880316	Atf1_MA0604.1	7.88	+	18	20880195	20880551	4.32078	3.62146	1	1	0.24595	synm	Promoter (<=1kb)	ENSDARG00000062350
18	20900290	20900298	Atf1_MA0604.1	7.7734	+	18	20899973	20900359	0.50402	0.584	0	0	-0.16866	synm	Intron (NM_152968/245701, intron 20 of 20)	ENSDARG00000062350
18	21081912	21081920	Atf1_MA0604.1	9.08142	+	18	21081831	21082010	0.55964	0.42834	0	0	0.29943	arpin	Promoter (<=1kb)	ENSDARG00000041085
18	21133672	21133680	Atf1_MA0604.1	7.75195	+	18	21133536	21133765	4.81858	5.09277	1	1	-0.07763	chka	Promoter (<=1kb)	ENSDARG00000041078
18	21188664	21188672	Atf1_MA0604.1	7.77273	-	18	21188579	21188681	0.27119	0.26544	0	0	0.02027	si:dkey-12e7.4	Promoter (<=1kb)	ENSDARG00000041073
18	21696013	21696021	Atf1_MA0604.1	9.08076	-	18	21695943	21696160	5.9931	5.49494	1	1	0.1222	mbtps1	Promoter (<=1kb)	ENSDARG00000014634
18	21962491	21962499	Atf1_MA0604.1	7.75293	-	18	21962327	21962600	5.92279	5.75863	1	1	0.0396	ranbp10	Promoter (<=1kb)	ENSDARG00000062138
18	22758643	22758651	Atf1_MA0604.1	7.77273	-	18	22758604	22758780	0.27527	0.31328	0	0	-0.12609	hsf4	Intron (NM_001328208/503739, intron 6 of 12)	ENSDARG00000013251
18	23549668	23549676	Atf1_MA0604.1	7.85855	+	18	23549367	23549755	0.33153	0.34493	0	0	-0.04035	nr2f2	Distal Intergenic	ENSDARG00000040926
18	24071483	24071491	Atf1_MA0604.1	7.7734	+	18	24071342	24071614	0.34525	0.42008	0	0	-0.20655	nr2f2	Distal Intergenic	ENSDARG00000040926
18	24394188	24394196	Atf1_MA0604.1	9.08076	-	18	24394154	24394233	0.21385	0.1313	0	0	0.38213	si:ch211-147m20.3	Distal Intergenic	ENSDARG00000094853
18	24623830	24623838	Atf1_MA0604.1	7.75293	-	18	24623721	24623907	0.76844	0.81421	0	0	-0.07085	lysmd4	Distal Intergenic	ENSDARG00000068702
18	24643688	24643696	Atf1_MA0604.1	7.75195	+	18	24643634	24643970	0.3974	0.5381	0	0	-0.335	lysmd4	Distal Intergenic	ENSDARG00000068702
18	24968219	24968227	Atf1_MA0604.1	7.75293	-	18	24968036	24968257	0.18745	0.1633	0	0	0.11021	chd2	Intron (NM_001281462/569795, intron 23 of 36)	ENSDARG00000060687
18	25645981	25645989	Atf1_MA0604.1	7.85855	+	18	25645889	25646135	1.45146	1.22163	1	1	0.22488	pex11a	Distal Intergenic	ENSDARG00000060707
18	25704797	25704805	Atf1_MA0604.1	7.77273	-	18	25704670	25705033	1.23925	1.17922	1	1	0.06416	serf2a	Distal Intergenic	ENSDARG00000075881
18	25715226	25715234	Atf1_MA0604.1	7.75293	-	18	25715215	25715549	0.20863	0.20461	0	0	0.01669	serf2a	Distal Intergenic	ENSDARG00000075881
18	26130610	26130618	Atf1_MA0604.1	8.97415	-	18	26130543	26130648	3.15555	2.6988	1	1	0.21517	idh2	Promoter (<=1kb)	ENSDARG00000003795
18	26169339	26169347	Atf1_MA0604.1	7.87934	-	18	26169290	26169406	0.11944	0.20832	0	0	-0.42373	idh2	Distal Intergenic	ENSDARG00000003795
18	26353448	26353456	Atf1_MA0604.1	7.77273	-	18	26353280	26353482	1.17893	1.24907	1	1	-0.0747	ctsh	Distal Intergenic	ENSDARG00000041108
18	26523586	26523594	Atf1_MA0604.1	7.75293	-	18	26523424	26523658	0.41509	0.44482	0	0	-0.07515	ctsh	Distal Intergenic	ENSDARG00000041108
18	26687704	26687712	Atf1_MA0604.1	8.97415	-	18	26687584	26687839	2.94207	2.81816	1	1	0.05918	kti12	Distal Intergenic	ENSDARG00000054301
18	26706007	26706015	Atf1_MA0604.1	7.75293	-	18	26705953	26706117	0.34002	0.3605	0	0	-0.06016	kti12	Distal Intergenic	ENSDARG00000054301
18	26965342	26965350	Atf1_MA0604.1	7.87934	-	18	26965321	26965497	0.26937	0.20153	0	0	0.26076	pstpip1a	Intron (NM_001045216/571331, intron 10 of 14)	ENSDARG00000060860
18	27095331	27095339	Atf1_MA0604.1	7.77273	-	18	27095239	27095508	3.8129	3.55773	1	1	0.09625	ppp1r15b	Promoter (<=1kb)	ENSDARG00000068128
18	27142154	27142162	Atf1_MA0604.1	7.85855	+	18	27142055	27142423	0.39254	0.49298	0	0	-0.24888	plekha7a	Intron (NM_001136243/571486, intron 3 of 26)	ENSDARG00000060813
18	27457629	27457637	Atf1_MA0604.1	7.85855	+	18	27457629	27457729	0.42713	0.44406	0	0	-0.04237	tp53i11b	Promoter (<=1kb)	ENSDARG00000006025
18	27488134	27488142	Atf1_MA0604.1	7.88	+	18	27488076	27488226	0.20134	0.19215	0	0	0.03927	tp53i11b	Intron (NM_001077249/556618, intron 1 of 7)	ENSDARG00000006025
18	27970765	27970773	Atf1_MA0604.1	7.77273	-	18	27970612	27970820	0.27127	0.46756	0	0	-0.56192	hipk3b	Intron (NM_001080159/569156, intron 1 of 14)	ENSDARG00000062082
18	29305914	29305922	Atf1_MA0604.1	7.7734	+	18	29305867	29305980	0.24802	0.2343	0	0	0.05181	mafa	Distal Intergenic	ENSDARG00000015890
18	29983588	29983596	Atf1_MA0604.1	9.08142	+	18	29983528	29983637	2.24054	2.16159	1	1	0.04864	si:ch73-103b9.2	Promoter (<=1kb)	ENSDARG00000092489
18	30292798	30292806	Atf1_MA0604.1	7.75195	+	18	30292573	30292997	0.4765	0.40243	0	0	0.18437	gse1b	Distal Intergenic	ENSDARG00000062020
18	31020277	31020285	Atf1_MA0604.1	7.85954	-	18	31020230	31020371	0.42513	0.34923	0	0	0.20771	cd151l	Promoter (<=1kb)	ENSDARG00000068629
18	32848050	32848058	Atf1_MA0604.1	7.85855	+	18	32848017	32848106	0.13226	0.2232	0	0	-0.41458	olfcg1	Distal Intergenic	ENSDARG00000104552
18	33116491	33116499	Atf1_MA0604.1	7.7734	+	18	33116386	33116552	0.44594	0.28589	0	0	0.45944	olfcd2	Distal Intergenic	ENSDARG00000098492
18	34573729	34573737	Atf1_MA0604.1	8.97482	+	18	34573589	34573847	2.62863	2.68911	1	1	-0.03117	ssr3	Promoter (<=1kb)	ENSDARG00000014165
18	34677069	34677077	Atf1_MA0604.1	7.77273	-	18	34676877	34677211	2.30714	1.73726	1	1	0.38231	tiparp	Distal Intergenic	ENSDARG00000061841
18	34688466	34688474	Atf1_MA0604.1	7.7734	+	18	34688413	34688651	2.74164	2.50051	1	1	0.12603	tiparp	Distal Intergenic	ENSDARG00000061841
18	34862242	34862250	Atf1_MA0604.1	7.88	+	18	34862193	34862597	0.27089	0.29739	0	0	-0.08998	tiparp	Distal Intergenic	ENSDARG00000061841
18	35861536	35861544	Atf1_MA0604.1	7.87934	-	18	35861484	35861592	5.11615	5.35773	1	1	-0.06482	opa3	Promoter (<=1kb)	ENSDARG00000061761
18	36721157	36721165	Atf1_MA0604.1	9.08076	-	18	36721065	36721268	0.49989	0.48735	0	0	0.02851	capn12	Exon (NM_001083063/799247, exon 11 of 20)	ENSDARG00000010758
18	36788616	36788624	Atf1_MA0604.1	7.85954	-	18	36788561	36788788	3.70334	4.08379	1	1	-0.13615	fosb	Promoter (<=1kb)	ENSDARG00000055751
18	36801915	36801923	Atf1_MA0604.1	8.97415	-	18	36801838	36802009	2.34799	1.57834	1	1	0.53373	si:ch211-160d20.3	Promoter (<=1kb)	ENSDARG00000020611
18	36825362	36825370	Atf1_MA0604.1	8.97482	+	18	36825237	36825615	3.08031	2.85456	1	1	0.10482	ttc9b	Promoter (<=1kb)	ENSDARG00000068421
18	37045554	37045562	Atf1_MA0604.1	7.77273	-	18	37045541	37045673	0.31095	0.35269	0	0	-0.12747	qpctla	Distal Intergenic	ENSDARG00000061691
18	37426818	37426826	Atf1_MA0604.1	7.75293	-	18	37426736	37426921	0.42467	0.4229	0	0	0.00452	yap1	Distal Intergenic	ENSDARG00000068401
18	37643311	37643319	Atf1_MA0604.1	7.87934	-	18	37643229	37643357	0.31612	0.35215	0	0	-0.10948	yap1	Distal Intergenic	ENSDARG00000068401
18	37643327	37643335	Atf1_MA0604.1	7.87934	-	18	37643229	37643357	0.27541	0.35215	0	0	-0.24407	yap1	Distal Intergenic	ENSDARG00000068401
18	37882787	37882795	Atf1_MA0604.1	7.87934	-	18	37882667	37882856	0.32043	0.26434	0	0	0.18702	luzp2	Intron (NM_001099255/100137118, intron 9 of 10)	ENSDARG00000068247
18	37896406	37896414	Atf1_MA0604.1	7.88	+	18	37896391	37896522	0.32421	0.34956	0	0	-0.07656	luzp2	Intron (NM_001099255/100137118, intron 6 of 10)	ENSDARG00000068247
18	38006407	38006415	Atf1_MA0604.1	7.75293	-	18	38006341	38006538	0.3669	0.21494	0	0	0.51302	luzp2	Intron (NM_001099255/100137118, intron 1 of 10)	ENSDARG00000068247
18	38771985	38771993	Atf1_MA0604.1	7.75293	-	18	38771929	38772045	0.43018	0.43046	0	0	-0.00071	onecut1	Promoter (1-2kb)	ENSDARG00000007982
18	38773922	38773930	Atf1_MA0604.1	8.97482	+	18	38773873	38774061	1.11822	0.91541	1	0	0.25338	onecut1	Promoter (<=1kb)	ENSDARG00000007982
18	38904189	38904197	Atf1_MA0604.1	8.97415	-	18	38904154	38904314	0.71963	1.09839	0	1	-0.52621	arpp19a	Promoter (<=1kb)	ENSDARG00000032532
18	39125637	39125645	Atf1_MA0604.1	7.88	+	18	39125595	39125791	3.13023	2.85769	1	1	0.1255	bcl2l10	Promoter (<=1kb)	ENSDARG00000026766
18	39281891	39281899	Atf1_MA0604.1	7.87934	-	18	39281852	39282028	0.18974	0.18226	0	0	0.03301	leo1	Distal Intergenic	ENSDARG00000055357
18	39346750	39346758	Atf1_MA0604.1	9.08142	+	18	39346725	39346850	0.29319	0.36811	0	0	-0.2297	tmod2	Promoter (<=1kb)	ENSDARG00000002571
18	39492148	39492156	Atf1_MA0604.1	7.77273	-	18	39491875	39492325	3.43548	4.43601	1	1	-0.35587	scg3	Promoter (<=1kb)	ENSDARG00000086288
18	39796498	39796506	Atf1_MA0604.1	7.85954	-	18	39796497	39796799	1.10244	1.05323	1	1	0.05826	dmxl2	Promoter (<=1kb)	ENSDARG00000091293
18	39898624	39898632	Atf1_MA0604.1	7.85855	+	18	39898503	39898648	0.17476	0.14549	0	0	0.14039	dmxl2	Distal Intergenic	ENSDARG00000091293
18	40215932	40215940	Atf1_MA0604.1	8.97482	+	18	40215904	40216018	0.243	0.28624	0	0	-0.15398	sema6dl	Distal Intergenic	ENSDARG00000011533
18	40420284	40420292	Atf1_MA0604.1	9.08076	-	18	40420186	40420583	0.4409	0.30893	0	0	0.37114	ugt5c1	Distal Intergenic	ENSDARG00000061444
18	40694732	40694740	Atf1_MA0604.1	8.97482	+	18	40694503	40694923	7.15279	6.28607	1	1	0.18251	si:ch211-132b12.7	Promoter (<=1kb)	ENSDARG00000068374
18	40707535	40707543	Atf1_MA0604.1	7.88	+	18	40707376	40707755	5.72165	5.90734	1	1	-0.04499	ccnp	Distal Intergenic	ENSDARG00000055250
18	41191615	41191623	Atf1_MA0604.1	7.7734	+	18	41191593	41191724	0.3035	0.29439	0	0	0.02988	fbxo36a	Distal Intergenic	ENSDARG00000010662
18	41270946	41270954	Atf1_MA0604.1	7.85855	+	18	41270852	41271066	0.28007	0.30232	0	0	-0.0743	trip12	Intron (NM_001347668/564866, intron 2 of 39)	ENSDARG00000061397
18	41520864	41520872	Atf1_MA0604.1	7.75195	+	18	41520835	41521050	1.57139	2.01926	1	1	-0.33521	ccnl1a	Promoter (<=1kb)	ENSDARG00000055124
18	41660893	41660901	Atf1_MA0604.1	7.88	+	18	41660773	41661029	3.16375	2.67126	1	1	0.23282	fzd9b	Promoter (<=1kb)	ENSDARG00000014673
18	41909051	41909059	Atf1_MA0604.1	7.87934	-	18	41909041	41909198	0.36248	0.14833	0	0	0.79942	pgr	Distal Intergenic	ENSDARG00000035966
18	42142764	42142772	Atf1_MA0604.1	7.85954	-	18	42142712	42142892	0.30821	0.52773	0	0	-0.57413	cntn5	Distal Intergenic	ENSDARG00000021584
18	42205683	42205691	Atf1_MA0604.1	8.97415	-	18	42205647	42205775	0.24621	0.30636	0	0	-0.20837	cntn5	Intron (NM_199804/327429, intron 14 of 22)	ENSDARG00000021584
18	43614680	43614688	Atf1_MA0604.1	7.7734	+	18	43614661	43614816	0.32385	0.34371	0	0	-0.06037	bcl9l	Distal Intergenic	ENSDARG00000055054
18	44401218	44401226	Atf1_MA0604.1	7.88	+	18	44401076	44401264	0.29058	0.3	0	0	-0.03116	prdm10	Intron (NM_001123012/796801, intron 12 of 16)	ENSDARG00000104251
18	44403888	44403896	Atf1_MA0604.1	7.87934	-	18	44403858	44403986	0.17743	0.14185	0	0	0.17099	prdm10	Exon (NM_001123012/796801, exon 12 of 17)	ENSDARG00000104251
18	44483547	44483555	Atf1_MA0604.1	7.75195	+	18	44483464	44483778	0.26996	0.357	0	0	-0.27721	aplp2	Intron (NM_001123012/796801, intron 1 of 16)	ENSDARG00000054864
18	44854386	44854394	Atf1_MA0604.1	7.7734	+	18	44854285	44854427	1.48853	2.12051	1	1	-0.47285	arfgap2	Promoter (1-2kb)	ENSDARG00000067601
18	45529544	45529552	Atf1_MA0604.1	8.97415	-	18	45529437	45529623	0.33765	0.46077	0	0	-0.3303	wt1b	Distal Intergenic	ENSDARG00000007990
18	45765030	45765038	Atf1_MA0604.1	7.77273	-	18	45764940	45765078	0.73183	0.76417	0	0	-0.05249	cstf3	Promoter (<=1kb)	ENSDARG00000018904
18	46113550	46113558	Atf1_MA0604.1	8.97415	-	18	46113361	46113616	0.2835	0.36567	0	0	-0.25533	blvrb	Distal Intergenic	ENSDARG00000096829
18	46282663	46282671	Atf1_MA0604.1	8.97482	+	18	46282538	46282722	1.52229	1.50724	1	1	0.01311	foxa3	Distal Intergenic	ENSDARG00000012788
18	46456875	46456883	Atf1_MA0604.1	8.97415	-	18	46456661	46457013	0.43563	0.57223	0	0	-0.30677	sphkap	Intron (NM_001083045/100034387, intron 2 of 11)	ENSDARG00000017429
18	46476945	46476953	Atf1_MA0604.1	7.75195	+	18	46476888	46476989	0.17037	0.28342	0	0	-0.44698	sphkap	Distal Intergenic	ENSDARG00000017429
18	46479515	46479523	Atf1_MA0604.1	8.97415	-	18	46479315	46479654	0.8201	0.8337	0	0	-0.02027	sphkap	Distal Intergenic	ENSDARG00000017429
18	46707018	46707026	Atf1_MA0604.1	7.75293	-	18	46706904	46707242	0.77665	0.99904	0	1	-0.3131	pid1	Intron (NM_001282486/100332110, intron 12 of 13)	ENSDARG00000098984
18	46927221	46927229	Atf1_MA0604.1	7.7734	+	18	46926967	46927305	0.86577	0.88125	0	0	-0.02202	dner	Distal Intergenic	ENSDARG00000061031
18	46971058	46971066	Atf1_MA0604.1	7.75293	-	18	46971017	46971223	0.46655	0.44825	0	0	0.04413	dner	Distal Intergenic	ENSDARG00000061031
18	47060126	47060134	Atf1_MA0604.1	7.85954	-	18	47060113	47060246	0.54156	0.48315	0	0	0.12908	rbm7	Distal Intergenic	ENSDARG00000020841
18	47412091	47412099	Atf1_MA0604.1	7.88	+	18	47411883	47412148	0.14791	0.21868	0	0	-0.31619	rbm7	Distal Intergenic	ENSDARG00000020841
18	47535715	47535723	Atf1_MA0604.1	7.88	+	18	47535653	47535770	0.14563	0.25797	0	0	-0.47722	rbm7	Distal Intergenic	ENSDARG00000020841
18	48028451	48028459	Atf1_MA0604.1	9.08076	-	18	48028428	48028525	0.22376	0.20525	0	0	0.07515	smtla	Distal Intergenic	ENSDARG00000038191
18	48868696	48868704	Atf1_MA0604.1	9.08142	+	18	48868632	48868900	1.00769	0.75	1	0	0.36653	ppp1r37	Promoter (<=1kb)	ENSDARG00000078458
18	49176997	49177005	Atf1_MA0604.1	7.85855	+	18	49176929	49177050	0.15084	0.382	0	0	-0.84184	yif1b	Distal Intergenic	ENSDARG00000040505
18	49921781	49921789	Atf1_MA0604.1	8.97415	-	18	49921764	49922094	0.30109	0.25182	0	0	0.17051	mob2b	Distal Intergenic	ENSDARG00000012005
18	49974801	49974809	Atf1_MA0604.1	9.08076	-	18	49974772	49975009	1.50499	1.66176	1	1	-0.13126	mob2b	Promoter (<=1kb)	ENSDARG00000012005
18	50029934	50029942	Atf1_MA0604.1	7.75195	+	18	50029930	50030270	0.41007	0.5078	0	0	-0.23558	mob2b	Intron (NM_001045317/724012, intron 1 of 4)	ENSDARG00000012005
18	50261544	50261552	Atf1_MA0604.1	7.85855	+	18	50261328	50261568	0.23974	0.32192	0	0	-0.28202	insyn1	Distal Intergenic	ENSDARG00000026247
18	50442888	50442896	Atf1_MA0604.1	7.85855	+	18	50442885	50443125	0.32056	0.32039	0	0	0.00053	cd276	Distal Intergenic	ENSDARG00000003061
18	50451512	50451520	Atf1_MA0604.1	7.75195	+	18	50451473	50451763	0.35132	0.32758	0	0	0.07131	cd276	Intron (NM_001080622/791140, intron 7 of 7)	ENSDARG00000003061
19	6757	6765	Atf1_MA0604.1	7.75195	+	19	6726	6966	0.83937	0.77959	0	0	0.09078	dnajc8	Distal Intergenic	ENSDARG00000059373
19	6822	6830	Atf1_MA0604.1	7.88	+	19	6726	6966	0.75346	0.90698	0	0	-0.22854	dnajc8	Distal Intergenic	ENSDARG00000059373
19	11002	11010	Atf1_MA0604.1	7.85855	+	19	10914	11182	0.4438	0.51354	0	0	-0.16256	dnajc8	Distal Intergenic	ENSDARG00000059373
19	63416	63424	Atf1_MA0604.1	7.75195	+	19	63387	63542	0.66969	0.73636	0	0	-0.11403	dnajc8	Distal Intergenic	ENSDARG00000059373
19	63449	63457	Atf1_MA0604.1	8.97482	+	19	63387	63542	0.88069	0.78618	0	0	0.14005	dnajc8	Distal Intergenic	ENSDARG00000059373
19	72305	72313	Atf1_MA0604.1	7.85954	-	19	72233	72372	1.41813	1.33122	1	1	0.08275	dnajc8	Promoter (<=1kb)	ENSDARG00000059373
19	82433	82441	Atf1_MA0604.1	7.77273	-	19	82369	82476	2.39721	2.58317	1	1	-0.10201	hnrnpr	Promoter (<=1kb)	ENSDARG00000014569
19	91200	91208	Atf1_MA0604.1	7.7734	+	19	91058	91512	0.85139	0.7676	0	0	0.12727	atp5if1a	Distal Intergenic	ENSDARG00000067975
19	204840	204848	Atf1_MA0604.1	7.88	+	19	204685	204952	6.42261	6.66362	1	1	-0.05203	scn1bb	Promoter (<=1kb)	ENSDARG00000105003
19	341787	341795	Atf1_MA0604.1	7.87934	-	19	341695	341829	5.16821	4.03206	1	1	0.3474	ensaa	Promoter (<=1kb)	ENSDARG00000036944
19	431841	431849	Atf1_MA0604.1	7.87934	-	19	431751	431851	0.19645	0.19509	0	0	0.00583	dus3l	Promoter (<=1kb)	ENSDARG00000099528
19	619426	619434	Atf1_MA0604.1	8.97415	-	19	619361	619456	0.56356	0.46029	0	0	0.22869	nup42	Promoter (<=1kb)	ENSDARG00000029043
19	1602977	1602985	Atf1_MA0604.1	7.75293	-	19	1602963	1603103	0.2833	0.32645	0	0	-0.13976	scrt1a	Distal Intergenic	ENSDARG00000100821
19	1627527	1627535	Atf1_MA0604.1	7.85954	-	19	1627401	1627596	0.55517	0.5471	0	0	0.01682	scrt1a	Promoter (<=1kb)	ENSDARG00000100821
19	1666975	1666983	Atf1_MA0604.1	7.85954	-	19	1666829	1667112	0.28392	0.24036	0	0	0.15607	lrrc3b	Intron (NM_001089516/100037364, intron 1 of 1)	ENSDARG00000063215
19	1905546	1905554	Atf1_MA0604.1	7.77273	-	19	1905444	1905649	4.97938	4.9066	1	1	0.02065	rplp1	Promoter (<=1kb)	ENSDARG00000021864
19	2222296	2222304	Atf1_MA0604.1	7.7734	+	19	2222087	2222304	0.61582	0.6965	0	0	-0.14616	polr1f	Promoter (<=1kb)	ENSDARG00000024416
19	2275887	2275895	Atf1_MA0604.1	8.97482	+	19	2275826	2275916	0.08126	0.09429	0	0	-0.08223	btd	Intron (NM_198819/386705, intron 26 of 26)	ENSDARG00000099596
19	2486753	2486761	Atf1_MA0604.1	7.85855	+	19	2486631	2486817	0.49355	0.44042	0	0	0.12617	sp8a	Promoter (<=1kb)	ENSDARG00000011870
19	2661345	2661353	Atf1_MA0604.1	7.77273	-	19	2661229	2661430	0.85735	0.60711	0	0	0.41634	hycc1	Distal Intergenic	ENSDARG00000026762
19	2803263	2803271	Atf1_MA0604.1	7.87934	-	19	2803210	2803455	1.71764	1.84387	1	1	-0.0948	exosc7	Promoter (<=1kb)	ENSDARG00000100060
19	3383029	3383037	Atf1_MA0604.1	7.85855	+	19	3382696	3383059	0.23417	0.23587	0	0	-0.00652	illr2	Distal Intergenic	ENSDARG00000094882
19	3530867	3530875	Atf1_MA0604.1	7.77273	-	19	3530763	3530906	0.15133	0.21352	0	0	-0.27835	edn1	Distal Intergenic	ENSDARG00000036912
19	3712920	3712928	Atf1_MA0604.1	8.97482	+	19	3712837	3713108	1.62488	1.47881	1	1	0.12457	nedd9	Promoter (<=1kb)	ENSDARG00000089878
19	4899798	4899806	Atf1_MA0604.1	7.7734	+	19	4899750	4899912	0.3899	0.39758	0	0	-0.02072	mir30a	Distal Intergenic	ENSDARG00000090098
19	4935513	4935521	Atf1_MA0604.1	9.08142	+	19	4935380	4935607	2.56753	2.38384	1	1	0.10132	ppp1r1b	Distal Intergenic	ENSDARG00000076280
19	5086853	5086861	Atf1_MA0604.1	8.97482	+	19	5086825	5087054	0.61985	0.5285	0	0	0.18455	zgc:91968	Exon (NM_001044858/558344, exon 40 of 41)	ENSDARG00000011076
19	5336462	5336470	Atf1_MA0604.1	8.97415	-	19	5336248	5336622	2.7092	4.01396	1	1	-0.54379	stx1b	Promoter (1-2kb)	ENSDARG00000000503
19	5628226	5628234	Atf1_MA0604.1	7.85855	+	19	5627991	5628268	0.17046	0.16229	0	0	0.03836	wipf2b	Distal Intergenic	ENSDARG00000006712
19	6382534	6382542	Atf1_MA0604.1	7.75195	+	19	6382533	6382674	0.45996	0.34665	0	0	0.30148	atp1a3a	Distal Intergenic	ENSDARG00000018259
19	6788433	6788441	Atf1_MA0604.1	9.08142	+	19	6788241	6788451	0.20797	0.19036	0	0	0.07472	pvrl2l	Intron (NM_001245959/560933, intron 1 of 5)	ENSDARG00000063390
19	6794129	6794137	Atf1_MA0604.1	7.77273	-	19	6793953	6794225	1.20625	1.06758	1	1	0.15672	pvrl2l	Intron (NM_001245959/560933, intron 1 of 5)	ENSDARG00000063390
19	6834295	6834303	Atf1_MA0604.1	7.75195	+	19	6834277	6834361	0.1104	0.20047	0	0	-0.44192	pvrl2l	Intron (NM_001245959/560933, intron 1 of 5)	ENSDARG00000063390
19	6846927	6846935	Atf1_MA0604.1	7.85855	+	19	6846871	6847107	0.40718	0.32587	0	0	0.23167	pvrl2l	Intron (NM_001245959/560933, intron 1 of 5)	ENSDARG00000063390
19	7244658	7244666	Atf1_MA0604.1	7.75195	+	19	7244603	7244717	0.1692	0.23201	0	0	-0.26609	brd2a	Exon (NM_001270571/30445, exon 8 of 12)	ENSDARG00000022280
19	7323812	7323820	Atf1_MA0604.1	8.97482	+	19	7323716	7323919	1.85431	1.64844	1	1	0.15711	col11a2	Distal Intergenic	ENSDARG00000012422
19	7621924	7621932	Atf1_MA0604.1	7.75195	+	19	7621815	7621977	1.25143	1.02337	1	1	0.25807	lix1l	Promoter (<=1kb)	ENSDARG00000063244
19	7717977	7717985	Atf1_MA0604.1	7.88	+	19	7717862	7718039	0.55188	0.52583	0	0	0.05529	cgnb	Promoter (<=1kb)	ENSDARG00000058690
19	7742502	7742510	Atf1_MA0604.1	7.77273	-	19	7742422	7742515	0.18578	0.09342	0	0	0.47939	cgnb	Exon (NM_001044762/100005752, exon 7 of 20)	ENSDARG00000058690
19	7838685	7838693	Atf1_MA0604.1	7.75195	+	19	7838554	7838785	4.24861	3.6027	1	1	0.22963	ubap2l	Promoter (1-2kb)	ENSDARG00000063219
19	7916039	7916047	Atf1_MA0604.1	7.85855	+	19	7915921	7916143	3.43431	2.92175	1	1	0.22325	cks1b	Promoter (<=1kb)	ENSDARG00000007971
19	8103565	8103573	Atf1_MA0604.1	7.75293	-	19	8103537	8103785	0.30366	0.38047	0	0	-0.22993	si:dkey-266f7.9	Distal Intergenic	ENSDARG00000075958
19	8617539	8617547	Atf1_MA0604.1	9.08142	+	19	8617486	8617599	0.45096	0.49108	0	0	-0.09462	dpm3	Promoter (<=1kb)	ENSDARG00000058650
19	8829668	8829676	Atf1_MA0604.1	7.87934	-	19	8829566	8829719	1.1872	1.0067	1	1	0.21074	rps27.1	Promoter (<=1kb)	ENSDARG00000023298
19	8905703	8905711	Atf1_MA0604.1	7.85855	+	19	8905636	8905911	0.64882	0.46056	0	0	0.39287	cers2a	Exon (NM_131494/57922, exon 11 of 14)	ENSDARG00000013704
19	9021117	9021125	Atf1_MA0604.1	7.75293	-	19	9021029	9021430	6.10907	5.57516	1	1	0.12883	ciarta	Promoter (<=1kb)	ENSDARG00000058094
19	9153704	9153712	Atf1_MA0604.1	7.75195	+	19	9153693	9153920	0.2345	0.25937	0	0	-0.09254	lrrc71	Exon (NM_001346407/563799, exon 20 of 27)	ENSDARG00000036412
19	9246099	9246107	Atf1_MA0604.1	8.97482	+	19	9246040	9246162	0.15409	0.15305	0	0	0.0051	si:ch211-81a5.8	Exon (NM_001044879/558981, exon 10 of 13)	ENSDARG00000070972
19	9255189	9255197	Atf1_MA0604.1	9.08076	-	19	9255131	9255310	0.22143	0.16755	0	0	0.23226	si:ch211-81a5.8	Promoter (<=1kb)	ENSDARG00000070972
19	9957649	9957657	Atf1_MA0604.1	7.7734	+	19	9957633	9957842	0.29751	0.25349	0	0	0.15266	cacng7a	Distal Intergenic	ENSDARG00000063006
19	10091865	10091873	Atf1_MA0604.1	9.08142	+	19	10091766	10092096	0.24786	0.24409	0	0	0.01406	cacng7a	Distal Intergenic	ENSDARG00000063006
19	10330017	10330025	Atf1_MA0604.1	7.75195	+	19	10330010	10330125	0.23929	0.11765	0	0	0.55627	znf865	Distal Intergenic	ENSDARG00000036698
19	11290664	11290672	Atf1_MA0604.1	8.97482	+	19	11290658	11290853	0.71287	0.70177	0	0	0.01888	ssr2	Distal Intergenic	ENSDARG00000005230
19	11320697	11320705	Atf1_MA0604.1	7.85855	+	19	11320604	11320792	1.14886	1.24744	1	1	-0.10626	ssr2	Promoter (<=1kb)	ENSDARG00000005230
19	11368843	11368851	Atf1_MA0604.1	7.88	+	19	11368763	11368927	0.25298	0.26642	0	0	-0.04841	eepd1	Intron (NM_205759/402965, intron 2 of 6)	ENSDARG00000071116
19	11661930	11661938	Atf1_MA0604.1	7.75195	+	19	11661736	11661969	0.18958	0.21211	0	0	-0.09514	hsbp1l1	Distal Intergenic	ENSDARG00000075984
19	11674002	11674010	Atf1_MA0604.1	7.75195	+	19	11673972	11674043	0.19033	0.21967	0	0	-0.12244	hsbp1l1	Distal Intergenic	ENSDARG00000075984
19	11786683	11786691	Atf1_MA0604.1	9.08142	+	19	11786534	11786725	0.2627	0.25107	0	0	0.04218	ctdp1	Intron (NM_001002873/442930, intron 12 of 12)	ENSDARG00000017522
19	11933975	11933983	Atf1_MA0604.1	7.7734	+	19	11933957	11934128	2.07391	1.97756	1	1	0.06417	adck5	Promoter (2-3kb)	ENSDARG00000075405
19	11934046	11934054	Atf1_MA0604.1	7.75195	+	19	11933957	11934128	1.23619	1.20093	1	1	0.03742	adck5	Promoter (2-3kb)	ENSDARG00000075405
19	11935822	11935830	Atf1_MA0604.1	7.85954	-	19	11935707	11935840	0.53763	0.42873	0	0	0.25238	adck5	Promoter (1-2kb)	ENSDARG00000075405
19	12031724	12031732	Atf1_MA0604.1	7.87934	-	19	12031629	12031753	0.38157	0.31471	0	0	0.19755	cpsf1	Promoter (<=1kb)	ENSDARG00000034178
19	12226275	12226283	Atf1_MA0604.1	7.85954	-	19	12226176	12226420	4.48241	5.61573	1	1	-0.3163	pabpc1b	Promoter (<=1kb)	ENSDARG00000021140
19	12430544	12430552	Atf1_MA0604.1	7.88	+	19	12430517	12430601	0.45527	0.36059	0	0	0.2495	psmg2	Promoter (<=1kb)	ENSDARG00000035987
19	12694700	12694708	Atf1_MA0604.1	7.77273	-	19	12694694	12694829	0.41273	0.51925	0	0	-0.25387	fam210aa	Distal Intergenic	ENSDARG00000035985
19	12790389	12790397	Atf1_MA0604.1	7.7734	+	19	12790312	12790425	0.19709	0.16263	0	0	0.15514	rnmt	Distal Intergenic	ENSDARG00000070553
19	12852590	12852598	Atf1_MA0604.1	7.88	+	19	12852401	12852650	0.34929	0.31194	0	0	0.11434	mc5ra	Distal Intergenic	ENSDARG00000031348
19	13045517	13045525	Atf1_MA0604.1	7.88	+	19	13045425	13045645	3.33077	3.02892	1	1	0.13123	slc25a32a	Promoter (<=1kb)	ENSDARG00000089791
19	14060256	14060264	Atf1_MA0604.1	8.97415	-	19	14060048	14060286	0.43893	0.47733	0	0	-0.09251	stx12	Promoter (<=1kb)	ENSDARG00000098813
19	14669501	14669509	Atf1_MA0604.1	7.75195	+	19	14669427	14669673	0.42538	0.55247	0	0	-0.29211	tent5bb	Promoter (<=1kb)	ENSDARG00000011797
19	14950385	14950393	Atf1_MA0604.1	7.75195	+	19	14950344	14950430	0.25159	0.1997	0	0	0.20457	oprd1a	Distal Intergenic	ENSDARG00000041660
19	15664750	15664758	Atf1_MA0604.1	8.97415	-	19	15664603	15665152	4.88488	5.21586	1	1	-0.09201	foxo6b	Promoter (1-2kb)	ENSDARG00000024619
19	15869931	15869939	Atf1_MA0604.1	7.75293	-	19	15869836	15870308	1.41618	0.74889	1	0	0.8073	cited4a	Distal Intergenic	ENSDARG00000035990
19	15991682	15991690	Atf1_MA0604.1	8.97482	+	19	15991614	15991952	0.54601	0.52726	0	0	0.03993	cited4a	Distal Intergenic	ENSDARG00000035990
19	17942491	17942499	Atf1_MA0604.1	8.97482	+	19	17942345	17942649	8.40743	7.06546	1	1	0.24637	nr1d2b	Promoter (<=1kb)	ENSDARG00000009594
19	19282779	19282787	Atf1_MA0604.1	7.75293	-	19	19282686	19282838	2.45542	2.19498	1	1	0.1525	ppt2b	Promoter (<=1kb)	ENSDARG00000104542
19	19668419	19668427	Atf1_MA0604.1	8.97482	+	19	19668375	19668470	0.35214	0.19134	0	0	0.56947	ptpn23b	Promoter (<=1kb)	ENSDARG00000098689
19	20026429	20026437	Atf1_MA0604.1	9.08076	-	19	20026370	20026669	3.47729	3.56592	1	1	-0.03491	tax1bp1a	Promoter (<=1kb)	ENSDARG00000098288
19	20206199	20206207	Atf1_MA0604.1	9.08076	-	19	20206047	20206367	1.09054	1.05667	1	1	0.04024	hoxa3a	Promoter (1-2kb)	ENSDARG00000103862
19	20521181	20521189	Atf1_MA0604.1	9.08142	+	19	20521156	20521229	0.47003	0.29852	0	0	0.4754	pals2b	Promoter (<=1kb)	ENSDARG00000029761
19	20593551	20593559	Atf1_MA0604.1	7.88	+	19	20593489	20593656	1.49524	1.53026	1	1	-0.03055	tra2a	Promoter (<=1kb)	ENSDARG00000007863
19	20632637	20632645	Atf1_MA0604.1	8.97482	+	19	20632296	20632728	7.99896	7.73464	1	1	0.04763	igf2bp3	Intron (NM_131491/30967, intron 3 of 14)	ENSDARG00000010266
19	21124072	21124080	Atf1_MA0604.1	7.85954	-	19	21124024	21124210	1.45648	1.77752	1	1	-0.26421	rab5aa	Promoter (<=1kb)	ENSDARG00000018602
19	21781718	21781726	Atf1_MA0604.1	8.97482	+	19	21781650	21781891	1.4231	1.31521	1	1	0.10312	tshz1	Distal Intergenic	ENSDARG00000005026
19	21786589	21786597	Atf1_MA0604.1	7.75293	-	19	21786519	21786767	0.39051	0.34702	0	0	0.12318	tshz1	Distal Intergenic	ENSDARG00000005026
19	22114337	22114345	Atf1_MA0604.1	7.75195	+	19	22114316	22114655	0.41376	0.40712	0	0	0.01737	znf516	Intron (NM_001159669/100003866, intron 3 of 3)	ENSDARG00000070809
19	22223245	22223253	Atf1_MA0604.1	7.75293	-	19	22223189	22223414	0.35546	0.39015	0	0	-0.09746	znf516	Distal Intergenic	ENSDARG00000070809
19	22335584	22335592	Atf1_MA0604.1	7.75195	+	19	22335546	22335620	0.12187	0.166	0	0	-0.22396	sall3b	Distal Intergenic	ENSDARG00000057586
19	22632377	22632385	Atf1_MA0604.1	7.77273	-	19	22632237	22632471	1.56916	1.86398	1	1	-0.22947	nfatc1	Promoter (<=1kb)	ENSDARG00000036168
19	22632461	22632469	Atf1_MA0604.1	7.77273	-	19	22632237	22632471	1.18314	1.20979	1	1	-0.02875	nfatc1	Promoter (<=1kb)	ENSDARG00000036168
19	23181650	23181658	Atf1_MA0604.1	9.08142	+	19	23181413	23181681	0.34021	0.37782	0	0	-0.10859	trhrb	Intron (NM_001020627/553654, intron 8 of 9)	ENSDARG00000036159
19	23312352	23312360	Atf1_MA0604.1	7.85855	+	19	23312349	23312471	0.17941	0.22313	0	0	-0.18459	pkhd1l1.2	Exon (NM_001318128/569261, exon 45 of 76)	ENSDARG00000040004
19	24334674	24334682	Atf1_MA0604.1	9.08076	-	19	24334618	24334921	4.15472	3.64975	1	1	0.18042	snapin	Promoter (<=1kb)	ENSDARG00000062382
19	24334733	24334741	Atf1_MA0604.1	7.7734	+	19	24334618	24334921	6.70853	5.24623	1	1	0.34647	snapin	Promoter (<=1kb)	ENSDARG00000062382
19	24533899	24533907	Atf1_MA0604.1	7.77273	-	19	24533765	24534041	0.99774	1.29643	1	1	-0.33608	zgc:64022	Distal Intergenic	ENSDARG00000070705
19	24935381	24935389	Atf1_MA0604.1	7.85954	-	19	24935372	24935606	0.4178	0.22815	0	0	0.59825	txnipa	Distal Intergenic	ENSDARG00000036107
19	25009860	25009868	Atf1_MA0604.1	7.77273	-	19	25009780	25009983	2.44836	3.10558	1	1	-0.32634	si:dkeyp-92c9.2	Promoter (2-3kb)	ENSDARG00000036105
19	25085908	25085916	Atf1_MA0604.1	7.77273	-	19	25085867	25086073	0.27235	0.22342	0	0	0.18181	si:dkeyp-92c9.2	Intron (NM_001045221/571487, intron 20 of 21)	ENSDARG00000036105
19	25173874	25173882	Atf1_MA0604.1	7.85954	-	19	25173823	25174010	1.72564	2.27533	1	1	-0.37239	myo1g	Distal Intergenic	ENSDARG00000036104
19	25173932	25173940	Atf1_MA0604.1	7.75293	-	19	25173823	25174010	1.31305	1.6919	1	1	-0.33407	myo1g	Distal Intergenic	ENSDARG00000036104
19	25248556	25248564	Atf1_MA0604.1	7.75293	-	19	25248509	25248632	0.20256	0.23255	0	0	-0.12077	si:ch211-195b13.1	Distal Intergenic	ENSDARG00000016623
19	25529416	25529424	Atf1_MA0604.1	7.88	+	19	25529394	25529555	0.32052	0.29578	0	0	0.0795	ptp4a3a	Promoter (<=1kb)	ENSDARG00000039997
19	25549854	25549862	Atf1_MA0604.1	7.77273	-	19	25549828	25549995	0.28214	0.1811	0	0	0.39373	ptp4a3a	Distal Intergenic	ENSDARG00000039997
19	25565436	25565444	Atf1_MA0604.1	7.87934	-	19	25565303	25565514	1.38817	1.47494	1	1	-0.07963	ptp4a3a	Distal Intergenic	ENSDARG00000039997
19	25620221	25620229	Atf1_MA0604.1	9.08076	-	19	25620085	25620421	1.31353	1.57412	1	1	-0.23777	rims3	Intron (NM_001100009/563414, intron 1 of 5)	ENSDARG00000062305
19	25779497	25779505	Atf1_MA0604.1	7.85954	-	19	25779382	25779614	0.36343	0.25944	0	0	0.33314	glcci1a	Exon (NM_001079950/378997, exon 7 of 8)	ENSDARG00000008503
19	25880791	25880799	Atf1_MA0604.1	8.97415	-	19	25880619	25880845	0.83643	0.67478	0	0	0.26084	rpa3	Promoter (<=1kb)	ENSDARG00000002613
19	25961663	25961671	Atf1_MA0604.1	7.87934	-	19	25961626	25961706	0.27779	0.16893	0	0	0.4344	sdhaf3	Intron (NM_001005926/449654, intron 1 of 1)	ENSDARG00000036092
19	26446021	26446029	Atf1_MA0604.1	7.7734	+	19	26445867	26446078	0.25236	0.31923	0	0	-0.22655	jarid2b	Intron (NM_001202459/558456, intron 1 of 17)	ENSDARG00000062268
19	26696013	26696021	Atf1_MA0604.1	7.77273	-	19	26695988	26696236	0.30781	0.37436	0	0	-0.19951	dtnbp1b	Distal Intergenic	ENSDARG00000055206
19	27422558	27422566	Atf1_MA0604.1	8.97482	+	19	27422498	27422624	0.51825	0.54562	0	0	-0.05869	sacm1la	Promoter (<=1kb)	ENSDARG00000015290
19	27819571	27819579	Atf1_MA0604.1	8.97482	+	19	27819444	27819636	0.16654	0.2804	0	0	-0.45454	mgat1b	Intron (NM_001130661/100170827, intron 27 of 29)	ENSDARG00000036065
19	28699897	28699905	Atf1_MA0604.1	7.77273	-	19	28699848	28699954	0.81681	0.73607	0	0	0.12706	mrpl36	Promoter (<=1kb)	ENSDARG00000070607
19	28837712	28837720	Atf1_MA0604.1	8.97415	-	19	28837473	28837816	0.50671	0.52836	0	0	-0.04744	nrsn1l	Distal Intergenic	ENSDARG00000056572
19	29268040	29268048	Atf1_MA0604.1	7.88	+	19	29267864	29268111	0.30341	0.26893	0	0	0.11654	sox4a	Distal Intergenic	ENSDARG00000004588
19	29458628	29458636	Atf1_MA0604.1	7.85954	-	19	29458556	29458822	0.26317	0.1942	0	0	0.27001	e2f3	Distal Intergenic	ENSDARG00000070463
19	29716575	29716583	Atf1_MA0604.1	8.97415	-	19	29716511	29716686	1.77073	1.7073	1	1	0.04868	srfbp1	Promoter (<=1kb)	ENSDARG00000075323
19	29750523	29750531	Atf1_MA0604.1	7.85954	-	19	29750479	29750591	0.36868	0.46612	0	0	-0.25243	ldlrap1a	Promoter (<=1kb)	ENSDARG00000004311
19	29778744	29778752	Atf1_MA0604.1	7.7734	+	19	29778665	29778873	1.16023	1.07798	1	1	0.09421	ldlrap1a	Distal Intergenic	ENSDARG00000004311
19	29898466	29898474	Atf1_MA0604.1	8.97415	-	19	29898272	29898526	0.39152	0.44552	0	0	-0.13937	fndc5b	Distal Intergenic	ENSDARG00000035895
19	29934882	29934890	Atf1_MA0604.1	7.87934	-	19	29934873	29935110	0.18203	0.19958	0	0	-0.07635	fndc5b	Distal Intergenic	ENSDARG00000035895
19	30144942	30144950	Atf1_MA0604.1	9.08142	+	19	30144903	30145022	0.45775	0.43014	0	0	0.06812	marcksl1b	Distal Intergenic	ENSDARG00000035715
19	30303713	30303721	Atf1_MA0604.1	7.7734	+	19	30303673	30303929	0.41895	0.36951	0	0	0.13338	si:ch73-130a3.4	Distal Intergenic	ENSDARG00000056213
19	30771793	30771801	Atf1_MA0604.1	9.08076	-	19	30771638	30771825	2.27253	1.48993	1	1	0.56548	khdrbs1b	Promoter (<=1kb)	ENSDARG00000070475
19	30823968	30823976	Atf1_MA0604.1	7.85954	-	19	30823928	30824113	0.51484	0.63904	0	0	-0.25024	agr2	3' UTR	ENSDARG00000070480
19	30832569	30832577	Atf1_MA0604.1	7.75293	-	19	30832518	30832672	2.70976	2.47578	1	1	0.12356	ppp1r10	Promoter (<=1kb)	ENSDARG00000032651
19	30834970	30834978	Atf1_MA0604.1	7.87934	-	19	30834898	30835122	5.85867	5.58538	1	1	0.06726	ppp1r10	Promoter (<=1kb)	ENSDARG00000032651
19	30968632	30968640	Atf1_MA0604.1	9.08142	+	19	30968585	30968789	0.29076	0.30094	0	0	-0.03363	hpcal4	Distal Intergenic	ENSDARG00000070491
19	30981790	30981798	Atf1_MA0604.1	7.75195	+	19	30981774	30981886	0.35559	0.37342	0	0	-0.0509	hpcal4	Distal Intergenic	ENSDARG00000070491
19	31433852	31433860	Atf1_MA0604.1	7.77273	-	19	31433839	31433970	0.18557	0.17191	0	0	0.06166	rbbp4	Exon (NM_200918/393892, exon 5 of 13)	ENSDARG00000029058
19	32411995	32412003	Atf1_MA0604.1	7.77273	-	19	32411942	32412070	0.26623	0.37871	0	0	-0.35193	znf704	Intron (NM_001044918/560056, intron 2 of 8)	ENSDARG00000061718
19	32455251	32455259	Atf1_MA0604.1	9.08142	+	19	32455033	32455328	2.54774	1.74581	1	1	0.511	znf704	Promoter (<=1kb)	ENSDARG00000061718
19	32570668	32570676	Atf1_MA0604.1	8.97415	-	19	32570631	32570735	0.35841	0.48662	0	0	-0.32972	mrpl53	Promoter (<=1kb)	ENSDARG00000008920
19	32789810	32789818	Atf1_MA0604.1	9.08142	+	19	32789753	32789836	0.44402	0.24732	0	0	0.59136	atxn1a	Distal Intergenic	ENSDARG00000061687
19	33280049	33280057	Atf1_MA0604.1	8.97415	-	19	33279984	33280148	0.20473	0.22504	0	0	-0.08238	rpl30	3' UTR	ENSDARG00000035871
19	33380844	33380852	Atf1_MA0604.1	9.08142	+	19	33380831	33381038	0.17733	0.34534	0	0	-0.61159	spire1a	Distal Intergenic	ENSDARG00000035868
19	33559308	33559316	Atf1_MA0604.1	7.85855	+	19	33559306	33559645	0.20565	0.26553	0	0	-0.22994	lratd2a	Distal Intergenic	ENSDARG00000032859
19	33620903	33620911	Atf1_MA0604.1	7.7734	+	19	33620613	33620942	0.60535	0.51653	0	0	0.18282	cibar1	Distal Intergenic	ENSDARG00000004436
19	33667755	33667763	Atf1_MA0604.1	7.85954	-	19	33667703	33668140	0.3362	0.32075	0	0	0.04749	cibar1	Distal Intergenic	ENSDARG00000004436
19	33877529	33877537	Atf1_MA0604.1	7.85855	+	19	33877442	33877618	2.42604	2.66212	1	1	-0.12693	triqk	Promoter (<=1kb)	ENSDARG00000076296
19	34426067	34426075	Atf1_MA0604.1	7.85855	+	19	34426061	34426221	0.16712	0.18254	0	0	-0.07047	elmo1	Promoter (1-2kb)	ENSDARG00000098753
19	34750473	34750481	Atf1_MA0604.1	7.75293	-	19	34750336	34750510	0.35363	0.40692	0	0	-0.14764	gabbr2	Intron (NM_001144043/560267, intron 1 of 18)	ENSDARG00000061042
19	34781012	34781020	Atf1_MA0604.1	8.97415	-	19	34780861	34781118	0.40536	0.43743	0	0	-0.0823	gabbr2	Intron (NM_001144043/560267, intron 1 of 18)	ENSDARG00000061042
19	35150362	35150370	Atf1_MA0604.1	7.85855	+	19	35150346	35150432	0.31862	0.37081	0	0	-0.1552	elp2	Intron (NM_001044925/560338, intron 6 of 21)	ENSDARG00000017199
19	35200927	35200935	Atf1_MA0604.1	7.75195	+	19	35200613	35201020	0.35996	0.26969	0	0	0.2867	abitram	Intron (NM_001144054/100034581, intron 4 of 18)	ENSDARG00000070407
19	35230750	35230758	Atf1_MA0604.1	9.08076	-	19	35230613	35230985	0.34718	0.38654	0	0	-0.11189	ctnnal1	Intron (NM_001144054/100034581, intron 1 of 18)	ENSDARG00000018162
19	35385344	35385352	Atf1_MA0604.1	7.85954	-	19	35385229	35385417	0.2305	0.38406	0	0	-0.49923	ndrg1a	Promoter (2-3kb)	ENSDARG00000032849
19	35666162	35666170	Atf1_MA0604.1	7.85855	+	19	35666102	35666261	0.39038	0.37357	0	0	0.04638	ndufs5	Distal Intergenic	ENSDARG00000006290
19	35715896	35715904	Atf1_MA0604.1	7.77273	-	19	35715695	35715911	0.34542	0.29666	0	0	0.15242	ndufs5	Distal Intergenic	ENSDARG00000006290
19	35774439	35774447	Atf1_MA0604.1	8.97415	-	19	35774362	35774478	1.14665	0.77337	1	0	0.49393	ndufs5	Promoter (<=1kb)	ENSDARG00000006290
19	35863599	35863607	Atf1_MA0604.1	7.75293	-	19	35863508	35863703	2.24416	1.69306	1	1	0.37906	anln	Promoter (<=1kb)	ENSDARG00000060917
19	35905633	35905641	Atf1_MA0604.1	7.77273	-	19	35905519	35905665	1.9372	1.96935	1	1	-0.02215	ptp4a2b	Promoter (<=1kb)	ENSDARG00000035676
19	36403946	36403954	Atf1_MA0604.1	9.08076	-	19	36403798	36404030	0.35561	0.25165	0	0	0.33894	angpt2b	Distal Intergenic	ENSDARG00000053906
19	37548618	37548626	Atf1_MA0604.1	7.7734	+	19	37548473	37548702	2.99062	3.74099	1	1	-0.3099	smim12	Promoter (<=1kb)	ENSDARG00000070358
19	38744669	38744677	Atf1_MA0604.1	7.85954	-	19	38744645	38744787	0.27445	0.24953	0	0	0.08926	smap2	Distal Intergenic	ENSDARG00000061446
19	39028341	39028349	Atf1_MA0604.1	7.85954	-	19	39028189	39028386	0.24401	0.15902	0	0	0.35994	col9a2	Distal Intergenic	ENSDARG00000024492
19	39130184	39130192	Atf1_MA0604.1	7.75293	-	19	39130129	39130266	0.34006	0.39757	0	0	-0.16295	col9a2	Distal Intergenic	ENSDARG00000024492
19	39135109	39135117	Atf1_MA0604.1	7.75293	-	19	39134852	39135126	0.28522	0.24852	0	0	0.12993	col9a2	Distal Intergenic	ENSDARG00000024492
19	39654061	39654069	Atf1_MA0604.1	7.85855	+	19	39654031	39654119	0.20168	0.18976	0	0	0.05109	sfpq	Distal Intergenic	ENSDARG00000011564
19	40359457	40359465	Atf1_MA0604.1	8.97482	+	19	40359414	40359522	0.17086	0.2054	0	0	-0.15158	sfpq	Distal Intergenic	ENSDARG00000011564
19	40438856	40438864	Atf1_MA0604.1	7.85954	-	19	40438749	40438944	2.33339	1.95625	1	1	0.23858	sfpq	Promoter (<=1kb)	ENSDARG00000011564
19	40748142	40748150	Atf1_MA0604.1	8.97415	-	19	40747994	40748167	0.37772	0.29056	0	0	0.26545	fam133b	Promoter (2-3kb)	ENSDARG00000013863
19	40803131	40803139	Atf1_MA0604.1	7.85954	-	19	40803011	40803222	0.44696	0.44009	0	0	0.01696	vps50	Intron (NM_001365104/100034394, intron 2 of 28)	ENSDARG00000002880
19	41339082	41339090	Atf1_MA0604.1	7.7734	+	19	41339012	41339098	0.1694	0.21662	0	0	-0.20436	bet1	Distal Intergenic	ENSDARG00000034885
19	41591179	41591187	Atf1_MA0604.1	7.7734	+	19	41591161	41591241	0.14506	0.29949	0	0	-0.62296	asb4	Exon (NM_001017628/550321, exon 3 of 5)	ENSDARG00000034988
19	42338165	42338173	Atf1_MA0604.1	7.77273	-	19	42338082	42338362	0.27839	0.25066	0	0	0.09871	trioa	Intron (NM_001104526/557667, intron 12 of 56)	ENSDARG00000019426
19	42358807	42358815	Atf1_MA0604.1	7.85954	-	19	42358621	42359082	0.63405	0.59284	0	0	0.07883	trioa	Exon (NM_001104526/557667, exon 6 of 57)	ENSDARG00000019426
19	42370765	42370773	Atf1_MA0604.1	7.75195	+	19	42370579	42370857	0.45876	0.29889	0	0	0.44732	trioa	Intron (NM_001104526/557667, intron 4 of 56)	ENSDARG00000019426
19	42620463	42620471	Atf1_MA0604.1	7.75195	+	19	42620463	42620693	0.19628	0.19165	0	0	0.01995	jtb	Distal Intergenic	ENSDARG00000070150
19	42893001	42893009	Atf1_MA0604.1	7.88	+	19	42892914	42893096	0.82926	0.94231	0	0	-0.15902	psmb4	Promoter (<=1kb)	ENSDARG00000054696
19	43082092	43082100	Atf1_MA0604.1	9.08076	-	19	43082043	43082506	0.34436	0.37063	0	0	-0.07606	fbxl2	Distal Intergenic	ENSDARG00000012135
19	43238418	43238426	Atf1_MA0604.1	8.97415	-	19	43238418	43238506	0.62521	0.51371	0	0	0.22691	ubp1	Promoter (1-2kb)	ENSDARG00000018000
19	43238460	43238468	Atf1_MA0604.1	9.08076	-	19	43238418	43238506	0.59656	0.56277	0	0	0.06767	ubp1	Promoter (1-2kb)	ENSDARG00000018000
19	43244578	43244586	Atf1_MA0604.1	7.75293	-	19	43244380	43244636	0.2332	0.38289	0	0	-0.48556	ubp1	Intron (NM_001114574/100136855, intron 1 of 13)	ENSDARG00000018000
19	43277882	43277890	Atf1_MA0604.1	7.88	+	19	43277807	43277999	1.07935	1.24436	1	1	-0.18298	pdcd6ip	Promoter (<=1kb)	ENSDARG00000025269
19	43464963	43464971	Atf1_MA0604.1	9.08076	-	19	43464883	43465043	0.58266	0.36115	0	0	0.52728	pum1	Distal Intergenic	ENSDARG00000099256
19	43524411	43524419	Atf1_MA0604.1	9.08142	+	19	43524296	43524460	2.97715	2.92698	1	1	0.0234	eef1a1l1	Promoter (<=1kb)	ENSDARG00000020850
19	43745530	43745538	Atf1_MA0604.1	7.87934	-	19	43745449	43745673	0.60082	0.68811	0	0	-0.16051	sesn2	Promoter (<=1kb)	ENSDARG00000070012
19	44288566	44288574	Atf1_MA0604.1	7.88	+	19	44288532	44288649	0.65675	0.58188	0	0	0.1422	lypla2	Promoter (<=1kb)	ENSDARG00000053656
19	44425810	44425818	Atf1_MA0604.1	7.88	+	19	44425640	44425834	0.23789	0.24959	0	0	-0.04389	LOC100500933	Intron (NM_001195615/100500933, intron 3 of 9)	ENSDARG00000013174
19	44562456	44562464	Atf1_MA0604.1	7.75293	-	19	44562396	44562472	0.14974	0.14275	0	0	0.03512	rad21b	Distal Intergenic	ENSDARG00000035655
19	45002183	45002191	Atf1_MA0604.1	8.97482	+	19	45002049	45002269	0.39357	0.49817	0	0	-0.25786	rad21b	Distal Intergenic	ENSDARG00000035655
19	45062094	45062102	Atf1_MA0604.1	9.08142	+	19	45062048	45062204	0.14779	0.32053	0	0	-0.67658	rad21b	Distal Intergenic	ENSDARG00000035655
19	45176621	45176629	Atf1_MA0604.1	9.08142	+	19	45176614	45176908	0.17877	0.2931	0	0	-0.4411	rad21b	Distal Intergenic	ENSDARG00000035655
19	45260354	45260362	Atf1_MA0604.1	9.08076	-	19	45260283	45260398	0.23657	0.18333	0	0	0.21934	rad21b	Distal Intergenic	ENSDARG00000035655
19	45346474	45346482	Atf1_MA0604.1	7.85855	+	19	45346185	45346554	0.50394	0.51677	0	0	-0.02842	trps1	Distal Intergenic	ENSDARG00000104082
19	45408326	45408334	Atf1_MA0604.1	9.08142	+	19	45408188	45408345	0.34291	0.29551	0	0	0.14875	trps1	Distal Intergenic	ENSDARG00000104082
19	45643257	45643265	Atf1_MA0604.1	8.97415	-	19	45643045	45643293	0.33401	0.15159	0	0	0.69925	trps1	Distal Intergenic	ENSDARG00000104082
19	45662062	45662070	Atf1_MA0604.1	7.88	+	19	45661898	45662116	0.13902	0.1293	0	0	0.05099	trps1	Distal Intergenic	ENSDARG00000104082
19	45850304	45850312	Atf1_MA0604.1	7.75195	+	19	45850235	45850375	0.30248	0.21871	0	0	0.30211	trps1	Intron (NM_001177934/795613, intron 6 of 7)	ENSDARG00000104082
19	45857326	45857334	Atf1_MA0604.1	7.77273	-	19	45857165	45857481	0.47849	0.5311	0	0	-0.11761	trps1	Intron (NM_001177934/795613, intron 6 of 7)	ENSDARG00000104082
19	45894425	45894433	Atf1_MA0604.1	7.75293	-	19	45894285	45894551	0.77235	0.5907	0	0	0.31995	trps1	Intron (NM_001177934/795613, intron 6 of 7)	ENSDARG00000104082
19	46000594	46000602	Atf1_MA0604.1	7.77273	-	19	46000513	46000716	0.17701	0.10895	0	0	0.34755	trps1	Intron (NM_001177934/795613, intron 2 of 7)	ENSDARG00000104082
19	46000673	46000681	Atf1_MA0604.1	7.75195	+	19	46000513	46000716	0.21763	0.16983	0	0	0.20643	trps1	Intron (NM_001177934/795613, intron 2 of 7)	ENSDARG00000104082
19	46368718	46368726	Atf1_MA0604.1	9.08142	+	19	46368678	46368756	0.61169	0.50867	0	0	0.21238	eif3hb	Promoter (<=1kb)	ENSDARG00000036116
19	46379930	46379938	Atf1_MA0604.1	7.75293	-	19	46379908	46380093	0.1695	0.20611	0	0	-0.16085	utp23	Distal Intergenic	ENSDARG00000105012
[truncated: 83,020 more rows]
