# Supplementary material for: Neuronal microexons modulate arousal via the cAMP-PKA-CREB pathway in zebrafish
Source: Sci Adv. 2026 Jun 19;12(25):eady8291. doi: 10.1126/sciadv.ady8291 (PMC13281805; doi:10.1126/sciadv.ady8291)
Supplement: Supplementary file 2 — Data S1 to S6 [file sciadv.ady8291_data_s1_to_s6.zip › ady8291_data_s4.xlsx]

## Sheet: Sheet1
Run (Clutch)	Genotype	Drug (uM)	DMSO (%)	RIN	Fish nuber	Cell number	Alive cells (%)	RNA (ng)	Paired	Read length	Sequencer	Number of reads	Mapping (%)	Enucleated	analysis	Abbreviations
Bulk-Splicing-Exp1a	WT	NA	NA	7.7	20	510479	72	35	yes	125bp	Illumina HiSeq 2500	68519841	65	no	splicing	DEG; differentially expressed genes
Bulk-Splicing-Exp1a	∆eMIC	NA	NA	9.1	20	400000	73	35	yes	125bp	Illumina HiSeq 2500	78834688	68	no	splicing	DAR; differentially accessible regions
Bulk-Splicing-Exp1b	∆eMIC	NA	NA	8.8	26	253000	67	35	yes	125bp	Illumina HiSeq 2500	75253477	68	no	splicing
Bulk-Splicing-Exp1b	WT	NA	NA	8.6	26	193000	70	35	yes	125bp	Illumina HiSeq 2500	80825732	68	no	splicing
Single-cell-Exp1	∆eMIC	NA	NA	7	13	13000	87		yes	150bp	Illumina NextSeq 500	172279069	64	yes	single-cell
Single-cell-Exp1	WT	NA	NA	8.6	16	13000	87		yes	150bp	Illumina NextSeq 500	145047016	68	yes	single-cell
Single-cell-Exp2	∆eMIC	NA	NA	NA	21	13000	82	NA	yes	150bp	Illumina NextSeq 500	160474257	66	yes	single-cell
Single-cell-Exp2	WT	NA	NA	NA	21	13000	82	NA	yes	150bp	Illumina NextSeq 500	165122370	65	yes	single-cell
Bulk-Exp A	∆eMIC	DMSO	0.075	10	15	328303	65	35	no	50bp	NextSeq 2000	33671160	69	yes	DEG ∆eMIC vs WT; DEG drug treatments
Bulk-Exp B	∆eMIC	DMSO	0.075	9	12	196319	63	25	no	50bp	NextSeq 2000	29153842	69	yes	DEG ∆eMIC vs WT; DEG drug treatments
Bulk-Exp A	∆eMIC	FSK (7.5)	0.075	9.9	18	369163	68	35	no	50bp	NextSeq 2000	27454796	68	yes	DEG drug treatments
Bulk-Exp B	∆eMIC	FSK (7.5)	0.075	8.9	12	175027	58	25	no	50bp	NextSeq 2000	29894036	68	yes	DEG drug treatments
Bulk-Exp A	WT	DMSO	0.075	10	14	290651	65	35	no	50bp	NextSeq 2000	14327146	69	yes	DEG ∆eMIC vs WT; DEG drug treatments
Bulk-Exp B	WT	DMSO	0.075	8.8	10	216814	65	25	no	50bp	NextSeq 2000	26099809	67	yes	DEG ∆eMIC vs WT; DEG drug treatments
Bulk-Exp A	WT	FSK (7.5)	0.075	10	18	391024	65	35	no	50bp	NextSeq 2000	34944584	68	yes	DEG drug treatments
Bulk-Exp B	WT	FSK (7.5)	0.075	9	10	199609	59	25	no	50bp	NextSeq 2000	27703524	66	yes	DEG drug treatments
Bulk-Exp C	∆eMIC	DMSO	0.1	9.2	15	250000	79	35	no	50bp	Illumina NovaSeq 6000	30120811	66	yes	DEG ∆eMIC vs WT; DEG drug treatments
Bulk-Exp C	∆eMIC	ROP (10)	0.1	9.1	15	203183	77	35	no	50bp	Illumina NovaSeq 6000	29572674	67	yes	DEG drug treatments
Bulk-Exp C	WT	DMSO	0.1	9	15	225797	77	35	no	50bp	Illumina NovaSeq 6000	29901813	66	yes	DEG ∆eMIC vs WT; DEG drug treatments
Bulk-Exp C	WT	ROP (10)	0.1	8.9	15	216107	76	35	no	50bp	Illumina NovaSeq 6000	25367921	66	yes	DEG drug treatments
Bulk-Exp D	∆eMIC	DMSO	0.1	9.1	13	323000	77	35	no	50bp	Illumina NovaSeq 6000	42259812	67	yes	DEG ∆eMIC vs WT; DEG drug treatments
Bulk-Exp D	∆eMIC	CLO (10)	0.1	8.8	13	333106	75	35	no	50bp	Illumina NovaSeq 6000	31394646	66	yes	DEG drug treatments
Bulk-Exp D	WT	DMSO	0.1	8.7	13	300000	76	35	no	50bp	Illumina NovaSeq 6000	28830639	66	yes	DEG ∆eMIC vs WT; DEG drug treatments
Bulk-Exp D	WT	CLO (10)	0.1	8.7	13	286954	75	35	no	50bp	Illumina NovaSeq 6000	26522948	67	yes	DEG drug treatments
Bulk-Exp E	∆eMIC	DMSO	0.075	8.9	24	349060	76	50	no	50bp	Illumina NovaSeq 6000	56782367	69	yes	DEG ∆eMIC vs WT; DEG drug treatments
Bulk-Exp E	∆eMIC	PTZ (1000)	0.075	9	18	478743	71	50	no	50bp	Illumina NovaSeq 6000	72542374	69	yes	DEG drug treatments
Bulk-Exp E	WT	DMSO	0.075	9	18	507569	72	50	no	50bp	Illumina NovaSeq 6000	64109410	69	yes	DEG ∆eMIC vs WT; DEG drug treatments
Bulk-Exp E	WT	PTZ (1000)	0.075	8.9	18	410310	67	50	no	50bp	Illumina NovaSeq 6000	64715280	69	yes	DEG drug treatments
Bulk-Exp F	∆eMIC	DMSO	0.1	8.7	12	250000	72	25	no	50bp	NextSeq 2000	46970040	67	yes	DEG ∆eMIC vs WT; DEG drug treatments
Bulk-Exp F	∆eMIC	ROP (10)	0.1	9	13	286000	72	25	no	50bp	NextSeq 2000	44735123	67	yes	DEG drug treatments
Bulk-Exp F	∆eMIC	CLO (10)	0.1	9	12	318000	71	25	no	50bp	NextSeq 2000	42877554	66	yes	DEG drug treatments
Bulk-Exp F	WT	DMSO	0.1	8.6	12	250000	74	25	no	50bp	NextSeq 2000	38019477	66	yes	DEG ∆eMIC vs WT; DEG drug treatments
Bulk-Exp F	WT	ROP (10)	0.1	8.7	12	250000	70	25	no	50bp	NextSeq 2000	42688646	66	yes	DEG drug treatments
Bulk-Exp F	WT	CLO (10)	0.1	9	13	333000	74	25	no	50bp	NextSeq 2000	45509491	66	yes	DEG drug treatments
Bulk-Exp B	∆eMIC	PTZ (1000)	0.075	9.1	10	256957	59	25	no	50bp	NextSeq 2000	31203370	66	yes	DEG drug treatments
Bulk-Exp B	WT	PTZ (1000)	0.075	8.9	10	202674	57	25	no	50bp	NextSeq 2000	30288146	66	yes	DEG drug treatments
Bulk-Exp H	WT	DMSO	0.0075	9.2	12	300000	84	30	no	50bp	NextSeq 2000	43650470	66	yes	DEG ∆eMIC vs WT; DEG drug treatments
Bulk-Exp H	KO	DMSO	0.0075	9.3	11	263000	85	30	no	50bp	NextSeq 2000	44411124	67	yes	DEG ∆eMIC vs WT; DEG drug treatments
Bulk-Exp H	WT	ROL (0.75)	0.0075	9.3	12	252000	84	30	no	50bp	NextSeq 2000	41295866	66	yes	DEG drug treatments
Bulk-Exp H	KO	ROL (0.75)	0.0075	9.4	11	240000	83	30	no	50bp	NextSeq 2000	38902818	67	yes	DEG drug treatments
Bulk-Exp H	WT	SQ (500)	0.0075	9.3	12	291000	83	30	no	50bp	NextSeq 2000	37650256	66	yes	DEG drug treatments
Bulk-Exp H	KO	SQ (500)	0.0075	9.4	11	262000	82	30	no	50bp	NextSeq 2000	45519360	67	yes	DEG drug treatments
Bulk-Exp I	WT	DMSO	0.0075	9.1	14	243931	83	20	no	50bp	NextSeq 2000	38891216	65	yes	DEG drug treatments
Bulk-Exp I	WT	ROL (0.75)	0.0075	9.5	15	300000	85	20	no	50bp	NextSeq 2000	44063491	65	yes	DEG drug treatments
Bulk-Exp I	∆eMIC	DMSO	0.0075	9.2	13	288550	77	20	no	50bp	NextSeq 2000	39890016	29	yes	excluded
Bulk-Exp I	∆eMIC	ROL (0.75)	0.0075	9.3	13	300000	79	20	no	50bp	NextSeq 2000	38100682	65	yes	DEG drug treatments
Bulk-Exp J	WT	DMSO	0.0075	9.1	13	223621	NA	20	no	50bp	NextSeq 2000	38959721	64	yes	DEG ∆eMIC vs WT; DEG drug treatments
Bulk-Exp J	WT	SQ (500)	0.0075	9.3	14	197933	NA	20	no	50bp	NextSeq 2000	39716084	65	yes	DEG drug treatments
Bulk-Exp J	∆eMIC	DMSO	0.0075	9.2	11	210044	90	20	no	50bp	NextSeq 2000	44908638	66	yes	DEG ∆eMIC vs WT; DEG drug treatments
Bulk-Exp J	∆eMIC	SQ (500)	0.0075	9.1	15	150898	87	20	no	50bp	NextSeq 2000	42071159	64	yes	DEG drug treatments
ATAC-seq-Exp1	WT	NA	NA	NA	11	60000	>95	NA	yes	51bp	Illumina NovaSeq 6000	68689251	73	yes	peak calling (DAR), differential motif occupancy and footprinting
ATAC-seq-Exp1	∆eMIC	NA	NA	NA	11	60000	>95	NA	yes	51bp	Illumina NovaSeq 6000	67389465	73	yes	peak calling (DAR), differential motif occupancy and footprinting
ATAC-seq-Exp2	WT	NA	NA	NA	12	60000	>95	NA	yes	51bp	Illumina NovaSeq 6000	70539594	80	yes	peak calling (DAR)
ATAC-seq-Exp1	∆eMIC	NA	NA	NA	12	60000	>95	NA	yes	51bp	Illumina NovaSeq 6000	67551180	80	yes	peak calling (DAR)
Bulk-Exp 3a	WT	NA	NA	10	15	221000	56	30	yes	151bp	Illumina NovaSeq 6000	87554710	61	yes	DEG, splicing (for comparison with +/∆eMIC)
Bulk-Exp 3a	+/∆eMIC	NA	NA	10	15	250000	61	30	yes	151bp	Illumina NovaSeq 6000	81993838	60	yes	DEG, splicing (for comparison with +/∆eMIC)
Bulk-Exp 3a	∆eMIC	NA	NA	10	15	368000	65	30	yes	151bp	Illumina NovaSeq 6000	80954159	61	yes	DEG, splicing (for comparison with +/∆eMIC)
Bulk-Exp 3b	WT	NA	NA	10	11	300000	66	30	yes	151bp	Illumina NovaSeq 6000	81770216	60	yes	DEG, splicing (for comparison with +/∆eMIC)
Bulk-Exp 3b	+/∆eMIC	NA	NA	10	12	191000	55	30	yes	151bp	Illumina NovaSeq 6000	82234977	61	yes	DEG, splicing (for comparison with +/∆eMIC)
Bulk-Exp 3b	∆eMIC	NA	NA	10	14	300000	65	30	yes	151bp	Illumina NovaSeq 6000	81647225	60	yes	DEG, splicing (for comparison with +/∆eMIC)
