# Supplementary material for: Neuronal microexons modulate arousal via the cAMP-PKA-CREB pathway in zebrafish
Source: Sci Adv. 2026 Jun 19;12(25):eady8291. doi: 10.1126/sciadv.ady8291 (PMC13281805; doi:10.1126/sciadv.ady8291)
Supplement: Supplementary file 2 — Data S1 to S6 [file sciadv.ady8291_data_s1_to_s6.zip › ady8291_data_s6.xlsx]

## Sheet: FigS4A Bulk1 DEGs WT vs ∆eMIC
ENSEMBL	Gene_name	baseMean	log2FoldChange	lfcSE	pvalue	padj
ENSDARG00000102558	pde6h	933.09	-3.94149	0.238674	2.22045e-16	4.07829e-13
ENSDARG00000020602	grk7a	430.42	-2.69987	0.286989	2.22045e-16	4.07829e-13
ENSDARG00000045677	opn1sw1	3015.84	-2.33707	0.139417	2.22045e-16	4.07829e-13
ENSDARG00000042529	gnat2	1264.38	-2.0435	0.19233	2.22045e-16	4.07829e-13
ENSDARG00000100145	DNM3 (2 of 2)	4568.7	-0.830523	0.120381	2.22045e-16	4.07829e-13
ENSDARG00000092362	hsp70.2	70031.9	0.589333	0.0958228	2.22045e-16	4.07829e-13
ENSDARG00000087887	PHF21B	5845.78	0.70669	0.118795	2.22045e-16	4.07829e-13
ENSDARG00000021924	hsp70.3	69941.9	0.707213	0.0945573	2.22045e-16	4.07829e-13
ENSDARG00000099137	LTBP4	1019.29	1.4856	0.241193	2.22045e-16	4.07829e-13
ENSDARG00000044199	gnat1	217.954	-2.28604	0.404131	1.77636e-15	2.93637e-12
ENSDARG00000029688	hsp70.1	34339.6	0.573648	0.104127	7.54952e-15	1.13451e-11
ENSDARG00000041394	dnajb1b	5526.45	0.636333	0.118225	2.88658e-14	3.97633e-11
ENSDARG00000019743	dctn1a	4570.09	0.679639	0.128859	7.34968e-14	9.34556e-11
ENSDARG00000107760		2633.86	0.737416	0.141373	1.74749e-13	1.93451e-10
ENSDARG00000024746	hsp90aa1.2	13489.3	0.578873	0.11256	1.78302e-13	1.96492e-10
ENSDARG00000098475	arr3b	584.725	-1.38118	0.271448	2.59126e-13	2.67714e-10
ENSDARG00000053091	DAB2	3029.16	-0.781645	0.156078	3.57714e-13	3.4783e-10
ENSDARG00000009637	zgc:73075	556.391	-1.4694	0.297404	6.48592e-13	5.95634e-10
ENSDARG00000017274	opn1sw2	656.92	-1.22683	0.250202	1.31317e-12	1.14248e-09
ENSDARG00000097008	opn1mw1	780.18	-1.27563	0.282419	1.66025e-11	1.33493e-08
ENSDARG00000055723	hsp70l	109185	4.89578e-05	0.00144299	2.09315e-11	1.64764e-08
ENSDARG00000013379	ppp6r3	7929.76	0.484345	0.110278	1.30664e-10	9.31156e-08
ENSDARG00000030758	guca1c	146.101	-2.10214	0.489571	1.63845e-10	1.13512e-07
ENSDARG00000052138	slc1a2a	162.755	-2.38692	0.591182	1.70839e-10	1.17667e-07
ENSDARG00000056938	kera	113.614	-7.44386e-06	0.0014427	7.5688e-10	4.75399e-07
ENSDARG00000053205	ppfia4	2011.44	0.636559	0.155722	7.8794e-10	4.92609e-07
ENSDARG00000015931	SNAP91 (1 of 2)	17322.7	-0.42354	0.102954	9.29375e-10	5.68994e-07
ENSDARG00000056511	arr3a	810.826	-1.09925	0.283359	1.64306e-09	9.11745e-07
ENSDARG00000078187	slc12a5b	3673.58	0.521317	0.131396	1.77912e-09	9.69932e-07
ENSDARG00000053517	EML5	2939.14	0.549878	0.138697	2.02905e-09	1.07166e-06
ENSDARG00000012610	saga	775.696	-0.876424	0.222893	2.16526e-09	1.12448e-06
ENSDARG00000043531	jun	32380.9	0.453367	0.115562	2.20869e-09	1.14095e-06
ENSDARG00000061603	sorbs2b	4455.28	0.511468	0.131431	2.57501e-09	1.28987e-06
ENSDARG00000015134	camkk1b	110.158	-7.85095e-06	0.0014427	3.07559e-09	1.49159e-06
ENSDARG00000104937	ptprd	16755.1	0.412887	0.107229	3.86037e-09	1.78323e-06
ENSDARG00000038378	sagb	441.902	-1.11389	0.290873	3.95953e-09	1.81812e-06
ENSDARG00000002193	rho	2306.45	-9.0621e-06	0.0014427	8.38002e-09	3.7439e-06
ENSDARG00000018566	flnca	164.967	1.67894	0.465002	1.57813e-08	6.79884e-06
ENSDARG00000035798	gngt1	184.029	-1.63268	0.46177	1.91878e-08	8.13284e-06
ENSDARG00000060539	shank1	1181.41	0.683836	0.195222	3.13651e-08	1.29619e-05
ENSDARG00000103786	klhl13	4647.6	0.441004	0.13083	6.72436e-08	2.67413e-05
ENSDARG00000014840	prph2b	260.076	-1.32197	0.400955	7.71569e-08	3.03673e-05
ENSDARG00000063054	shank3b	3562.82	0.44004	0.135857	1.5679e-07	5.91573e-05
ENSDARG00000019231	spna2	43813.3	0.324301	0.101059	1.82535e-07	6.79623e-05
ENSDARG00000011671	pde6b	60.5859	-4.71344e-06	0.0014427	2.20852e-07	8.06452e-05
ENSDARG00000097528	si:dkey-7j14.5	7428.63	-0.390323	0.126166	2.92358e-07	0.000103053
ENSDARG00000098809	snap91	14968.1	-0.326464	0.106512	3.45474e-07	0.000118716
ENSDARG00000108432		3512.87	0.490275	0.160366	4.40399e-07	0.000144833
ENSDARG00000103479	ptprfa	6219.54	0.37145	0.120948	4.42539e-07	0.000145396
ENSDARG00000101232	pcdh1g2	2681.8	-0.447805	0.149865	4.76924e-07	0.000154294
ENSDARG00000063358	micu1	3931.64	0.401397	0.134961	5.14967e-07	0.000163827
ENSDARG00000059163	irbp	290.752	-1.09184	0.368636	5.16693e-07	0.000164252
ENSDARG00000106745		76.4312	-5.09657e-06	0.0014427	7.3815e-07	0.000225936
ENSDARG00000007823	atf3	15832.1	0.349538	0.121079	8.18388e-07	0.00024717
ENSDARG00000019902	rcv1	738.292	-0.703613	0.245049	8.47935e-07	0.000254848
ENSDARG00000086463	klhl13	3119.16	-0.40411	0.144753	1.27697e-06	0.000361008
ENSDARG00000044319	fstl4	784.242	0.68639	0.246784	1.27844e-06	0.00036135
ENSDARG00000055115	dtnbp1a	2940.99	-0.401884	0.14729	1.33338e-06	0.000374034
ENSDARG00000087188	nfil3-6	7336.99	0.34004	0.12276	1.38709e-06	0.000386252
ENSDARG00000090615	BX957297.1	4809.47	-0.36751	0.13346	1.56553e-06	0.00042559
ENSDARG00000036186	mbpa	6373	-0.338103	0.123433	1.66851e-06	0.000447452
ENSDARG00000101876	INTS2 (2 of 2)	393.292	-1.30202e-05	0.00144271	1.87511e-06	0.00048958
ENSDARG00000044280	opn1mw2	156.304	1.3854	0.520622	1.89361e-06	0.000493245
ENSDARG00000070107	six7	400.78	-0.857316	0.319017	1.96019e-06	0.000506288
ENSDARG00000005332	lipib	45.527	2.42192	0.958363	3.70746e-06	0.000937059
ENSDARG00000012981	osbpl7	207.114	-1.09706	0.440746	4.45278e-06	0.00111524
ENSDARG00000070661	si:ch211-182e10.4	182.75	-5.29638e-06	0.0014427	8.13386e-06	0.00200679
ENSDARG00000014190	sst2	79.8616	1.56549	0.77621	2.02987e-05	0.00481356
ENSDARG00000010231	ppm1na	100.61	-5.62777e-06	0.0014427	2.41523e-05	0.00565777
ENSDARG00000090268	krtt1c19e	389.595	-0.738317	0.371128	2.54488e-05	0.00593719
ENSDARG00000070780	rln3a	2181.62	0.357201	0.181661	3.05393e-05	0.00701266
ENSDARG00000014428	ppp2r5d	3032.16	-0.313406	0.162551	3.06488e-05	0.00703543
ENSDARG00000063916	mt-nd4l	11899.1	0.222428	0.141498	4.08051e-05	0.00908167
ENSDARG00000043019	exoc1	5751.62	0.265976	0.144704	4.34854e-05	0.00960108
ENSDARG00000012593	col5a1	593.677	0.550224	0.303859	4.61944e-05	0.0101177
ENSDARG00000031427	calm2a	18213.3	-0.21566	0.122032	4.85649e-05	0.0105631
ENSDARG00000079302	and2	393.948	0.646342	0.403571	7.17422e-05	0.0150623
ENSDARG00000100397	pde6c	1116.04	-4.76294e-06	0.0014427	7.4468e-05	0.015571
ENSDARG00000101307	pcdh1gb2	466.039	0.572473	0.382499	9.20387e-05	0.0187532
ENSDARG00000104685	grk1b	75.5167	-1.23468	1.3829	9.89192e-05	0.0199555
ENSDARG00000005479	tenm3	26173.2	3.29043e-05	0.00144272	0.000105822	0.021138
ENSDARG00000098955	ssh2b	1470.62	0.335952	0.230057	0.000107627	0.0214433
ENSDARG00000036560	gpr185b	817.756	0.475532	0.345723	0.0001079	0.0214894
ENSDARG00000076833	atp1b1b	12449.7	3.14448e-05	0.00144271	0.00012543	0.024567
ENSDARG00000100565	si:dkey-29n10.1	1398.32	-1.65529e-05	0.0014427	0.000163459	0.0309057
ENSDARG00000032836	pvalb5	2753.97	-0.255583	0.218587	0.000169299	0.0318402
ENSDARG00000075041	fmnl2b	14131.8	0.177999	0.160094	0.000177961	0.0332085
ENSDARG00000063921	mt-nd5	65062	0.204843	0.152908	0.00019399	0.035685
ENSDARG00000015355	fosl1a	5096.05	0.220302	0.190847	0.000201595	0.0368354
ENSDARG00000104156	PBX4 (2 of 2)	350.898	0.486515	0.615196	0.000241241	0.0425918
ENSDARG00000063899	mt-nd2	59556.9	3.21095e-05	0.0014427	0.000248868	0.043655
ENSDARG00000034007	prom1b	807.024	0.337717	0.433639	0.000250768	0.0439177
ENSDARG00000005762	col14a1a	2978.31	-2.24446e-05	0.0014427	0.000257201	0.0448009
ENSDARG00000003203	rhcga	171.496	6.28142e-06	0.0014427	0.000257983	0.0449077
ENSDARG00000089255	si:ch211-286c4.6	801.611	-1.39573e-05	0.0014427	0.000273175	0.0469534
ENSDARG00000006396	nrcama	3547.35	2.27703e-05	0.0014427	0.000285598	0.0485885
ENSDARG00000012297	cnga3b	53.2635	-2.06576e-06	0.00144269	0.000291899	0.049405
ENSDARG00000069264	si:ch211-196h16.5	420.995	-7.17139e-06	0.00144269	0.000296095	0.0499443

## Sheet: Fig4 Marker genes single-cell
Output from: FindAllMarkers(seurat_combinedSCT, only.pos = TRUE, min.pct = 0.2, logfc.threshold = 0.25); top 10 ordered by p.adj
p_val	avg_log2FC	pct.1	pct.2	p_val_adj	cluster	gene
1.66514e-220	1.05694	0.967	0.846	3.50113e-216	0	nrxn1a
9.07876e-220	1.04611	0.933	0.782	1.9089e-215	0	kcnma1a
8.8832e-212	1.11859	0.959	0.83	1.86778e-207	0	nrxn2a
5.64592e-178	1.17275	0.885	0.686	1.18711e-173	0	adgrb3
1.4184e-146	1.38707	0.664	0.414	2.98233e-142	0	ppfia2
1.87073e-141	1.00401	0.814	0.604	3.93339e-137	0	gabbr2
3.88713e-134	1.49599	0.738	0.495	8.17307e-130	0	grid1b
3.84578e-133	1.42671	0.579	0.314	8.08614e-129	0	frmpd3
1.50496e-130	1.15818	0.689	0.456	3.16432e-126	0	cacna1ab
1.5623e-127	1.00784	0.768	0.597	3.2849e-123	0	cacna1aa
0	2.11051	0.772	0.244	0	2	slc17a6b
0	2.01691	0.836	0.37	0	2	scg2b
0	1.85281	0.638	0.193	0	2	slc17a6a
3.89127e-251	1.13003	0.965	0.773	8.18178e-247	2	ywhag2
3.27194e-233	2.24219	0.703	0.327	6.87959e-229	2	adcyap1b
4.26567e-232	1.86104	0.554	0.18	8.969e-228	2	fam46d
2.92161e-220	2.04677	0.471	0.141	6.14297e-216	2	bdnf
1.35868e-203	1.28833	0.797	0.407	2.85676e-199	2	camk2n1a
4.26105e-203	0.910169	0.954	0.746	8.95929e-199	2	atp6v0cb
2.92885e-197	1.08804	0.87	0.487	6.15821e-193	2	aldocb
0	2.35186	0.939	0.262	0	4	slc32a1
0	2.51064	0.882	0.237	0	4	gad2
0	2.55039	0.769	0.165	0	4	gad1b
0	2.32387	0.868	0.316	0	4	slc6a1b
1.6986e-274	2.69331	0.478	0.1	3.57148e-270	4	si:dkey-175g6.2
9.53892e-271	1.99138	0.702	0.226	2.00565e-266	4	atp1b1b
5.01628e-255	1.361	0.952	0.607	1.05472e-250	4	vamp2
1.00366e-249	1.25042	0.982	0.751	2.11029e-245	4	atp6v0cb
1.02458e-237	1.48316	0.847	0.36	2.15429e-233	4	slc6a1a
7.44883e-230	1.17016	0.987	0.813	1.56619e-225	4	sncb
0	6.95902	0.904	0.021	0	19	cpne4b
0	9.30739	0.863	0.01	0	19	gng8
0	9.84126	0.795	0.003	0	19	GPR151
0	6.84217	0.808	0.021	0	19	dgkzb
0	6.72606	0.699	0.02	0	19	ca4a
0	9.80374	0.658	0.002	0	19	si:ch1073-90m23.1
0	5.1806	0.644	0.013	0	19	synpr
0	7.28877	0.63	0.014	0	19	zgc:101731
0	8.0382	0.534	0.005	0	19	tgfbi
0	7.89576	0.425	0.003	0	19	zgc:158403
3.66187e-307	3.96732	0.572	0.07	7.69944e-303	12	neurod6a
6.86903e-276	3.36606	0.593	0.082	1.44428e-271	12	neurod6b
3.08157e-257	3.05001	0.558	0.077	6.47931e-253	12	neurod2
4.64093e-235	3.69712	0.54	0.083	9.75802e-231	12	zbtb18
1.95341e-225	4.73394	0.243	0.014	4.10725e-221	12	eomesa
2.76291e-190	3.87696	0.243	0.018	5.8093e-186	12	tbr1b
6.46409e-184	3.83906	0.444	0.069	1.35914e-179	12	bhlhe22
3.56405e-162	2.7716	0.619	0.153	7.49377e-158	12	nfixb
3.7322e-160	2.94919	0.451	0.078	7.84731e-156	12	nfixa
2.38958e-138	2.51036	0.629	0.176	5.02432e-134	12	neurod1
0	5.80828	0.701	0.026	0	8	dlx5a
0	5.66137	0.619	0.027	0	8	dlx1a
0	5.93233	0.574	0.018	0	8	dlx2a
0	5.26364	0.557	0.024	0	8	dlx6a
0	5.61365	0.336	0.009	0	8	arxa
0	4.7615	0.279	0.014	0	8	dlx2b
0	6.18743	0.265	0.011	0	8	lhx6
5.24322e-274	5.70541	0.214	0.009	1.10244e-269	8	vax1
1.05095e-226	3.76348	0.352	0.04	2.20974e-222	8	foxg1a
2.36943e-201	3.51216	0.323	0.038	4.98197e-197	8	isl1
0	5.02484	0.83	0.135	0	13	slit3
0	6.45941	0.7	0.021	0	13	chata
0	6.18246	0.692	0.027	0	13	slc5a7a
0	5.38974	0.695	0.032	0	13	cacna2d1a
0	6.34511	0.665	0.015	0	13	slc18a3a
0	6.53038	0.619	0.025	0	13	prph
0	3.9451	0.543	0.036	0	13	isl1
0	8.00487	0.462	0.004	0	13	isl2a
0	4.35082	0.468	0.024	0	13	sv2c
0	4.22752	0.473	0.034	0	13	creb5b
0	5.88618	0.811	0.047	0	11	slc1a6
0	3.86871	0.803	0.099	0	11	iqsec2b
0	3.08935	0.91	0.218	0	11	baiap2a
0	4.10289	0.763	0.079	0	11	cpne2
0	5.24776	0.713	0.07	0	11	nrgna
0	4.38104	0.721	0.086	0	11	camk2a
0	3.73512	0.693	0.087	0	11	palmdb
0	5.75997	0.596	0.02	0	11	add3b
0	4.05	0.564	0.057	0	11	si:ch73-103b11.2
0	3.91833	0.513	0.04	0	11	prkd1
0	2.07851	0.707	0.189	0	3	lef1
1.69318e-256	2.00767	0.647	0.201	3.56008e-252	3	lhx9
3.00704e-176	2.64654	0.254	0.042	6.3226e-172	3	tfap2d
5.943e-176	3.22769	0.32	0.071	1.24958e-171	3	pou4f2
3.81594e-175	2.84665	0.249	0.042	8.0234e-171	3	gabrz
9.12682e-154	1.85888	0.395	0.112	1.91901e-149	3	barhl2
4.54995e-146	1.38056	0.562	0.212	9.56673e-142	3	slc17a6a
7.86332e-140	1.02765	0.843	0.478	1.65334e-135	3	dscaml1
7.534e-138	1.2221	0.662	0.3	1.5841e-133	3	nrn1a
6.97304e-136	1.92862	0.462	0.172	1.46615e-131	3	tcf7l2
0	3.04401	0.703	0.108	0	6	gata3
0	4.21864	0.648	0.055	0	6	pax7b
0	4.08127	0.625	0.067	0	6	pax7a
0	3.22867	0.631	0.091	0	6	tal1
0	3.67788	0.639	0.104	0	6	zfpm2b
0	4.63649	0.553	0.043	0	6	otx2
0	4.19504	0.564	0.058	0	6	emx2
0	4.18916	0.561	0.057	0	6	sox14
0	3.99156	0.509	0.052	0	6	tal2
3.18841e-254	3.43553	0.369	0.051	6.70395e-250	6	otx1b
0	2.95027	0.632	0.067	0	9	pax7b
0	3.51939	0.546	0.063	0	9	SYNPR
8.16552e-294	2.96297	0.946	0.336	1.71688e-289	9	slc6a1b
3.066e-278	2.76664	0.473	0.056	6.44657e-274	9	otx2
3.71492e-273	2.27147	0.937	0.291	7.81098e-269	9	slc32a1
1.04061e-262	2.49203	0.801	0.189	2.188e-258	9	gad1b
2.84545e-261	2.68835	0.609	0.102	5.98284e-257	9	tal1
2.48974e-233	3.04961	0.443	0.06	5.23492e-229	9	fgf11b
2.45426e-216	4.72868	0.213	0.013	5.16034e-212	9	tjp2a
7.27779e-212	2.02556	0.862	0.265	1.53023e-207	9	gad2
0	6.08839	0.434	0.011	0	15	plxdc1
0	5.85322	0.397	0.012	0	15	si:ch211-145b13.5
0	5.88225	0.356	0.01	0	15	prkcda
0	5.85771	0.243	0.005	0	15	grid2ipa
1.22108e-307	5.00356	0.356	0.015	2.56745e-303	15	homer3a
3.23882e-302	4.92456	0.382	0.018	6.80994e-298	15	grm1b
2.37693e-254	5.02238	0.655	0.078	4.99773e-250	15	nrgnb
2.63151e-219	3.4058	0.948	0.244	5.53301e-215	15	roraa
5.92137e-218	3.09854	0.348	0.022	1.24503e-213	15	lmo7a
1.46493e-214	3.37554	0.91	0.211	3.08015e-210	15	znf385b
0	4.40814	0.855	0.079	0	16	neurod2
0	4.57156	0.85	0.085	0	16	zbtb18
0	4.07039	0.8	0.08	0	16	zic1
0	4.17188	0.786	0.069	0	16	zic2a
0	5.36223	0.732	0.035	0	16	cspg5b
0	9.14781	0.686	0.004	0	16	fat2
0	7.57661	0.682	0.008	0	16	slc17a7a
0	4.83586	0.641	0.033	0	16	zic5
0	4.96784	0.636	0.036	0	16	cerkl
0	6.87383	0.568	0.007	0	16	nebl
0	2.21241	0.565	0.146	0	1	hoxb3a
0	2.31682	0.943	0.559	0	1	pik3r3b
0	3.47137	0.417	0.069	0	1	zgc:194659
6.67337e-275	2.11717	0.578	0.204	1.40314e-270	1	MEX3A
1.57118e-272	2.00678	0.674	0.299	3.30356e-268	1	hunk
8.67123e-256	1.59507	0.713	0.312	1.82321e-251	1	meis1b
2.60139e-250	1.17123	0.999	0.984	5.46968e-246	1	zgc:154040
2.47381e-232	2.55595	0.367	0.088	5.20142e-228	1	hoxd3a
5.48262e-231	1.99426	0.594	0.239	1.15278e-226	1	mab21l2
3.26498e-186	2.18751	0.355	0.096	6.86496e-182	1	hoxa4a
0	3.48602	0.844	0.158	0	10	vamp1
0	3.87988	0.627	0.063	0	10	SYT2
0	4.88751	0.599	0.038	0	10	slc6a5
0	3.66574	0.614	0.077	0	10	tusc5a
0	4.50352	0.466	0.04	0	10	zgc:65851
4.28905e-298	4.01686	0.438	0.041	9.01816e-294	10	atp1a3b
1.66838e-294	3.4221	0.536	0.065	3.50794e-290	10	cacna2d3
7.97589e-283	3.49947	0.575	0.082	1.67701e-278	10	ENSDARG00000097576
8.18476e-280	3.09283	0.551	0.072	1.72093e-275	10	scn4ba
6.24421e-275	3.77109	0.373	0.031	1.31291e-270	10	slc30a2
0	2.22885	0.744	0.206	0	5	rcc2
0	2.21156	0.809	0.28	0	5	si:dkey-56m19.5
0	1.9683	0.893	0.416	0	5	chd4a
0	4.60034	0.261	0.021	0	5	ebf2
0	1.59973	0.967	0.769	0	5	khdrbs1a
0	1.81344	0.973	0.781	0	5	cirbpb
6.99868e-307	2.13244	0.877	0.413	1.47154e-302	5	hmgb2b
1.08626e-295	1.75003	0.926	0.648	2.28398e-291	5	hnrnpa0l.1
1.58748e-293	1.68076	0.915	0.615	3.33783e-289	5	eef2b
4.25819e-289	3.3755	0.342	0.044	8.95326e-285	5	kidins220a
0	7.62593	0.939	0.014	0	17	zcchc24
0	6.48972	0.949	0.049	0	17	bcan
0	5.55218	0.908	0.027	0	17	cd82a
0	4.57004	0.908	0.036	0	17	atp1a1b
0	9.17388	0.878	0.012	0	17	aplnra
0	8.265	0.806	0.004	0	17	itga4
0	5.14775	0.827	0.034	0	17	sdc4
0	6.96083	0.806	0.014	0	17	si:ch211-286c4.6
0	7.2932	0.765	0.021	0	17	olig2
0	9.49684	0.745	0.003	0	17	aplnrb
0	10.7911	1	0.006	0	18	si:ch73-335m24.2
0	10.0526	0.987	0.012	0	18	cldn19
0	8.87074	0.973	0.007	0	18	ppp1r12b
0	7.70433	0.987	0.023	0	18	lmo7a
0	7.1505	1	0.049	0	18	qki2
0	11.3813	0.96	0.011	0	18	cldnk
0	8.47456	0.973	0.028	0	18	elovl1b
0	10.3145	0.96	0.019	0	18	mbpa
0	7.97522	0.947	0.008	0	18	myrf
0	8.49171	0.96	0.027	0	18	mag
0	4.89589	0.513	0.03	0	14	eef1da
0	6.15368	0.353	0.015	0	14	atp1b4
0	7.01486	0.335	0.009	0	14	slc1a3b
0	6.20141	0.32	0.012	0	14	ppap2d
0	6.75908	0.297	0.007	0	14	sparc
0	6.63063	0.271	0.005	0	14	cnn3a
0	7.13429	0.219	0.004	0	14	slc3a2a
0	8.63159	0.212	0.003	0	14	cx43
1.20334e-294	6.91665	0.32	0.013	2.53015e-290	14	si:ch211-251b21.1
3.36828e-293	6.12544	0.309	0.012	7.08214e-289	14	cebpd
1.3289e-77	0.868716	0.998	0.977	2.79414e-73	7	zgc:158463
3.91772e-41	0.715377	0.977	0.86	8.23739e-37	7	CABZ01045617.1
3.60958e-19	0.368192	0.951	0.717	7.5895e-15	7	rps12
1.16691e-17	0.279166	0.869	0.601	2.45354e-13	7	fosab
1.34506e-16	0.360926	0.94	0.73	2.82812e-12	7	rps8a
1.27083e-15	0.387919	0.861	0.66	2.67205e-11	7	hnrnpa0l.1
2.38561e-15	0.254196	0.996	0.896	5.01598e-11	7	RPL41
2.59094e-15	0.395067	0.961	0.746	5.44772e-11	7	RPS17
8.43377e-15	0.356855	0.818	0.602	1.77328e-10	7	actb1
1.66626e-14	0.400525	0.871	0.7	3.50347e-10	7	rpsa

## Sheet: Fig4 DEG single-cell
ENSEMBL	gene_names	p_val	avg_log2FC	pct.1	pct.2	p_val_adj	fdr_corrected	seurat_clusters
ENSDARG00000063358	micu1	5.77638e-15	0.985695	0.455	0.29	1.21454e-10	6.58508e-12	0
ENSDARG00000089382	zgc:158463	1.91173e-07	0.24206	0.976	0.965	0.0040196	0.000108969	0
ENSDARG00000020609	snap25a	6.52034e-07	-0.312422	0.839	0.881	0.0137097	0.000247773	0
ENSDARG00000059768	gpatch8	3.71231e-06	-0.507006	0.436	0.545	0.0780551	0.00105801	0
ENSDARG00000034187	calm1b	1.16964e-05	-0.523182	0.387	0.507	0.245927	0.00266677	0
ENSDARG00000061862	myo18ab	2.16437e-05	0.610161	0.327	0.245	0.455081	0.00411231	0
ENSDARG00000097528	si:dkey-7j14.5	4.97788e-05	-0.545007	0.242	0.301	1	0.00810683	0
ENSDARG00000060537	atad2b	0.000223017	0.43445	0.326	0.277	1	0.03178	0
ENSDARG00000060618	ipo13	0.000346481	0.529321	0.318	0.228	1	0.0396631	0
ENSDARG00000010280	clasp1a	0.000359948	0.572186	0.305	0.26	1	0.0396631	0
ENSDARG00000037496	gria4a	0.000382714	-0.3214	0.627	0.616	1	0.0396631	0
ENSDARG00000039347	rps24	0.000472642	-0.412661	0.428	0.526	1	0.044901	0
ENSDARG00000089382	zgc:158463	2.06453e-09	0.218513	0.988	0.982	4.34089e-05	1.90144e-06	1
ENSDARG00000104790	CABZ01045617.1	4.49915e-08	-0.326766	0.843	0.904	0.000945992	2.07186e-05	1
ENSDARG00000093006	zgc:154040	2.57759e-06	0.249924	1	0.999	0.0541965	0.000791321	1
ENSDARG00000063358	micu1	2.66196e-05	0.647341	0.325	0.228	0.559703	0.00600312	1
ENSDARG00000077799	egr4	3.25902e-05	-0.553738	0.246	0.313	0.685242	0.00600312	1
ENSDARG00000030440	rsrp1	6.77304e-05	-0.436989	0.474	0.525	1	0.0103966	1
ENSDARG00000038559	h1f0	0.00010291	0.28798	0.741	0.694	1	0.0135401	1
ENSDARG00000031683	fosab	0.000249123	-0.261314	0.473	0.504	1	0.0286803	1
ENSDARG00000062174	cacnb4b	0.00041114	-0.443381	0.299	0.355	1	0.038975	1
ENSDARG00000035519	histh1l	0.00044601	0.282811	0.595	0.573	1	0.038975	1
ENSDARG00000014746	rbfox1	0.000504773	0.268028	0.872	0.847	1	0.038975	1
ENSDARG00000015050	calm3a	0.000507818	-0.312992	0.656	0.755	1	0.038975	1
ENSDARG00000007824	camta1b	0.000643917	0.254123	0.836	0.791	1	0.0456191	1
ENSDARG00000032126	scg5	1.43765e-12	0.749816	0.495	0.341	3.0228e-08	2.55039e-09	2
ENSDARG00000063358	micu1	5.71249e-12	0.826385	0.443	0.288	1.20111e-07	5.06698e-09	2
ENSDARG00000077717	rpl29	6.16354e-07	-0.397118	0.6	0.68	0.0129595	0.000364471	2
ENSDARG00000015931	SNAP91 (1 of many)	1.3732e-06	-0.406663	0.56	0.7	0.028873	0.000609016	2
ENSDARG00000000183	ptpn4b	5.02897e-06	-0.518571	0.314	0.406	0.105739	0.00178428	2
ENSDARG00000089382	zgc:158463	8.5067e-06	0.256334	0.981	0.972	0.178862	0.00247524	2
ENSDARG00000041232	rps29	9.76703e-06	-0.281961	0.82	0.84	0.205361	0.00247524	2
ENSDARG00000104790	CABZ01045617.1	1.30289e-05	-0.322442	0.819	0.871	0.273946	0.00288916	2
ENSDARG00000025850	rps21	1.87697e-05	-0.293919	0.789	0.827	0.394653	0.00369973	2
ENSDARG00000090035	rtn4r	2.14271e-05	0.447138	0.654	0.592	0.450527	0.00380117	2
ENSDARG00000007708	nsa2	3.36149e-05	-0.555844	0.293	0.375	0.706787	0.00542117	2
ENSDARG00000043257	ckbb	7.43864e-05	0.172532	0.856	0.832	1	0.0109968	2
ENSDARG00000061736	ank3a	0.000166573	-0.240215	0.75	0.812	1	0.0227308	2
ENSDARG00000061918	cplx2	0.000188714	0.356696	0.511	0.462	1	0.0239128	2
ENSDARG00000098809	snap91	0.000255785	-0.38814	0.391	0.495	1	0.0302509	2
ENSDARG00000103390	cacna2d2a	0.000319349	0.303896	0.777	0.723	1	0.033755	2
ENSDARG00000062799	baiap2a	0.000340591	0.526904	0.386	0.304	1	0.033755	2
ENSDARG00000006413	rpl38	0.000359352	-0.258689	0.744	0.771	1	0.033755	2
ENSDARG00000003449	pde10a	0.000376425	-0.458344	0.355	0.425	1	0.033755	2
ENSDARG00000093006	zgc:154040	0.000380552	0.190318	0.996	0.996	1	0.033755	2
ENSDARG00000071235	si:ch211-117c9.5	0.000401057	-0.344435	0.395	0.433	1	0.0338798	2
ENSDARG00000037020	kif1b	0.000450904	-0.176976	0.826	0.836	1	0.0363593	2
ENSDARG00000078187	slc12a5b	0.000515668	0.32531	0.587	0.509	1	0.0397737	2
ENSDARG00000027552	mapk1	0.000545679	-0.392692	0.339	0.395	1	0.040261	2
ENSDARG00000030106	stmn4	0.000593531	0.211399	0.77	0.758	1	0.040261	2
ENSDARG00000013931	eif3m	0.000609877	-0.503223	0.229	0.317	1	0.040261	2
ENSDARG00000042677	cadm1b	0.000612766	0.532068	0.425	0.375	1	0.040261	2
ENSDARG00000095273	cox8a	0.000744549	0.177143	0.73	0.668	1	0.0471725	2
ENSDARG00000003311	pank2	0.00077374	-0.309234	0.421	0.489	1	0.0473316	2
ENSDARG00000029885	rab41	0.000824265	0.325237	0.449	0.369	1	0.0487415	2
ENSDARG00000089382	zgc:158463	8.74708e-13	0.380997	0.98	0.954	1.83916e-08	1.35842e-09	3
ENSDARG00000024785	ctnna2	6.2539e-06	0.455404	0.833	0.807	0.131495	0.00485616	3
ENSDARG00000058451	rpl6	5.49455e-05	0.331993	0.408	0.358	1	0.0284435	3
ENSDARG00000032126	scg5	1.16238e-11	0.906538	0.48	0.285	2.44401e-07	2.13296e-08	4
ENSDARG00000089382	zgc:158463	1.0657e-07	0.29939	0.98	0.985	0.00224074	9.7778e-05	4
ENSDARG00000034291	rpl37.1	4.00189e-07	-0.360433	0.873	0.923	0.00841438	0.000244782	4
ENSDARG00000006413	rpl38	2.84937e-06	-0.371475	0.772	0.86	0.0599108	0.00130715	4
ENSDARG00000104790	CABZ01045617.1	7.14677e-06	-0.319079	0.825	0.852	0.150268	0.00236981	4
ENSDARG00000015931	SNAP91 (1 of many)	7.7487e-06	-0.412298	0.665	0.803	0.162924	0.00236981	4
ENSDARG00000068214	ccni	2.17894e-05	-0.295646	0.901	0.936	0.458145	0.00571195	4
ENSDARG00000024785	ctnna2	2.80387e-05	0.465664	0.78	0.639	0.589543	0.00643139	4
ENSDARG00000061517	lrp1bb	4.11374e-05	0.672854	0.542	0.434	0.864954	0.0079424	4
ENSDARG00000036316	rpl39	4.32828e-05	-0.278495	0.861	0.927	0.910065	0.0079424	4
ENSDARG00000029472	mllt4a	7.40272e-05	0.491881	0.512	0.399	1	0.0123491	4
ENSDARG00000093006	zgc:154040	9.63957e-05	0.265847	0.996	0.993	1	0.0147405	4
ENSDARG00000042677	cadm1b	0.000171259	0.713233	0.373	0.324	1	0.0241739	4
ENSDARG00000101606	rims2a	0.000268839	-0.541469	0.433	0.5	1	0.0352372	4
ENSDARG00000063358	micu1	0.00038147	0.546241	0.401	0.29	1	0.0446904	4
ENSDARG00000068050	agbl4	0.000435792	0.497429	0.546	0.438	1	0.0446904	4
ENSDARG00000060539	shank1	0.00044269	0.606978	0.365	0.238	1	0.0446904	4
ENSDARG00000077717	rpl29	0.000460633	-0.299134	0.645	0.712	1	0.0446904	4
ENSDARG00000015050	calm3a	0.000462734	-0.298641	0.877	0.912	1	0.0446904	4
ENSDARG00000099022	faua	0.000493831	-0.278713	0.855	0.873	1	0.045309	4
ENSDARG00000078187	slc12a5b	0.000543306	0.39296	0.565	0.451	1	0.0462372	4
ENSDARG00000035860	rps28	0.000554343	-0.283318	0.683	0.772	1	0.0462372	4
ENSDARG00000055475	rps27.2	0.000626847	-0.273741	0.665	0.758	1	0.0499365	4
ENSDARG00000099387	jpt1a	0.00065312	-0.48632	0.393	0.494	1	0.0499365	4
ENSDARG00000001889	tuba1a	2.78294e-14	0.572671	0.804	0.715	5.85141e-10	3.55381e-11	5
ENSDARG00000058451	rpl6	4.82695e-10	0.436973	0.693	0.607	1.01491e-05	3.082e-07	5
ENSDARG00000089382	zgc:158463	2.83415e-09	0.300618	0.981	0.982	5.95908e-05	1.2064e-06	5
ENSDARG00000043154	ucp3.1	2.29254e-07	0.825494	0.386	0.279	0.00482029	7.31892e-05	5
ENSDARG00000100392	rps18	7.21814e-05	0.145121	0.745	0.741	1	0.0162056	5
ENSDARG00000093006	zgc:154040	8.90324e-05	0.246416	0.998	0.966	1	0.0162056	5
ENSDARG00000052954	rab25b	9.16826e-05	0.658793	0.342	0.251	1	0.0162056	5
ENSDARG00000041182	rpl4	0.000101523	0.238745	0.612	0.595	1	0.0162056	5
ENSDARG00000006316	rpl23a	0.000157743	0.126185	0.816	0.752	1	0.0204797	5
ENSDARG00000103433	rpl14	0.000160373	0.0600078	0.854	0.858	1	0.0204797	5
ENSDARG00000036028	arrdc3b	0.000211049	0.497371	0.315	0.232	1	0.02262	5
ENSDARG00000029500	rpl34	0.000229465	0.123961	0.873	0.828	1	0.02262	5
ENSDARG00000004735	hnrnpub	0.000230274	-0.345115	0.722	0.782	1	0.02262	5
ENSDARG00000041619	gnb2l1	0.000372483	0.0736677	0.896	0.862	1	0.0336296	5
ENSDARG00000086222	nat16	0.000395022	-0.479798	0.251	0.321	1	0.0336296	5
ENSDARG00000058451	rpl6	1.48402e-07	0.526446	0.61	0.494	0.00312031	0.000185355	6
ENSDARG00000021811	calm1a	1.57569e-06	-0.634278	0.655	0.764	0.0331305	0.000984019	6
ENSDARG00000089382	zgc:158463	9.35221e-06	0.251174	0.986	0.958	0.196639	0.00389364	6
ENSDARG00000025581	rpl10	3.48482e-05	0.222503	0.822	0.786	0.732719	0.0108814	6
ENSDARG00000006691	rpl12	0.000127235	0.219604	0.768	0.732	1	0.0300601	6
ENSDARG00000035871	rpl30	0.000144404	0.190719	0.822	0.754	1	0.0300601	6
ENSDARG00000001889	tuba1a	0.000177671	0.420812	0.661	0.555	1	0.0317016	6
ENSDARG00000089302	hnrnpa0a	0.000364006	0.215152	0.814	0.752	1	0.0468367	6
ENSDARG00000059601	map1aa	0.000398139	-0.513468	0.449	0.533	1	0.0468367	6
ENSDARG00000100588	rpl36	0.000399465	0.185998	0.794	0.74	1	0.0468367	6
ENSDARG00000037350	rpl9	0.000412493	0.151094	0.808	0.828	1	0.0468367	6
ENSDARG00000045006	ptprga	4.21854e-08	-0.668055	0.775	0.755	0.000886991	1.80975e-05	7
ENSDARG00000089382	zgc:158463	1.14403e-07	0.385471	0.997	1	0.00240544	2.45395e-05	7
ENSDARG00000068247	luzp2	3.96387e-07	-0.704278	0.699	0.67	0.00833443	5.66834e-05	7
ENSDARG00000037122	ENSDARG00000037122	5.71455e-07	-0.631966	0.81	0.732	0.0120154	6.12886e-05	7
ENSDARG00000093006	zgc:154040	1.90342e-05	0.632828	0.987	0.969	0.400213	0.00163313	7
ENSDARG00000014867	rpl8	5.10795e-05	0.336961	0.964	0.946	1	0.00365219	7
ENSDARG00000067626	ywhag1	6.92813e-05	0.667948	0.542	0.291	1	0.00395714	7
ENSDARG00000097897	sgip1a	7.37928e-05	-1.00406	0.154	0.475	1	0.00395714	7
ENSDARG00000011201	rplp2l	9.75869e-05	0.414887	0.814	0.701	1	0.00423011	7
ENSDARG00000103919	si:ch73-1a9.3	9.8604e-05	0.283149	1	1	1	0.00423011	7
ENSDARG00000032601	macrod2	0.000123026	-0.515786	0.618	0.579	1	0.00479802	7
ENSDARG00000101406	rplp2	0.000147574	0.50495	0.706	0.475	1	0.00527578	7
ENSDARG00000021838	rps23	0.000168967	0.343574	0.941	0.92	1	0.0055759	7
ENSDARG00000099022	faua	0.000368419	0.307156	0.987	0.935	1	0.0112894	7
ENSDARG00000079840	kcnma1a	0.000489333	-0.323181	0.908	0.897	1	0.0132092	7
ENSDARG00000042566	rps7	0.00049265	0.260758	0.98	0.92	1	0.0132092	7
ENSDARG00000035871	rpl30	0.000587116	0.310568	0.873	0.72	1	0.0148161	7
ENSDARG00000013615	pbx3b	0.000761007	0.485345	0.931	0.866	1	0.0177731	7
ENSDARG00000070959	si:ch211-288g17.3	0.000787154	0.26516	0.66	0.467	1	0.0177731	7
ENSDARG00000089302	hnrnpa0a	0.000941422	0.592181	0.428	0.326	1	0.0201935	7
ENSDARG00000003403	tenm1	0.0010566	-0.757159	0.307	0.433	1	0.020701	7
ENSDARG00000087897	h2afy2	0.00106159	0.291865	0.801	0.72	1	0.020701	7
ENSDARG00000030694	atp6v1e1b	0.00143688	0.248443	0.598	0.395	1	0.0263426	7
ENSDARG00000041619	gnb2l1	0.00160522	0.277715	0.775	0.579	1	0.0263426	7
ENSDARG00000027041	pcdh17	0.00165418	-0.400753	0.67	0.582	1	0.0263426	7
ENSDARG00000037478	cdh8	0.00167751	-0.327445	0.739	0.659	1	0.0263426	7
ENSDARG00000070922	cnbpb	0.00169079	0.337102	0.464	0.345	1	0.0263426	7
ENSDARG00000077847	olfm2a	0.00171933	-0.401543	0.484	0.536	1	0.0263426	7
ENSDARG00000023445	atp2b3b	0.00243505	-0.450127	0.369	0.502	1	0.0360219	7
ENSDARG00000039347	rps24	0.00275291	0.263253	0.958	0.935	1	0.0393666	7
ENSDARG00000007824	camta1b	0.00292941	-0.293956	0.879	0.816	1	0.0405393	7
ENSDARG00000104782	oaz1b	0.00325152	-0.592052	0.392	0.59	1	0.0435908	7
ENSDARG00000063917	mt-nd4	0.0034693	0.277074	0.882	0.843	1	0.0451009	7
ENSDARG00000063908	mt-co2	0.00367998	0.216334	0.997	1	1	0.0464327	7
ENSDARG00000079295	cacna1bb	5.35556e-05	0.871444	0.439	0.284	1	0.0378249	9
ENSDARG00000040198	fstl5	6.62559e-05	0.856091	0.468	0.379	1	0.0378249	9
ENSDARG00000044414	csmd1a	0.000111882	0.862719	0.426	0.302	1	0.0378249	9
ENSDARG00000058969	cntnap2a	0.000137659	0.907738	0.473	0.414	1	0.0378249	9
ENSDARG00000079414	sez6b	0.000152356	1.07704	0.388	0.284	1	0.0378249	9
ENSDARG00000104790	CABZ01045617.1	0.000156466	-0.393562	0.835	0.909	1	0.0378249	9
ENSDARG00000078187	slc12a5b	0.000171179	0.460189	0.755	0.677	1	0.0378249	9
ENSDARG00000000189	sema6e	0.000182601	1.01527	0.325	0.256	1	0.0378249	9
ENSDARG00000029150	hsp90ab1	0.0001886	-0.305831	0.954	0.986	1	0.0378249	9
ENSDARG00000007220	ncam1b	0.000252653	0.625156	0.658	0.53	1	0.0456039	9
ENSDARG00000104790	CABZ01045617.1	5.05418e-08	-0.7775	0.873	0.905	0.00106269	9.51702e-05	10
ENSDARG00000063358	micu1	4.8165e-07	1.09167	0.491	0.29	0.0101272	0.000875641	11
ENSDARG00000032126	scg5	6.91268e-06	0.995917	0.444	0.223	0.145346	0.00628363	11
ENSDARG00000078187	slc12a5b	3.03785e-05	0.842459	0.491	0.348	0.638737	0.0184093	11
ENSDARG00000028335	hmga1a	4.90165e-05	-0.825334	0.284	0.482	1	0.022278	11
ENSDARG00000007220	ncam1b	7.06108e-05	0.888549	0.444	0.357	1	0.0256741	11
ENSDARG00000031888	mapk8a	2.66336e-05	-0.972842	0.225	0.372	0.559998	0.0430931	12
ENSDARG00000104790	CABZ01045617.1	1.09538e-05	-0.981873	0.852	0.848	0.230314	0.0170879	15
ENSDARG00000035056	fgf13a	3.1504e-05	0.864563	0.753	0.567	0.662404	0.0293771	16
ENSDARG00000012866	picalma	3.78571e-05	-2.02178	0.108	0.339	0.795984	0.0293771	16
ENSDARG00000020504	h3f3a	1.57855e-05	-1.40736	0.4	0.81	0.331907	0.0231957	17
ENSDARG00000015053	grip1	2.48216e-05	1.58045	0.675	0.397	0.521898	0.0231957	17
ENSDARG00000011122	pptc7a	4.39427e-05	1.64795	0.625	0.362	0.923939	0.0273763	17
ENSDARG00000078088	si:ch211-186j3.6	0.000104289	1.50289	0.725	0.431	1	0.0487292	17

## Sheet: Fig4 AS WT vs ∆eMIC
diff_WT_vs_∆eMIC: exons that are differentially included using vast-tools compare
Fstat_sign: a significance measure from betAS
neuronal: based on Lopez-Blanch et al. 2025
EVENT	PSI_WT	PSI_∆eMIC	dPSI	CATEGORY	diff_WT_vs_∆eMIC	GENE	LENGTH	perc_diff	Fstat	Fstat_sign	neuronal
DreEX0040396	67.88	61.11	-6.77	AS_EV	0	itsn2a	81	-9.97348	0.622199	0	1
DreEX0072878	88.19	88.19	0	AS_EV	0	slc40a1	127	0	0.814887	0	0
DreEX0081338	1.71	11.12	9.41	AS_EV	0	triob	500	100	3.40625	0	0
DreEX0045227	51.98	48.53	-3.45	AS_EV	0	matr3l1.1	48	-6.63717	0.873159	0	0
DreEX0072837	72.36	92.77	20.41	AS_EV	1	slc39a13	90	28.2062	1.96653	0	0
DreEX0064599	71.72	68.1	-3.62	AS_EV	0	scrib	63	-5.04741	0.651705	0	0
DreEX0064601	11.71	7.09	-4.61	AS_EV	0	scrib	144	-39.3681	1.0272	0	0
DreEX0049722	11.59	5.98	-5.61	AS_EV	0	ncor2	36	-48.4038	1.44923	0	0
DreEX0088136	65.82	68.91	3.09	AS_EV	0	znf384l	68	4.69462	1.12846	0	0
DreEX0062205	46.39	15.14	-31.25	AS_EV	1	rimbp2	33	-67.3637	4.36412	1	1
DreEX0062206	70.18	81.94	11.76	AS_EV	0	rimbp2	63	16.7569	2.16673	0	0
DreEX0062207	44.05	47.59	3.54	AS_EV	0	rimbp2	126	8.03632	1.19508	0	0
DreEX0062208	67.52	62.02	-5.49	AS_EV	0	rimbp2	762	-8.13092	0.8026	0	0
DreEX0062209	82.01	82.38	0.38	AS_EV	0	rimbp2	60	0.463358	0.604016	0	0
DreEX0045241	64.5	64.37	-0.13	AS_EV	0	matr3l1.1	1107	-0.20155	0.802609	0	0
DreEX0038247	100	86.02	-13.98	AS_EV	0	hsd17b8	96	-13.98	4.16864	1	0
DreEX0059851	37.7	46.8	9.09	AS_EV	0	puf60b	51	24.1114	1.53729	0	0
DreEX0075250	21.12	21.12	-0.01	AS_EV	0	srrm1	126	-0.0473485	0.675499	0	0
DreEX0074604	73.06	77.89	4.82	AS_EV	0	sp3a	190	6.59732	0.719526	0	0
DreEX0052137	100	80.17	-19.83	AS_EV	1	nup155	63	-19.83	4.99042	1	0
DreEX0049147	82.25	69.14	-13.11	AS_EV	0	nalcn	62	-15.9392	0.843153	0	0
DreEX0076955	44.88	29.56	-15.31	AS_EV	1	syt14b	57	-34.1132	0.606861	0	0
DreEX0076282	32.12	32.25	0.13	AS_EV	0	stxbp1a	156	0.404732	0.558605	0	0
DreEX0062182	7.51	10.85	3.33	AS_EV	0	rictorb	72	44.3409	0.642625	0	0
DreEX0011846	69.19	82.87	13.67	AS_EV	0	adss	67	19.7572	2.71362	0	0
DreEX0020629	64.55	66.77	2.22	AS_EV	0	celf2	135	3.43919	0.608708	0	1
DreEX0030191	43.51	40.22	-3.29	AS_EV	0	epb41l3a	555	-7.56148	0.795606	0	0
DreEX0021077	77.17	78.31	1.13	AS_EV	0	cers5	130	1.4643	0.824264	0	1
DreEX0079038	89.53	90.25	0.73	AS_EV	0	tlcd1	83	0.815369	0.717269	0	0
DreEX0024367	88.68	100	11.32	AS_EV	0	cry-dash	173	12.765	1.38472	0	0
DreEX0083456	85.85	84.39	-1.46	AS_EV	0	unm_sa1614	183	-1.70064	0.901401	0	0
DreEX0052652	89.7	87.44	-2.27	AS_EV	0	optn	92	-2.53066	0.69709	0	0
DreEX0077573	22.23	17.45	-4.78	AS_EV	0	tbcela	51	-21.5025	1.04231	0	0
DreEX0086762	58.29	76.59	18.3	AS_EV	1	zgc:113210	1016	31.3948	0.714456	0	0
DreEX0061677	98.31	85.5	-12.81	AS_EV	0	reps1	81	-13.0302	0.685649	0	0
DreEX0075347	74.39	78.17	3.78	AS_EV	0	ss18	123	5.08133	1.12441	0	0
DreEX0020849	89.88	96.55	6.67	AS_EV	0	cep135	105	7.42101	0.693528	0	0
DreEX0064555	86.86	86.86	-0.01	AS_EV	0	scnm1	89	-0.0115128	0.846147	0	0
DreEX0035538	94.79	85.22	-9.58	AS_EV	0	gorasp1	81	-10.1066	1.72128	0	0
DreEX0074842	76.63	77.95	1.33	AS_EV	0	spire2	121	1.73561	0.780397	0	0
DreEX0041198	36.1	34.38	-1.72	AS_EV	0	kdm5bb	57	-4.76454	0.553792	0	0
DreEX0078160	97.59	72.55	-25.05	AS_EV	1	tenm1	30	-25.6686	5.32519	1	1
DreEX0016056	87.16	91.5	4.33	AS_EV	0	atp7a	103	4.96788	0.7456	0	0
DreEX0042648	45.55	25.05	-20.5	AS_EV	1	lats1	103	-45.0055	2.96774	0	1
DreEX0026503	37.73	18.12	-19.61	AS_EV	1	dennd5b	60	-51.9746	1.26916	0	0
DreEX0056546	87.38	100	12.62	AS_EV	0	plxnb2a	129	14.4427	1.05671	0	0
DreEX0083576	89.88	93.48	3.6	AS_EV	0	usb1	54	4.00534	0.620174	0	0
DreEX0083286	57.03	53.41	-3.63	AS_EV	0	uhrf1bp1l	39	-6.36507	0.607864	0	0
DreEX0083287	63.48	51.6	-11.88	AS_EV	0	uhrf1bp1l	81	-18.7146	0.640525	0	1
DreEX0050343	63.34	100	36.66	AS_EV	0	nf1b	142	57.8781	0.428286	0	0
DreEX0062420	78.48	82.49	4.01	AS_EV	0	rnd1l	88	5.10958	0.582175	0	0
DreEX0073453	95.47	87.72	-7.76	AS_EV	0	slit2	41	-8.12821	2.13031	0	0
DreEX0087697	84.1	89.71	5.61	AS_EV	0	zgc:77375	34	6.67063	0.859809	0	0
DreEX0031981	98.85	83.78	-15.07	AS_EV	1	fam8a1	121	-15.2453	3.62234	0	0
DreEX0057593	54.54	64.47	9.93	AS_EV	0	ppp1r13ba	120	18.2068	0.614551	0	0
DreEX0040744	75.42	60.55	-14.87	AS_EV	0	kat5a	69	-19.7163	4.53564	1	0
DreEX0040745	85.03	79.51	-5.51	AS_EV	0	kat5a	63	-6.48007	0.690566	0	0
DreEX0043847	38.74	27.61	-11.12	AS_EV	0	lrrc4ba	172	-28.7042	1.07263	0	0
DreEX0030440	89.8	93.56	3.76	AS_EV	0	epn3b	123	4.18708	0.878599	0	0
DreEX0019669	40.51	39.99	-0.52	AS_EV	0	ccdc9	48	-1.28363	0.866172	0	0
DreEX0077778	71.72	83.81	12.08	AS_EV	0	tcf12	72	16.8433	3.61647	0	1
DreEX0037998	90.68	89.23	-1.45	AS_EV	0	hnrnpub	115	-1.59903	1.7181	0	0
DreEX0011958	88.31	93.02	4.71	AS_EV	0	aga	113	5.33348	0.883387	0	0
DreEX0043278	54.07	71.62	17.55	AS_EV	0	lmo7a	109	32.4579	1.06248	0	0
DreEX0043280	17.8	18.11	0.31	AS_EV	0	lmo7a	57	1.74157	0.83397	0	0
DreEX0057798	65.78	66.68	0.9	AS_EV	0	ppp3ca	48	1.3682	0.647196	0	0
DreEX0075066	46.11	56.27	10.16	AS_EV	0	srcap	174	22.0343	1.3382	0	1
DreEX0032279	79.84	94.66	14.82	AS_EV	0	fbxl15	503	18.5621	5.47109	1	0
DreEX0081252	37.56	37.84	0.28	AS_EV	0	trim3b	60	0.745474	0.763394	0	0
DreEX0033366	49.4	48.91	-0.49	AS_EV	0	foxp2	178	-0.991903	0.863218	0	0
DreEX0077072	4.54	14.94	10.39	AS_EV	0	tacc3	118	100	0.871392	0	0
DreEX0024584	54.26	53.59	-0.67	AS_EV	0	csnk1g2a	102	-1.2348	0.833671	0	1
DreEX0049347	69.77	55.12	-14.65	AS_EV	0	nav3	24	-20.9976	0.675646	0	0
DreEX0049350	25.21	9.8	-15.41	AS_EV	1	nav3	18	-61.1265	1.03913	0	0
DreEX0060836	73.98	77.03	3.05	AS_EV	0	rapgef2	340	4.12274	1.21256	0	0
DreEX0060838	91.2	87.12	-4.08	AS_EV	0	rapgef2	24	-4.47368	0.856495	0	0
DreEX0037947	89.56	92.21	2.65	AS_EV	0	hnrnph1l	139	2.95891	1.22966	0	0
DreEX0081858	80.58	82.05	1.47	AS_EV	0	ttbk2	333	1.82427	0.623917	0	0
DreEX0059641	21.14	18.4	-2.74	AS_EV	0	ptprfb	306	-12.9612	0.58905	0	0
DreEX0036707	9.46	46.21	36.76	AS_EV	1	guk1b	78	100	1.12446	0	0
DreEX0031416	87.5	91.21	3.71	AS_EV	0	faima	50	4.24	0.670856	0	0
DreEX0075223	43.66	37.2	-6.46	AS_EV	0	srpk3	26	-14.7962	0.688241	0	0
DreEX0048314	85.95	89.37	3.42	AS_EV	0	mycla	593	3.97906	0.727942	0	0
DreEX0020877	86.81	94.19	7.38	AS_EV	0	cep170aa	459	8.50132	3.36393	0	0
DreEX0037548	80.28	89.77	9.5	AS_EV	0	hif1aa	107	11.8336	1.21191	0	0
DreEX0029559	81.28	54.92	-26.36	AS_EV	1	eif4g1a	111	-32.4311	4.18034	1	1
DreEX0084802	32.75	25.51	-7.25	AS_EV	0	waslb	24	-22.1374	0.542711	0	0
DreEX0074263	82.65	78.18	-4.47	AS_EV	0	snx14	24	-5.40835	0.799264	0	1
DreEX0051523	79.7	83.33	3.62	AS_EV	0	nrcama	75	4.54203	1.08933	0	0
DreEX0051524	91.31	50.45	-40.85	AS_EV	1	nrcama	18	-44.7377	3.86393	1	1
DreEX0051526	91.25	87.75	-3.51	AS_EV	0	nrcama	30	-3.84658	1.10971	0	1
DreEX0013504	73.97	73.79	-0.18	AS_EV	0	anp32a	65	-0.243342	0.910365	0	0
DreEX0055687	85.72	80.91	-4.8	AS_EV	0	pip5k1bb	136	-5.59963	0.577362	0	0
DreEX0017295	59.56	54.16	-5.4	AS_EV	0	brd3a	69	-9.06649	1.00368	0	0
DreEX0074742	93.07	86.88	-6.19	AS_EV	0	specc1la	60	-6.65091	0.752661	0	0
DreEX0023742	80.28	75	-5.28	AS_EV	0	copz2	33	-6.57698	0.85057	0	0
DreEX0035077	79.64	87.91	8.27	AS_EV	0	glra4a	134	10.3842	0.626654	0	0
DreEX0038016	78.6	74.56	-4.04	AS_EV	0	hnrpkl	44	-5.13995	0.743026	0	0
DreEX0064206	72.38	65.78	-6.6	AS_EV	0	sash1a	102	-9.11854	0.855163	0	0
DreEX0049494	33.34	40.03	6.68	AS_EV	0	ncam1b	567	20.036	0.936704	0	0
DreEX0063872	13.89	38.09	24.2	AS_EV	1	ryk	84	100	3.24868	0	0
DreEX0072360	81.11	79.06	-2.05	AS_EV	0	slc25a39	174	-2.52743	0.603369	0	0
DreEX0014015	95.84	83.72	-12.12	AS_EV	0	appbp2	89	-12.6461	1.87418	0	0
DreEX0034830	83.1	100	16.9	AS_EV	0	ghrb	142	20.3369	0.864363	0	0
DreEX0015813	21.23	8.4	-12.83	AS_EV	0	atp2b1b	33	-60.4333	0.74244	0	1
DreEX0080931	51.23	51.86	0.63	AS_EV	0	tra2a	324	1.22975	0.863962	0	0
DreEX0067621	89.34	100	10.65	AS_EV	0	si:ch211-220f16.2	107	11.9208	1.47933	0	0
DreEX0057179	53.86	63.38	9.52	AS_EV	0	pou2f1b	66	17.6755	1.02693	0	0
DreEX0073254	77.42	100	22.58	AS_EV	0	slc7a10a	126	29.1656	1.88133	0	0
DreEX0076745	0	11.45	11.45	AS_EV	0	syk	69	100	2.11188	0	0
DreEX0065599	73.34	73.29	-0.05	AS_EV	0	sf1	76	-0.0681756	0.847641	0	0
DreEX0048967	85.68	82.59	-3.08	AS_EV	0	myt1la	91	-3.59477	1.44134	0	0
DreEX0048968	92.48	87.96	-4.53	AS_EV	0	myt1la	84	-4.89836	1.75384	0	0
DreEX0048969	77	79.34	2.34	AS_EV	0	myt1la	63	3.03896	0.895188	0	0
DreEX0012883	10.87	27.27	16.41	AS_EV	1	ambra1a	87	100	1.92443	0	0
DreEX0065930	79.69	87.55	7.85	AS_EV	0	sh3bp5a	63	9.85067	1.07374	0	0
DreEX0031355	96.43	84.84	-11.59	AS_EV	0	faah2a	112	-12.0191	2.14948	0	0
DreEX0027353	77.94	92.22	14.29	AS_EV	0	dmd	115	18.3346	4.37174	1	0
DreEX0038276	38.56	28.9	-9.66	AS_EV	0	hsf1	78	-25.0519	1.24115	0	0
DreEX0029831	88.38	96.25	7.87	AS_EV	0	elp4	189	8.90473	1.33751	0	0
DreEX0078354	25.38	23.67	-1.71	AS_EV	0	tfap2e	174	-6.73759	0.785648	0	0
DreEX0035463	11.55	30.82	19.27	AS_EV	1	golga1	75	100	2.47603	0	0
DreEX0028722	100	82.21	-17.79	AS_EV	0	e2f7	102	-17.79	0.612844	0	0
DreEX0003171	12.43	7.14	-5.29	AS_EV	0	CR388002.1	36	-42.5583	1.10465	0	0
DreEX0003172	90.92	58.8	-32.12	AS_EV	1	CR388002.1	99	-35.3278	3.38296	0	1
DreEX0080181	88.93	89.38	0.45	AS_EV	0	tnikb	160	0.506016	0.831055	0	0
DreEX0057603	89.59	87.01	-2.58	AS_EV	0	ppp1r13bb	86	-2.87979	0.691482	0	0
DreEX0057605	39.62	37.76	-1.86	AS_EV	0	ppp1r13bb	150	-4.6946	0.624516	0	1
DreEX0027759	87.13	88.91	1.79	AS_EV	0	dnm1b	37	2.0544	0.971896	0	0
DreEX0018878	65.78	57.7	-8.07	AS_EV	0	caprin1a	123	-12.2682	0.897659	0	0
DreEX0057278	90.72	89.72	-1	AS_EV	0	ppardb	139	-1.10229	0.62818	0	0
DreEX0051387	65.11	68.7	3.59	AS_EV	0	nr1d2b	89	5.51375	0.696548	0	0
DreEX0025603	84.96	64.91	-20.05	AS_EV	1	daam1b	30	-23.5993	1.75292	0	0
DreEX0045779	33.41	38.9	5.49	AS_EV	0	med14	126	16.4322	0.859788	0	0
DreEX0021913	98.93	85.04	-13.89	AS_EV	0	clasp1a	24	-14.0402	2.77536	0	1
DreEX0021914	36.05	12.56	-23.48	AS_EV	1	clasp1a	27	-65.1318	1.85292	0	1
DreEX0021917	34.15	23.05	-11.1	AS_EV	0	clasp1a	141	-32.5037	1.13086	0	1
DreEX0021918	44.42	33.81	-10.62	AS_EV	0	clasp1a	57	-23.9081	2.02198	0	0
DreEX0080963	88.47	91.89	3.42	AS_EV	0	traf3ip1	162	3.86572	0.653437	0	0
DreEX0080964	92.04	64.11	-27.92	AS_EV	1	traf3ip1	21	-30.3346	2.25732	0	0
DreEX0072131	15.11	7.35	-7.76	AS_EV	0	slc20a1b	139	-51.3567	1.18984	0	0
DreEX0057535	13.41	11.68	-1.72	AS_EV	0	ppm1k	107	-12.8262	0.773266	0	0
DreEX0065293	29.02	33.76	4.74	AS_EV	0	2025-09-06	57	16.3336	0.56959	0	0
DreEX0046009	81.06	90.4	9.35	AS_EV	0	memo1	113	11.5347	1.0945	0	0
DreEX0047159	88.53	90.54	2	AS_EV	0	mpp2b	54	2.25912	0.696114	0	0
DreEX0035073	89.66	96.28	6.62	AS_EV	0	glra3	68	7.38345	2.43147	0	0
DreEX0008750	37.21	47.27	10.05	AS_EV	0	TENM2 (1 of 2)	210	27.0089	0.773441	0	0
DreEX0011037	16.36	4.47	-11.89	AS_EV	0	acvr2aa	24	-72.6773	4.63717	1	1
DreEX0052939	75.91	74.05	-1.85	AS_EV	0	otx2	60	-2.4371	0.747882	0	0
DreEX0014357	79.71	84.29	4.58	AS_EV	0	arhgap33	75	5.74583	0.835997	0	0
DreEX0049473	10.86	11.68	0.82	AS_EV	0	ncaldb	37	7.55064	0.925698	0	0
DreEX0036437	29.12	5.23	-23.88	AS_EV	1	gsna	27	-82.0055	7.5804	1	0
DreEX0016244	27.25	23.56	-3.69	AS_EV	0	atxn2l	49	-13.5413	0.689015	0	0
DreEX0030324	87.19	88.3	1.11	AS_EV	0	epha4b	138	1.27308	0.679127	0	0
DreEX0026515	28.55	37.8	9.24	AS_EV	0	dennd6b	37	32.3643	0.770752	0	0
DreEX0082582	64.67	59.28	-5.38	AS_EV	0	u2af2b	36	-8.31916	1.00635	0	0
DreEX0082583	24.85	29.74	4.89	AS_EV	0	u2af2b	21	19.6781	1.97454	0	0
DreEX0055477	93.52	85.2	-8.32	AS_EV	0	pigo	180	-8.89649	0.780507	0	0
DreEX0053830	79.89	78.44	-1.46	AS_EV	0	pbxip1b	24	-1.82751	0.734211	0	0
DreEX0035061	12.84	4.75	-8.09	AS_EV	0	glra1	39	-63.0062	2.00594	0	0
DreEX0001306	69.64	80.7	11.07	AS_EV	0	C19H1orf109	180	15.896	0.584409	0	0
DreEX0032292	89.82	93.03	3.21	AS_EV	0	fbxl2	95	3.57381	0.573665	0	0
DreEX0065763	85.41	26.5	-58.91	AS_EV	1	sgce	38	-68.9732	13.6408	1	1
DreEX0065764	15.32	12.41	-2.9	AS_EV	0	sgce	27	-18.9295	0.842549	0	0
DreEX0004692	100	86.15	-13.86	AS_EV	0	GEN1	132	-13.86	9.49309	1	0
DreEX0084331	85.72	88.34	2.63	AS_EV	0	vipr2	98	3.06813	0.635408	0	0
DreEX0054374	82.47	63.26	-19.21	AS_EV	1	pdha1a	21	-23.2933	8.56045	1	1
DreEX0030649	12.77	3.27	-9.5	AS_EV	0	ercc6l2	41	-74.3931	0.892333	0	0
DreEX0061053	93.55	85.59	-7.96	AS_EV	0	rassf4	52	-8.50882	0.911052	0	0
DreEX0036979	24.32	22.27	-2.05	AS_EV	0	hcfc1b	54	-8.42928	0.768556	0	0
DreEX0009707	7.75	13.21	5.46	AS_EV	0	ZNF814	51	70.4516	0.778618	0	0
DreEX0015807	10.48	6.52	-3.96	AS_EV	0	atp2b1a	166	-37.7863	1.3119	0	0
DreEX0027295	16.71	0.5	-16.21	AS_EV	1	dlgap4b	99	-97.0078	2.03815	0	0
DreEX0012741	89.89	91.66	1.76	AS_EV	0	alg9	136	1.95795	0.910295	0	0
DreEX0074035	37.21	25.03	-12.18	AS_EV	0	snap23.1	72	-32.7331	0.811961	0	0
DreEX0088008	92.58	89.81	-2.76	AS_EV	0	znf143a	76	-2.98121	0.825824	0	0
DreEX0040642	91.44	86.5	-4.95	AS_EV	0	kal1a	48	-5.41339	1.34213	0	0
DreEX0045198	43.76	30.94	-12.82	AS_EV	0	mat2b	189	-29.2962	0.724854	0	0
DreEX0064493	62.79	71.08	8.29	AS_EV	0	scml2	220	13.2027	0.813	0	0
DreEX0050317	33.16	40.73	7.57	AS_EV	0	nf1a	63	22.8287	0.662523	0	0
DreEX0077920	72.7	77.5	4.79	AS_EV	0	tdg.1	59	6.58872	0.780543	0	0
DreEX0028477	14.25	15.38	1.12	AS_EV	0	dtnbb	75	7.85965	0.94909	0	0
DreEX0049818	90.98	84.09	-6.89	AS_EV	0	ndrg3a	39	-7.57309	2.21707	0	0
DreEX0057913	88.37	86.78	-1.59	AS_EV	0	ppp6r3	50	-1.79925	1.0409	0	0
DreEX0017168	81.97	97.19	15.22	AS_EV	0	bnip2	65	18.5678	1.08301	0	0
DreEX0079367	89.75	93.81	4.06	AS_EV	0	tmem110	96	4.52368	0.866114	0	0
DreEX0083993	82.48	80.5	-1.99	AS_EV	0	usp9	108	-2.41271	0.835381	0	0
DreEX0073063	89.38	93.59	4.21	AS_EV	0	slc4a4a	94	4.71023	0.608085	0	0
DreEX0007622	15.45	11.88	-3.56	AS_EV	0	RRBP1 (1 of 2)	81	-23.0421	1.0287	0	0
DreEX0036670	85.5	89.56	4.06	AS_EV	0	gucy1a3	89	4.74854	0.678049	0	0
DreEX0059379	55.5	70.43	14.93	AS_EV	0	ptpmt1	192	26.9009	0.843539	0	0
DreEX0072582	81.48	92.23	10.76	AS_EV	0	slc31a1	73	13.2057	0.859759	0	0
DreEX0029338	21.49	19.95	-1.54	AS_EV	0	eif2b4	42	-7.16612	0.7473	0	0
DreEX0055388	82.98	85.05	2.06	AS_EV	0	picalmb	112	2.48253	0.990266	0	0
DreEX0047728	82.97	88.48	5.5	AS_EV	0	mtdha	48	6.6289	0.722003	0	0
DreEX0061396	36.8	44.61	7.82	AS_EV	0	rbmx	939	21.25	1.33636	0	0
DreEX0031210	24.15	22.73	-1.41	AS_EV	0	eya1	66	-5.83851	0.808018	0	0
DreEX0061752	100	88.22	-11.78	AS_EV	0	rfc2	70	-11.78	0.71124	0	0
DreEX0027268	16.54	27.96	11.42	AS_EV	0	dlgap1a	153	69.0447	0.759304	0	0
DreEX0045784	79.11	77.66	-1.45	AS_EV	0	med15	108	-1.83289	1.03144	0	0
DreEX0029658	32.41	35.03	2.62	AS_EV	0	elavl3	39	8.08392	1.49944	0	0
DreEX0026704	54.75	41.77	-12.98	AS_EV	0	dgkza	45	-23.7078	1.76436	0	1
DreEX0015518	87.69	95.92	8.23	AS_EV	0	atg4a	79	9.38533	0.767484	0	0
DreEX0024849	40.07	15.61	-24.46	AS_EV	1	ctnnb1	27	-61.0432	2.72712	0	1
DreEX0045362	90.04	89.22	-0.81	AS_EV	0	mbtps1	152	-0.8996	0.711406	0	0
DreEX0018170	33.56	38.14	4.58	AS_EV	0	cacna2d1a	89	13.6472	0.656382	0	1
DreEX0010329	94.63	43.83	-50.8	AS_EV	1	abi2b	18	-53.6828	24.3621	1	1
DreEX0010330	29.12	27.35	-1.76	AS_EV	0	abi2b	147	-6.04396	0.780672	0	0
DreEX0010331	69.66	75.65	5.99	AS_EV	0	abi2b	234	8.59891	1.15277	0	1
DreEX0062796	76.88	71.78	-5.1	AS_EV	0	robo2	27	-6.63371	1.18433	0	0
DreEX0062797	79.83	79.62	-0.2	AS_EV	0	robo2	126	-0.250532	0.90661	0	0
DreEX0080899	87.97	100	12.04	AS_EV	0	tprkb	123	13.6865	7.39493	1	0
DreEX0041597	36.88	34.89	-1.99	AS_EV	0	kif23	300	-5.39588	0.642377	0	0
DreEX0088246	86.41	72.47	-13.94	AS_EV	0	znf598	85	-16.1324	0.874232	0	0
DreEX0088247	98.98	84.83	-14.15	AS_EV	0	znf598	130	-14.2958	8.07089	1	0
DreEX0057819	96.95	88.79	-8.16	AS_EV	0	ppp3cca	27	-8.41671	1.32183	0	1
DreEX0027766	11.47	9.11	-2.37	AS_EV	0	dnm1l	72	-20.6626	1.02465	0	0
DreEX0025590	87.3	20.29	-67.01	AS_EV	1	daam1a	27	-76.7583	3.57604	0	1
DreEX0020509	28.04	27	-1.04	AS_EV	0	cdkl5	123	-3.70899	0.681188	0	1
DreEX0032459	69.34	94.17	24.84	AS_EV	0	fcho1	61	35.8235	1.52836	0	0
DreEX0032460	83.19	94.11	10.93	AS_EV	0	fcho1	107	13.1386	0.991472	0	0
DreEX0035651	93.1	78.82	-14.29	AS_EV	0	gpc4	159	-15.3491	1.65952	0	0
DreEX0025501	89.23	100	10.77	AS_EV	0	cyp3c1	122	12.0699	1.09174	0	0
DreEX0082346	93.67	89.34	-4.33	AS_EV	0	tubg1	113	-4.62261	0.655269	0	0
DreEX0021332	96.68	86.59	-10.1	AS_EV	0	chata	119	-10.4468	3.08122	0	0
DreEX0025820	33.15	34.66	1.51	AS_EV	0	dbnlb	75	4.55505	0.700683	0	0
DreEX0050911	79.31	82.82	3.51	AS_EV	0	nob1	135	4.42567	0.624127	0	0
DreEX0073975	91.06	87.93	-3.13	AS_EV	0	smurf1	147	-3.43729	1.03041	0	0
DreEX0081189	42.95	32.57	-10.38	AS_EV	0	trim33	51	-24.1676	0.775435	0	0
DreEX0068563	14.57	22.85	8.28	AS_EV	0	si:ch211-89p3.3	75	56.8291	0.814396	0	1
DreEX0034122	55.73	48.56	-7.17	AS_EV	0	galcb	64	-12.8656	0.718312	0	0
DreEX0024756	87.06	97.38	10.32	AS_EV	0	ctdnep1a	72	11.8539	0.543815	0	0
DreEX0076393	60.13	64.53	4.4	AS_EV	0	suco	56	7.31748	0.70677	0	0
DreEX0076394	9.25	14.84	5.58	AS_EV	0	suco	111	60.3243	2.12831	0	0
DreEX0039800	46.61	33.28	-13.32	AS_EV	0	iqsec1b	50	-28.5776	0.739099	0	0
DreEX0061988	62.32	68.45	6.14	AS_EV	0	rgs7a	40	9.85237	0.783631	0	0
DreEX0039719	84.88	95.04	10.16	AS_EV	0	ipo9	62	11.9698	0.733078	0	0
DreEX0065875	73.68	73.69	0.01	AS_EV	0	sgtb	63	0.0135722	0.660912	0	0
DreEX0038504	68.38	73	4.62	AS_EV	0	huwe1	96	6.75636	0.731178	0	0
DreEX0073753	75.89	73.07	-2.82	AS_EV	0	smarce1	99	-3.7159	0.905704	0	0
DreEX0082286	69.25	59.19	-10.05	AS_EV	0	ttyh2	27	-14.5126	0.740881	0	0
DreEX0039067	83.65	65.38	-18.27	AS_EV	1	ikbkg	48	-21.841	4.46416	1	1
DreEX0017930	100	81.37	-18.63	AS_EV	1	cables2b	95	-18.63	2.06207	0	0
DreEX0029812	58.57	65.05	6.48	AS_EV	0	elp2	73	11.0637	0.989545	0	0
DreEX0056537	87.81	97.06	9.26	AS_EV	0	plxnb1b	85	10.5455	0.820663	0	0
DreEX0032417	85.38	86.14	0.76	AS_EV	0	fbxw11b	79	0.890138	0.612819	0	0
DreEX0034297	82.25	100	17.75	AS_EV	1	garem	141	21.5805	5.67651	1	0
DreEX0046149	87.27	96.61	9.34	AS_EV	0	mettl8	66	10.7024	0.838676	0	0
DreEX0016485	85.47	95.31	9.84	AS_EV	0	b9d2	126	11.5128	0.776972	0	0
DreEX0055064	82.28	86.66	4.38	AS_EV	0	phf20l1	244	5.32329	1.02408	0	0
DreEX0055066	39.12	54.84	15.72	AS_EV	1	phf20l1	96	40.184	1.27193	0	0
DreEX0019823	91.14	71.98	-19.16	AS_EV	1	ccnt1	61	-21.0226	1.53016	0	0
DreEX0061622	89.04	92.41	3.38	AS_EV	0	reep3a	137	3.79605	0.662455	0	0
DreEX0062547	80.6	96.46	15.86	AS_EV	0	rnf167	81	19.6774	0.477834	0	0
DreEX0062548	60.78	73.41	12.63	AS_EV	0	rnf167	131	20.7799	0.660687	0	0
DreEX0017248	26.11	26.06	-0.05	AS_EV	0	braf	120	-0.191498	0.645033	0	0
DreEX0051173	30.32	37.31	6.99	AS_EV	0	nova2	63	23.0541	2.09996	0	0
DreEX0043830	78.62	86.59	7.97	AS_EV	0	lrrc40	173	10.1374	1.81688	0	0
DreEX0075277	19.4	23.31	3.91	AS_EV	0	srrt	74	20.1546	1.45767	0	0
DreEX0016842	31.91	24.71	-7.2	AS_EV	0	bcor	57	-22.5635	2.03624	0	0
DreEX0065725	88.71	100	11.29	AS_EV	0	sfxn2	48	12.7269	0.874035	0	0
DreEX0084419	82.92	83.17	0.25	AS_EV	0	vps13d	48	0.301495	0.682937	0	0
DreEX0084420	48.2	77.72	29.52	AS_EV	1	vps13d	75	61.2448	1.21916	0	1
DreEX0017408	55.05	64.39	9.34	AS_EV	0	brms1lb	127	16.9664	1.23553	0	0
DreEX0064366	91.39	79.09	-12.3	AS_EV	0	scap	127	-13.4588	0.883268	0	0
DreEX0083057	96.97	84.04	-12.93	AS_EV	0	ubr5	120	-13.334	2.86185	0	0
DreEX0021071	90.75	89.82	-0.93	AS_EV	0	cers4b	118	-1.02479	0.843562	0	0
DreEX0009789	58.24	68.09	9.86	AS_EV	0	aar2	50	16.9299	0.711476	0	0
DreEX0018965	66.47	73.38	6.92	AS_EV	0	carm1	113	10.4107	1.25852	0	0
DreEX0016859	65.53	61.09	-4.43	AS_EV	0	bdnf	370	-6.76026	0.658852	0	0
DreEX0025926	62.09	63.28	1.19	AS_EV	0	dclk1a	74	1.91657	0.852466	0	0
DreEX0086380	43.24	42.8	-0.45	AS_EV	0	zfand5a	159	-1.0407	0.678385	0	0
DreEX0074857	91.21	61.69	-29.52	AS_EV	1	spna2	60	-32.3649	17.6937	1	1
DreEX0058673	17.46	8.13	-9.32	AS_EV	0	prpsap2	68	-53.3792	1.1743	0	0
DreEX0045296	87.19	98.42	11.23	AS_EV	0	mbip	39	12.8799	4.13978	1	0
DreEX0020196	21.18	19.45	-1.73	AS_EV	0	cdc42bpb	192	-8.16808	0.818201	0	0
DreEX0030915	9.69	11.07	1.38	AS_EV	0	etnk1	95	14.2415	0.626677	0	0
DreEX0081317	61.16	71.28	10.13	AS_EV	0	trioa	255	16.5631	0.699299	0	0
DreEX0081318	60.84	20.54	-40.3	AS_EV	1	trioa	30	-66.2393	3.18163	0	1
DreEX0040447	80.12	79.63	-0.49	AS_EV	0	jade3	63	-0.611583	0.78766	0	0
DreEX0001421	87.25	97.68	10.42	AS_EV	0	C21H9orf114	90	11.9427	1.21749	0	0
DreEX0046070	95.56	81.3	-14.26	AS_EV	0	metap1d	43	-14.9226	1.39574	0	0
DreEX0053798	84.75	94.32	9.57	AS_EV	0	pbx2	74	11.292	1.33992	0	0
DreEX0053800	21.27	13.06	-8.21	AS_EV	0	pbx2	51	-38.599	0.942305	0	0
DreEX0020696	95.19	89.72	-5.46	AS_EV	0	celsr2	128	-5.7359	0.625174	0	0
DreEX0061782	82.94	69.09	-13.85	AS_EV	0	rfng	86	-16.6988	2.31265	0	0
DreEX0058471	18.42	0	-18.42	AS_EV	0	prmt3	29	-100	0.960539	0	0
DreEX0028957	100	88.66	-11.34	AS_EV	0	edrf1	116	-11.34	5.10893	1	0
DreEX0030211	66.04	45.02	-21.02	AS_EV	1	epb41l3b	42	-31.8292	3.06971	0	1
DreEX0059580	32.19	21.82	-10.36	AS_EV	0	ptprdb	24	-32.1839	0.9057	0	0
DreEX0064923	89.77	94.97	5.2	AS_EV	0	sec62	61	5.79258	0.804656	0	0
DreEX0073746	18.91	14.29	-4.61	AS_EV	0	smarcd3b	90	-24.3786	1.39778	0	0
DreEX0071739	46.29	58.8	12.52	AS_EV	0	sipa1l1	153	27.0469	0.769963	0	0
DreEX0057313	31.88	32.47	0.59	AS_EV	0	ppef1	33	1.85069	0.855905	0	0
DreEX0068235	82.56	85.02	2.46	AS_EV	0	si:ch211-278j3.3	163	2.97965	0.604212	0	0
DreEX0052705	48.89	47.1	-1.79	AS_EV	0	os9	219	-3.66128	0.998103	0	0
DreEX0056216	86.18	85.25	-0.93	AS_EV	0	plekha6	97	-1.07914	0.617998	0	0
DreEX0056217	88.1	87.1	-1	AS_EV	0	plekha6	134	-1.13507	0.64066	0	0
DreEX0021946	51.44	10.68	-40.76	AS_EV	1	clasp2	21	-79.2379	13.6594	1	1
DreEX0021947	91.14	69.83	-21.3	AS_EV	1	clasp2	24	-23.3706	16.9768	1	1
DreEX0080051	85.53	98.25	12.72	AS_EV	0	tmtc4	132	14.872	1.48662	0	0
DreEX0064042	72.69	77.22	4.53	AS_EV	0	safb	442	6.23194	0.955906	0	0
DreEX0031113	29.82	27.91	-1.91	AS_EV	0	exoc6	30	-6.4051	0.907578	0	0
DreEX0015759	73.31	45.28	-28.03	AS_EV	1	atp2a1	40	-38.2349	1.32791	0	0
DreEX0035400	87.03	99.01	11.98	AS_EV	0	gnl3l	88	13.7654	2.71949	0	0
DreEX0073918	19.63	15.9	-3.74	AS_EV	0	smpd4	90	-19.0525	0.762382	0	0
DreEX0073528	26.8	21.71	-5.08	AS_EV	0	slmapb	88	-18.9552	1.38699	0	0
DreEX0045583	95.38	89.06	-6.33	AS_EV	0	mcrs1	60	-6.63661	1.74132	0	0
DreEX0059818	97.16	88.87	-8.29	AS_EV	0	ptprz1b	21	-8.53232	3.00415	0	0
DreEX0072293	13.63	9.27	-4.36	AS_EV	0	slc25a22	74	-31.9883	0.841154	0	0
DreEX0025282	100	86.88	-13.12	AS_EV	0	cyb5r4	36	-13.12	2.34775	0	0
DreEX0081210	83.78	94.73	10.95	AS_EV	0	trim35-28	96	13.0699	0.713694	0	0
DreEX0064878	47.96	41.84	-6.12	AS_EV	0	sec31a	96	-12.7606	0.892611	0	0
DreEX0021027	87.5	97.09	9.59	AS_EV	0	cept1b	148	10.96	0.733545	0	0
DreEX0077052	61.93	79	17.07	AS_EV	0	tab2	117	27.5634	0.869919	0	0
DreEX0030363	84.91	85.47	0.56	AS_EV	0	ephb2b	156	0.659522	0.600452	0	0
DreEX0053504	20.71	10.12	-10.59	AS_EV	0	park2	319	-51.1347	1.68214	0	0
DreEX0005706	84.21	74.22	-9.99	AS_EV	0	MAGI2 (1 of 2)	129	-11.8632	0.793545	0	0
DreEX0005707	10.79	4.75	-6.04	AS_EV	0	MAGI2 (1 of 2)	135	-55.9778	0.665666	0	0
DreEX0018007	25.79	27.06	1.28	AS_EV	0	cacna1ba	42	4.96316	0.795271	0	0
DreEX0021511	38.95	38.97	0.02	AS_EV	0	cherp	36	0.0513479	0.792265	0	0
DreEX0006377	18.04	27.48	9.44	AS_EV	0	NOS1AP	217	52.3282	1.77374	0	1
DreEX0083961	46.71	32.5	-14.21	AS_EV	0	usp6nl	61	-30.4218	0.81321	0	1
DreEX0083962	100	89.13	-10.87	AS_EV	0	usp6nl	121	-10.87	5.0593	1	0
DreEX0004279	59.78	19.65	-40.14	AS_EV	1	FEZ2 (1 of 2)	28	-67.1462	4.0588	1	0
DreEX0050137	80.11	83.27	3.16	AS_EV	0	nek1	55	3.94458	0.623178	0	0
DreEX0050138	22.57	26.99	4.42	AS_EV	0	nek1	66	19.5835	0.861751	0	0
DreEX0050140	36.8	33.17	-3.63	AS_EV	0	nek1	87	-9.86413	0.660617	0	1
DreEX0050141	90.28	85.91	-4.36	AS_EV	0	nek1	171	-4.82942	1.2016	0	0
DreEX0051891	29.84	30.69	0.85	AS_EV	0	ntmt1	68	2.84853	1.00581	0	0
DreEX0075850	61.16	52.06	-9.1	AS_EV	0	stat3	60	-14.879	0.754355	0	0
DreEX0035523	40.25	31.13	-9.11	AS_EV	0	golt1ba	35	-22.6335	0.794914	0	1
DreEX0039417	13.53	16.47	2.94	AS_EV	0	ino80e	99	21.7295	0.658321	0	0
DreEX0084933	78.95	76.36	-2.59	AS_EV	0	wdr13	232	-3.28056	0.666288	0	0
DreEX0070181	94.87	80.15	-14.71	AS_EV	0	si:dkey-23a23.2	46	-15.5054	1.00852	0	0
DreEX0033078	85	71.13	-13.87	AS_EV	0	fmn2a	60	-16.3176	1.07548	0	0
DreEX0015830	93.32	89.06	-4.27	AS_EV	0	atp2b3b	154	-4.57565	0.676135	0	0
DreEX0051497	85.53	92.32	6.79	AS_EV	0	nrbf2b	85	7.93873	4.02876	1	0
DreEX0018110	92.92	84.73	-8.18	AS_EV	0	cacna1fb	27	-8.80327	0.873899	0	0
DreEX0028644	79.9	94.92	15.02	AS_EV	1	dyrk1ab	197	18.7985	2.05924	0	0
DreEX0018202	18	3.84	-14.15	AS_EV	0	cacna2d4b	21	-78.6111	0.868108	0	1
DreEX0018203	30.7	8.99	-21.7	AS_EV	0	cacna2d4b	18	-70.684	0.840463	0	0
DreEX0045109	84.66	76.53	-8.12	AS_EV	0	mark4a	83	-9.59131	0.663643	0	1
DreEX0043169	89.89	90.2	0.31	AS_EV	0	llgl2	68	0.344866	0.803885	0	0
DreEX0026038	92.5	87.47	-5.03	AS_EV	0	dctn4	21	-5.43784	1.3092	0	1
DreEX0049236	87.38	91.12	3.75	AS_EV	0	narf	71	4.2916	1.26997	0	0
DreEX0049237	86.55	89.95	3.4	AS_EV	0	narf	73	3.92837	0.911545	0	0
DreEX0074183	76.44	81.32	4.88	AS_EV	0	snrpa1	80	6.38409	1.28481	0	0
DreEX0072300	84.83	74.61	-10.21	AS_EV	0	slc25a23b	114	-12.0358	0.791478	0	0
DreEX0027963	53.48	32.53	-20.95	AS_EV	1	dock4b	27	-39.1735	1.45678	0	1
DreEX0027964	16.38	17.25	0.88	AS_EV	0	dock4b	96	5.37241	0.954754	0	0
DreEX0074657	88.56	97.84	9.28	AS_EV	0	spast	43	10.4788	1.36211	0	0
DreEX0005820	85.01	84.11	-0.9	AS_EV	0	MARK4 (2 of 2)	83	-1.0587	0.864235	0	1
DreEX0017328	60.21	56.95	-3.26	AS_EV	0	brd8	126	-5.41438	0.777567	0	0
DreEX0057810	51.52	42.86	-8.67	AS_EV	0	ppp3cb	48	-16.8284	0.853101	0	1
DreEX0024043	99.27	87.19	-12.08	AS_EV	0	cpsf3l	35	-12.1688	1.2989	0	0
DreEX0036852	88.34	91.5	3.17	AS_EV	0	hagh	109	3.58841	0.702638	0	0
DreEX0027052	13.17	3.78	-9.38	AS_EV	0	dip2cb	30	-71.2225	1.66043	0	0
DreEX0004085	54.97	63.71	8.75	AS_EV	0	F8A2	69	15.9178	1.36279	0	0
DreEX0087650	70.15	80.85	10.7	AS_EV	0	zgc:66447	141	15.253	1.30013	0	0
DreEX0011592	67.21	75.84	8.63	AS_EV	0	adgrb2	36	12.8404	1.18805	0	0
DreEX0011594	40.33	30.75	-9.57	AS_EV	0	adgrb2	99	-23.7292	0.851176	0	0
DreEX0045260	28.28	22.3	-5.98	AS_EV	0	mbd1b	94	-21.1457	1.04703	0	0
DreEX0045263	33.67	30.4	-3.27	AS_EV	0	mbd1b	75	-9.71191	0.975825	0	0
DreEX0036199	47.41	38.88	-8.53	AS_EV	0	grin1b	63	-17.992	0.626031	0	0
DreEX0065742	52.25	70.51	18.25	AS_EV	0	sfxn5b	26	34.9282	0.735892	0	0
DreEX0001285	60.84	65.91	5.08	AS_EV	0	C18H15orf59	248	8.34977	1.39034	0	0
DreEX0013983	73.85	73.35	-0.51	AS_EV	0	apoob	96	-0.690589	0.641143	0	0
DreEX0012571	23.13	22.3	-0.84	AS_EV	0	alcama	27	-3.63165	0.68202	0	0
DreEX0025465	43.37	73.25	29.89	AS_EV	1	cyp2u1	162	68.9186	0.93178	0	0
DreEX0042781	88.95	98.53	9.58	AS_EV	0	ldlrb	75	10.7701	2.84334	0	0
DreEX0044045	85.08	95.28	10.2	AS_EV	0	lsp1	147	11.9887	0.905918	0	0
DreEX0084115	92.44	88.64	-3.81	AS_EV	0	vangl2	255	-4.12159	0.71093	0	0
DreEX0034074	61.36	65.93	4.58	AS_EV	0	gad1b	63	7.46415	1.28424	0	0
DreEX0075321	10.98	11.12	0.15	AS_EV	0	srsf5b	544	1.36612	0.76382	0	0
DreEX0011461	100	84.63	-15.37	AS_EV	1	adcy6b	125	-15.37	4.47639	1	0
DreEX0036182	42.52	34.43	-8.09	AS_EV	0	grin1a	63	-19.0263	1.35757	0	0
DreEX0086064	81.6	76.31	-5.3	AS_EV	0	zbtb2b	181	-6.4951	0.596302	0	0
DreEX0036939	89.13	93.34	4.21	AS_EV	0	hccsa.1	121	4.72344	0.788584	0	0
DreEX0043102	88.79	94.01	5.22	AS_EV	0	lin9	131	5.87904	0.846297	0	0
DreEX0043533	93.41	89.39	-4.02	AS_EV	0	lppr3b	58	-4.30361	0.82777	0	0
DreEX0051960	82.05	93.52	11.46	AS_EV	0	nuak1b	120	13.9671	0.535654	0	0
DreEX0024230	84.46	91.59	7.14	AS_EV	0	creld2	92	8.45371	0.635088	0	0
DreEX0036702	89.01	93.88	4.88	AS_EV	0	guf1	81	5.48253	0.78568	0	0
DreEX0070695	48.92	45.96	-2.96	AS_EV	0	si:dkey-40m6.8	79	-6.0507	1.12507	0	0
DreEX0043685	10.65	9.75	-0.9	AS_EV	0	lrp1ab	39	-8.4507	0.558809	0	0
DreEX0046817	12.36	15.46	3.11	AS_EV	0	mllt4a	547	25.1618	1.13602	0	0
DreEX0046818	65.88	40.31	-25.57	AS_EV	1	mllt4a	36	-38.813	3.39968	0	1
DreEX0046819	23.48	14.38	-9.1	AS_EV	0	mllt4a	21	-38.7564	0.834604	0	0
DreEX0077536	88.93	91.89	2.96	AS_EV	0	tbc1d7	81	3.32846	0.718829	0	0
DreEX0023639	77.27	94.98	17.71	AS_EV	0	commd5	76	22.9196	1.24906	0	0
DreEX0085732	14.56	10.55	-4	AS_EV	0	xpr1b	98	-27.4725	1.26754	0	0
DreEX0063717	12.63	1.74	-10.89	AS_EV	0	rufy3	60	-86.2233	3.86305	1	0
DreEX0005318	82.76	62.57	-20.19	AS_EV	0	KCNQ2 (1 of 3)	48	-24.3958	0.89187	0	0
DreEX0063600	44.31	47.53	3.22	AS_EV	0	rsrp1	60	7.26698	0.635044	0	0
DreEX0000623	93.28	83.77	-9.52	AS_EV	0	ARHGEF12 (1 of 2)	36	-10.2058	0.707314	0	0
DreEX0076960	38.38	40.34	1.96	AS_EV	0	syt1a	69	5.10683	0.764708	0	0
DreEX0052865	93.71	72.5	-21.21	AS_EV	0	otofa	72	-22.6337	1.30689	0	0
DreEX0052866	79.18	81.67	2.49	AS_EV	0	otofa	30	3.14473	0.716995	0	0
DreEX0052867	26.7	35.44	8.73	AS_EV	0	otofa	202	32.6966	1.00418	0	0
DreEX0028456	16.82	5.55	-11.26	AS_EV	0	dtna	21	-66.9441	1.1046	0	0
DreEX0040423	29.18	28.15	-1.02	AS_EV	0	ivns1abpa	67	-3.49554	0.938999	0	0
DreEX0042937	86.77	87.03	0.26	AS_EV	0	lhx2b	163	0.299643	0.836187	0	0
DreEX0070670	91.53	76.14	-15.38	AS_EV	0	si:dkey-40c11.1	91	-16.8032	0.715942	0	1
DreEX0013666	69.21	46.97	-22.24	AS_EV	1	ap1ar	99	-32.1341	1.346	0	0
DreEX0053344	85.92	96.22	10.3	AS_EV	0	pan3	145	11.9879	2.29749	0	0
DreEX0022230	92.55	89.19	-3.36	AS_EV	0	clstn1	51	-3.63047	0.769777	0	0
DreEX0022231	14.83	11.36	-3.47	AS_EV	0	clstn1	30	-23.3985	0.607552	0	0
DreEX0040773	91.91	83.09	-8.81	AS_EV	0	kat7b	51	-9.58546	1.65129	0	0
DreEX0059894	83.74	60.8	-22.94	AS_EV	1	pus7	18	-27.3943	3.93113	1	1
DreEX0010189	62.9	73.55	10.65	AS_EV	0	abcf1	60	16.9316	2.56362	0	0
DreEX0081487	79.78	85.37	5.59	AS_EV	0	trpa1b	119	7.00677	0.59959	0	0
DreEX0065839	86.2	100	13.79	AS_EV	0	sgsh	82	15.9977	0.970771	0	0
DreEX0028350	96.74	89.62	-7.12	AS_EV	0	drd3	72	-7.35993	1.5451	0	0
DreEX0013022	82.15	75.69	-6.46	AS_EV	0	anapc4	27	-7.86366	0.653329	0	0
DreEX0045073	36.46	42.25	5.79	AS_EV	0	mark2b	147	15.8804	0.816961	0	0
DreEX0053687	89.09	90.42	1.33	AS_EV	0	pax2b	115	1.49287	0.794816	0	0
DreEX0042310	22.97	22.97	0	AS_EV	0	ktn1	87	0	0.830684	0	0
DreEX0021341	44.12	50.23	6.11	AS_EV	0	chchd3a	58	13.8486	0.764353	0	1
DreEX0028492	17.19	13.51	-3.68	AS_EV	0	dtx2	138	-21.4078	0.718905	0	0
DreEX0079713	43.2	62.58	19.38	AS_EV	1	tmem243b	139	44.8611	1.40948	0	0
DreEX0027082	88.88	100	11.12	AS_EV	0	dis3l2	148	12.5113	1.31547	0	0
DreEX0063286	84.94	94.34	9.4	AS_EV	0	rps6ka1	162	11.0666	2.29108	0	0
DreEX0053049	100	86.84	-13.16	AS_EV	0	p4ha1a	108	-13.16	0.732044	0	0
DreEX0060999	85.89	84.36	-1.53	AS_EV	0	rasgef1ba	51	-1.78135	0.807218	0	1
DreEX0075031	31.05	22.06	-8.99	AS_EV	0	spty2d1	90	-28.9533	1.00839	0	0
DreEX0081445	88.89	100	11.11	AS_EV	0	trmt44	72	12.4986	0.869172	0	0
DreEX0058521	66.42	79.37	12.95	AS_EV	0	prom1b	18	19.4971	1.35061	0	0
DreEX0025935	79.05	30.3	-48.74	AS_EV	1	dclk2	57	-61.6572	6.08359	1	1
DreEX0020392	97.1	87.62	-9.48	AS_EV	0	cdk10	60	-9.76313	0.985608	0	0
DreEX0045122	39.01	22.21	-16.79	AS_EV	1	mars	27	-43.0402	1.33926	0	0
DreEX0030838	77.53	53.28	-24.25	AS_EV	0	esyt1a	121	-31.2782	0.724464	0	0
DreEX0083994	51.05	61.49	10.44	AS_EV	0	uspl1	152	20.4505	1.33763	0	0
DreEX0042724	26.12	29.23	3.12	AS_EV	0	ldb2b	60	11.9449	0.867217	0	0
DreEX0052655	26.18	28.11	1.93	AS_EV	0	orai2	46	7.37204	0.83239	0	0
DreEX0077095	45.28	56.87	11.59	AS_EV	0	taf1	105	25.5963	2.72441	0	1
DreEX0080683	85.97	90.75	4.77	AS_EV	0	tp53	55	5.54845	0.733686	0	0
DreEX0077852	98.09	88.53	-9.56	AS_EV	0	tchp	67	-9.74615	2.9389	0	0
DreEX0077912	80.35	93.9	13.54	AS_EV	0	tctn2	74	16.8513	1.16128	0	0
DreEX0030987	20.56	13.07	-7.49	AS_EV	0	evla	753	-36.43	1.75386	0	0
DreEX0027995	96.19	82.14	-14.05	AS_EV	0	dock6	67	-14.6065	1.31566	0	0
DreEX0014897	88.14	97.04	8.9	AS_EV	0	arntl1b	62	10.0976	0.80859	0	0
DreEX0067095	52.78	53.52	0.74	AS_EV	0	si:ch211-173p18.3	252	1.40205	0.703698	0	0
DreEX0029037	77.26	87.06	9.8	AS_EV	0	eef2k	196	12.6844	3.65309	0	0
DreEX0029038	88.84	94.72	5.88	AS_EV	0	eef2k	57	6.61864	1.41223	0	0
DreEX0087797	5.92	16.95	11.03	AS_EV	0	zgc:91944	126	100	1.65241	0	0
DreEX0059067	84.84	90.41	5.58	AS_EV	0	psmg2	59	6.57709	0.72157	0	0
DreEX0048030	86.09	96.25	10.15	AS_EV	0	mtx1b	93	11.79	0.662641	0	0
DreEX0055778	84.67	93.34	8.68	AS_EV	0	pitx2	69	10.2516	0.79393	0	0
DreEX0077532	76.4	87.13	10.73	AS_EV	0	tbc1d5	63	14.0445	1.14463	0	0
DreEX0077534	97.1	89.12	-7.98	AS_EV	0	tbc1d5	100	-8.21833	2.14501	0	0
DreEX0061327	55.41	61.95	6.54	AS_EV	0	rbm4.1	870	11.8029	1.29343	0	0
DreEX0062029	84.19	70.52	-13.66	AS_EV	0	rhbdf1a	108	-16.2252	0.637209	0	1
DreEX0017914	11.06	6.5	-4.57	AS_EV	0	cab39l	85	-41.3201	1.60689	0	0
DreEX0060019	18.93	26.45	7.51	AS_EV	0	pygo2	215	39.6725	0.760659	0	0
DreEX0036932	88.32	100	11.68	AS_EV	0	hbs1l	66	13.2246	1.83551	0	0
DreEX0038708	60.24	55.25	-4.99	AS_EV	0	ifrd2	60	-8.28353	0.631433	0	1
DreEX0057188	89.08	88.22	-0.86	AS_EV	0	pou2f2a	49	-0.965424	0.67999	0	0
DreEX0062677	18.48	17.23	-1.25	AS_EV	0	rnf24	54	-6.76407	0.9081	0	0
DreEX0038259	37.55	59.65	22.1	AS_EV	1	hsd3b7	122	58.8549	1.832	0	0
DreEX0077418	88.05	100	11.96	AS_EV	0	tbc1d16	189	13.5832	0.759402	0	0
DreEX0041532	22.46	5.08	-17.38	AS_EV	1	kif1b	27	-77.382	7.31444	1	0
DreEX0041536	97.53	77.29	-20.23	AS_EV	1	kif1b	18	-20.7423	8.98108	1	1
DreEX0019120	64.03	58.74	-5.29	AS_EV	0	casz1	336	-8.26175	0.713907	0	0
DreEX0070803	89.25	98	8.76	AS_EV	0	si:dkey-60a16.1	130	9.81513	0.770869	0	0
DreEX0047912	100	84.57	-15.43	AS_EV	0	mtmr7a	163	-15.43	0.962034	0	0
DreEX0008758	70.17	76.52	6.35	AS_EV	0	TENM2 (2 of 2)	123	9.04945	0.928754	0	0
DreEX0033568	51.5	1.96	-49.53	AS_EV	1	frs2b	29	-96.1748	5.70583	1	1
DreEX0057027	100	86.53	-13.46	AS_EV	0	polr3e	62	-13.46	1.17661	0	0
DreEX0053702	85.48	91.75	6.27	AS_EV	0	pax5	126	7.33505	0.860554	0	0
DreEX0045796	88.77	91.33	2.56	AS_EV	0	med19a	134	2.88386	2.12947	0	0
DreEX0031890	100	89.09	-10.91	AS_EV	0	fam58a	219	-10.91	1.20732	0	0
DreEX0061917	85.34	76.51	-8.82	AS_EV	0	rgs11	107	-10.3351	0.799728	0	0
DreEX0075976	89.69	94.81	5.12	AS_EV	0	stk16	133	5.70855	0.870019	0	0
DreEX0010877	40.08	30.23	-9.85	AS_EV	0	acss2	48	-24.5758	0.96172	0	0
DreEX0017967	13.1	13.77	0.67	AS_EV	0	cacna1aa	51	5.1145	0.851057	0	0
DreEX0026273	84.65	79.86	-4.79	AS_EV	0	ddx42	37	-5.65859	0.756325	0	0
DreEX0033031	34.33	11.94	-22.39	AS_EV	1	flr	48	-65.2199	3.4858	0	0
DreEX0030685	71.8	65.47	-6.33	AS_EV	0	ergic3	58	-8.81616	1.64243	0	0
DreEX0003891	87.08	92.91	5.84	AS_EV	0	ELL3	242	6.70648	0.706502	0	0
DreEX0072616	87.88	94.68	6.79	AS_EV	0	slc35b1	104	7.72645	0.648632	0	0
DreEX0082561	82.85	100	17.14	AS_EV	0	tyw3	81	20.688	0.704139	0	0
DreEX0062692	27.42	12.37	-15.05	AS_EV	0	rnf34a	42	-54.8869	0.862336	0	1
DreEX0008356	43.14	66.09	22.94	AS_EV	0	SPIRE1 (2 of 2)	42	53.1757	1.07545	0	0
DreEX0055054	26.6	35.1	8.5	AS_EV	0	phf20b	132	31.9549	0.935082	0	0
DreEX0073738	15.16	13.95	-1.21	AS_EV	0	smarcd3a	39	-7.98153	0.61927	0	0
DreEX0073739	17.25	22.24	4.98	AS_EV	0	smarcd3a	90	28.8696	0.732832	0	0
DreEX0055478	54.53	45.74	-8.79	AS_EV	0	pigp	73	-16.1196	0.869036	0	0
DreEX0065531	62.76	53.75	-9	AS_EV	0	setd7	130	-14.3403	1.51474	0	0
DreEX0009046	8.76	11.34	2.58	AS_EV	0	TRAPPC8	84	29.4521	0.632939	0	0
DreEX0017899	79.33	87.85	8.53	AS_EV	0	ca8	96	10.7526	0.843872	0	0
DreEX0023824	83.72	97.5	13.79	AS_EV	0	cox16	69	16.4716	2.63059	0	0
DreEX0062074	86.28	78.23	-8.04	AS_EV	0	rhebl1	83	-9.3185	1.89484	0	0
DreEX0003790	85.67	89.44	3.77	AS_EV	0	DUSP8 (2 of 2)	124	4.40061	0.654741	0	0
DreEX0085363	54.24	53.02	-1.22	AS_EV	0	wnk1b	225	-2.24926	0.794242	0	0
DreEX0061956	11.78	19.55	7.77	AS_EV	0	rgs17	37	65.9593	2.06795	0	0
DreEX0037948	60.87	73.69	12.81	AS_EV	0	hnrnph3	85	21.0448	0.580728	0	0
DreEX0037950	83.5	73.22	-10.29	AS_EV	0	hnrnph3	139	-12.3234	1.23301	0	0
DreEX0034897	20.57	11.27	-9.29	AS_EV	0	git1	282	-45.1629	0.908669	0	0
DreEX0085648	90.7	89.74	-0.96	AS_EV	0	xpc	158	-1.05843	0.649026	0	0
DreEX0012891	69.02	78.5	9.48	AS_EV	0	ambra1b	87	13.7351	0.835257	0	0
DreEX0058510	9.66	17.36	7.71	AS_EV	0	prom1a	24	79.8137	1.5243	0	0
DreEX0060591	88.57	100	11.43	AS_EV	0	rai14	107	12.905	0.952591	0	0
DreEX0060593	100	89.75	-10.26	AS_EV	0	rai14	66	-10.26	0.930854	0	0
DreEX0086417	88.73	90.03	1.3	AS_EV	0	zfpm2a	159	1.46512	0.846504	0	0
DreEX0064357	36.98	35.69	-1.29	AS_EV	0	scamp5b	118	-3.48837	0.625888	0	0
DreEX0014520	88.89	100	11.11	AS_EV	0	arhgef1a	42	12.4986	1.00492	0	0
DreEX0046868	79.22	87.77	8.54	AS_EV	0	mmd	75	10.7801	3.05207	0	0
DreEX0083392	80.06	91.56	11.5	AS_EV	0	unc50	121	14.3642	0.611806	0	0
DreEX0052771	89.83	72.09	-17.74	AS_EV	1	osbpl3b	108	-19.7484	1.32815	0	1
DreEX0026594	85.72	84.85	-0.86	AS_EV	0	dfna5b	128	-1.00327	0.844259	0	0
DreEX0016376	91.19	84.31	-6.88	AS_EV	0	b3gat1a	118	-7.54469	2.06056	0	0
DreEX0061132	86.41	94.11	7.69	AS_EV	0	rbbp9	43	8.89943	0.728368	0	0
DreEX0066159	85.97	90.97	5	AS_EV	0	shoc2	138	5.81598	0.70947	0	0
DreEX0011534	78.54	74.61	-3.93	AS_EV	0	add3a	81	-5.00382	0.766101	0	0
DreEX0037939	63.8	75.33	11.53	AS_EV	0	hnrnph1	139	18.0721	1.85056	0	0
DreEX0046550	86.45	85.23	-1.23	AS_EV	0	mier1a	73	-1.42279	0.742347	0	0
DreEX0031647	60.21	75.53	15.31	AS_EV	0	fam173a	65	25.4277	0.96911	0	0
DreEX0043846	79.37	75.84	-3.53	AS_EV	0	lrrc48	147	-4.44752	0.763592	0	0
DreEX0081018	31.11	6.48	-24.62	AS_EV	1	trak1	82	-79.1385	3.03868	0	0
DreEX0085930	83.64	88.61	4.96	AS_EV	0	yrdc	196	5.93018	1.1554	0	0
DreEX0087786	72.14	39.83	-32.31	AS_EV	1	zgc:91860	30	-44.7879	6.69391	1	1
DreEX0080121	70.85	87.16	16.3	AS_EV	0	tnfrsf19	76	23.0064	0.911703	0	0
DreEX0064977	72.73	76.73	4	AS_EV	0	selo	131	5.49979	0.727155	0	0
DreEX0050505	39.17	44.97	5.8	AS_EV	0	nfya	72	14.8073	0.98511	0	1
DreEX0054598	94.71	88.69	-6.02	AS_EV	0	pebp1	110	-6.35625	0.64016	0	0
DreEX0029018	52.12	44.91	-7.21	AS_EV	0	eef2a.1	70	-13.8335	0.539726	0	0
DreEX0039328	19.57	4.23	-15.34	AS_EV	1	impdh1a	17	-78.3853	2.14447	0	0
DreEX0079087	56.09	52.47	-3.62	AS_EV	0	tlk1a	143	-6.45391	0.642229	0	0
DreEX0051426	83.28	73.41	-9.87	AS_EV	0	nr2c2	125	-11.8516	0.953604	0	0
DreEX0063595	28.89	28.88	-0.01	AS_EV	0	rsrc2	80	-0.0346141	0.835647	0	0
DreEX0062379	90.72	82.72	-8.01	AS_EV	0	rnaseh1	85	-8.82937	0.819616	0	0
DreEX0065078	84.78	95.56	10.77	AS_EV	0	sema3h	120	12.7035	0.782781	0	0
DreEX0050588	73.88	91.19	17.32	AS_EV	0	nhsl1b	132	23.4434	0.812095	0	0
DreEX0050589	10.36	0.93	-9.44	AS_EV	0	nhsl1b	39	-91.1197	1.12746	0	0
DreEX0037213	87.72	95.65	7.93	AS_EV	0	hebp2	87	9.04013	0.731424	0	0
DreEX0030484	14.42	11.14	-3.28	AS_EV	0	eps15l1a	36	-22.7462	0.892374	0	0
DreEX0080858	69.43	81.55	12.11	AS_EV	0	tpp1	122	17.442	1.35325	0	0
DreEX0028168	89.47	90.62	1.15	AS_EV	0	dph6	92	1.28535	0.641607	0	0
DreEX0051885	85	76.86	-8.14	AS_EV	0	nthl1	160	-9.57647	0.932802	0	0
DreEX0031060	87.95	74.67	-13.29	AS_EV	0	exoc1	45	-15.1109	3.32464	0	0
DreEX0031062	99.13	77.05	-22.08	AS_EV	1	exoc1	18	-22.2738	4.49157	1	1
DreEX0039565	64.42	65.16	0.73	AS_EV	0	ints10	69	1.13319	0.851442	0	1
DreEX0032309	86.47	93.37	6.9	AS_EV	0	fbxl5	202	7.97965	1.53654	0	0
DreEX0060093	100	81.12	-18.88	AS_EV	1	qtrt1	110	-18.88	6.1723	1	0
DreEX0060094	100	87.5	-12.5	AS_EV	0	qtrt1	139	-12.5	2.43298	0	0
DreEX0011114	11.38	3.62	-7.76	AS_EV	0	adam17a	40	-68.1898	1.43873	0	1
DreEX0013090	90.74	78.54	-12.2	AS_EV	0	ank2b	99	-13.445	2.80505	0	1
DreEX0013091	74.08	37.46	-36.62	AS_EV	1	ank2b	36	-49.433	1.31299	0	1
DreEX0013093	99.28	62.43	-36.86	AS_EV	1	ank2b	24	-37.1273	19.894	1	0
DreEX0070910	16.61	6.59	-10.02	AS_EV	0	si:dkey-71h2.2	38	-60.3251	0.923767	0	1
DreEX0015825	73.7	76.52	2.81	AS_EV	0	atp2b3a	87	3.81275	1.59276	0	0
DreEX0084104	73.58	64.9	-8.68	AS_EV	0	vamp4	129	-11.7967	2.76487	0	1
DreEX0079761	88.52	91.91	3.4	AS_EV	0	tmem30ab	88	3.84094	0.746105	0	0
DreEX0005393	85.75	93.38	7.62	AS_EV	0	KIF2A	95	8.8863	1.08513	0	0
DreEX0005394	10.41	10.32	-0.1	AS_EV	0	KIF2A	84	-0.960615	0.815209	0	0
DreEX0018393	28.86	31.82	2.96	AS_EV	0	cadpsa	30	10.2564	0.786698	0	0
DreEX0018394	12.3	23.18	10.88	AS_EV	0	cadpsa	153	88.4553	1.22163	0	0
DreEX0017232	37.1	46.05	8.94	AS_EV	0	bpnt1	66	24.097	1.04946	0	0
DreEX0051685	26.03	35.45	9.43	AS_EV	0	nrxn3a	579	36.2274	2.03803	0	0
DreEX0059146	74.97	91.35	16.38	AS_EV	0	ptbp3	79	21.8487	0.671781	0	0
DreEX0005424	59.38	89.17	29.8	AS_EV	1	KLHL29 (1 of 2)	139	50.1852	3.41164	0	0
DreEX0084620	8.59	20.05	11.46	AS_EV	0	vsnl1b	161	100	2.4038	0	0
DreEX0024718	41.91	39.02	-2.88	AS_EV	0	ctbp2a	71	-6.87187	0.577856	0	0
DreEX0036127	64.58	43.28	-21.3	AS_EV	1	grid1b	139	-32.9823	1.58716	0	0
DreEX0036737	88	91.82	3.82	AS_EV	0	gxylt2	132	4.34091	0.840941	0	0
DreEX0061004	82.35	100	17.64	AS_EV	0	rasgef1bb	123	21.4208	1.67969	0	0
DreEX0063320	80.37	83.02	2.65	AS_EV	0	rps6ka4	72	3.29725	0.801482	0	0
DreEX0082931	46.47	39.52	-6.95	AS_EV	0	ublcp1	84	-14.9559	0.998972	0	0
DreEX0061394	70.41	74.84	4.42	AS_EV	0	rbms3	51	6.27752	0.745667	0	0
DreEX0038653	22.71	19.7	-3.02	AS_EV	0	idh3b	238	-13.2981	0.961787	0	0
DreEX0085399	95.56	70.5	-25.05	AS_EV	1	wnt7aa	227	-26.2139	3.36418	0	0
DreEX0015853	35.84	34.74	-1.1	AS_EV	0	atp2b4	36	-3.0692	0.686025	0	0
DreEX0033331	42.39	40.51	-1.89	AS_EV	0	foxn2b	69	-4.4586	0.555974	0	0
DreEX0038614	83.51	84.07	0.56	AS_EV	0	id4	62	0.670578	0.684689	0	0
DreEX0042684	88.89	92.66	3.76	AS_EV	0	lcmt1	122	4.22995	0.741582	0	0
DreEX0079584	80.35	58.81	-21.54	AS_EV	1	tmem184ba	27	-26.8077	2.97041	0	1
DreEX0077198	7.89	16.86	8.96	AS_EV	0	tagln	45	100	0.694499	0	0
DreEX0057898	90.25	87.33	-2.92	AS_EV	0	ppp6r2a	160	-3.23546	0.541475	0	0
DreEX0057900	78.18	79.79	1.61	AS_EV	0	ppp6r2a	58	2.05935	0.593176	0	0
DreEX0016760	90.65	88.5	-2.14	AS_EV	0	bcat1	36	-2.36073	0.624667	0	0
DreEX0016761	79.55	77.37	-2.18	AS_EV	0	bcat1	86	-2.74041	0.641531	0	0
DreEX0045638	55.58	54.84	-0.75	AS_EV	0	mdm1	69	-1.34941	0.83419	0	0
DreEX0057384	91.8	88.75	-3.04	AS_EV	0	pphln1	36	-3.31155	0.717483	0	0
DreEX0056199	80.34	84.56	4.22	AS_EV	0	plekha5	125	5.25268	1.00799	0	0
DreEX0079563	88.12	79.41	-8.71	AS_EV	0	tmem181	62	-9.88425	1.60182	0	0
DreEX0020589	82.99	81	-2	AS_EV	0	cecr1a	211	-2.40993	0.708148	0	0
DreEX0059808	92.66	88.28	-4.38	AS_EV	0	ptprz1a	129	-4.72696	0.599796	0	0
DreEX0017395	93.73	86.55	-7.18	AS_EV	0	brms1	80	-7.6603	2.05991	0	0
DreEX0053819	34.95	29.29	-5.67	AS_EV	0	pbx4	102	-16.2232	1.2648	0	0
DreEX0002855	63.88	75.71	11.83	AS_EV	0	CLTB	54	18.5191	0.786154	0	1
DreEX0027850	31.51	31.15	-0.36	AS_EV	0	dnmt3ba	69	-1.14249	0.641519	0	0
DreEX0027851	41.02	45.99	4.97	AS_EV	0	dnmt3ba	132	12.116	0.905547	0	0
DreEX0053919	88.37	85.22	-3.16	AS_EV	0	pcdh18b	56	-3.57587	0.541371	0	0
DreEX0032883	77.25	77.31	0.06	AS_EV	0	fkbp1b	48	0.0776699	0.664122	0	0
DreEX0042120	81.68	89.02	7.34	AS_EV	0	kpna3	45	8.98629	1.45217	0	0
DreEX0051432	87.91	91.16	3.25	AS_EV	0	nr2f1a	528	3.69696	0.707043	0	0
DreEX0031640	85.22	97.87	12.65	AS_EV	0	fam172a	101	14.8439	1.28076	0	0
DreEX0020205	68	72.58	4.58	AS_EV	0	cdc42ep3	79	6.73529	0.654908	0	0
DreEX0038476	68.11	97.83	29.72	AS_EV	1	htt	45	43.6353	3.2978	0	0
DreEX0014280	75.06	72.89	-2.17	AS_EV	0	arhgap23a	159	-2.89102	0.772237	0	1
DreEX0034050	93.35	89.03	-4.33	AS_EV	0	gabrr2a	68	-4.63846	0.593813	0	0
DreEX0078578	82.18	81.38	-0.8	AS_EV	0	thada	170	-0.973473	0.643609	0	0
DreEX0003483	76.43	34.96	-41.47	AS_EV	1	DAB2	17	-54.2588	7.507	1	1
DreEX0058595	8.78	13.11	4.34	AS_EV	0	prpf38b	119	49.4305	0.835355	0	0
DreEX0057348	95.77	49.79	-45.97	AS_EV	1	ppfia4	27	-48.0004	10.7063	1	0
DreEX0086820	51.18	68.37	17.2	AS_EV	0	zgc:113372	75	33.6069	1.03907	0	0
DreEX0031705	89.79	98.6	8.8	AS_EV	0	fam189a1	108	9.80065	1.44732	0	0
DreEX0031706	87.75	96.12	8.37	AS_EV	0	fam189a1	136	9.53846	0.705192	0	0
DreEX0005412	89.01	95.32	6.31	AS_EV	0	KIFC2	173	7.08909	1.00015	0	0
DreEX0004714	63.28	52.81	-10.47	AS_EV	0	GK2	87	-16.5455	0.804569	0	0
DreEX0036622	86.16	63.91	-22.24	AS_EV	1	gtpbp1	39	-25.8124	10.0629	1	1
DreEX0076862	60.54	65.55	5.01	AS_EV	0	syne2b	69	8.27552	0.949167	0	0
DreEX0032354	87.73	90.07	2.33	AS_EV	0	fbxo22	166	2.65588	0.889249	0	0
DreEX0003923	22.35	26.53	4.18	AS_EV	0	EML5	24	18.7025	0.764076	0	0
DreEX0074997	25.01	29.85	4.84	AS_EV	0	sptbn2	102	19.3523	1.99481	0	1
DreEX0037226	38.37	40.62	2.25	AS_EV	0	hectd1	183	5.86396	0.881613	0	1
DreEX0013795	94.73	85.58	-9.16	AS_EV	0	ap4s1	87	-9.66959	0.733738	0	0
DreEX0024167	88.85	92.21	3.36	AS_EV	0	crbn	132	3.78165	0.634637	0	0
DreEX0010657	16.61	9.38	-7.23	AS_EV	0	acin1a	937	-43.528	0.855481	0	0
DreEX0026757	98.41	88	-10.41	AS_EV	0	dhrs1	70	-10.5782	1.57942	0	0
DreEX0081291	75.96	85.18	9.22	AS_EV	0	trim66	207	12.138	0.713391	0	0
DreEX0081292	86.66	86.62	-0.04	AS_EV	0	trim66	279	-0.0461574	0.640377	0	0
DreEX0073281	78.26	85.17	6.92	AS_EV	0	slc7a6	548	8.84232	0.669852	0	0
DreEX0085891	82.06	89.79	7.72	AS_EV	0	yipf6	43	9.40775	1.57147	0	0
DreEX0019228	30.12	29.22	-0.91	AS_EV	0	cbx1b	95	-3.02125	0.568987	0	0
DreEX0078928	95.84	89.09	-6.75	AS_EV	0	tinf2	59	-7.04299	0.808448	0	0
DreEX0006605	84.7	89.88	5.18	AS_EV	0	PDE4DIP	54	6.1157	0.855619	0	0
DreEX0006607	32.84	44.19	11.35	AS_EV	0	PDE4DIP	129	34.5615	3.16603	0	0
DreEX0061743	87.83	93.3	5.47	AS_EV	0	rfc1	388	6.22794	0.891094	0	0
DreEX0061745	89.96	89.81	-0.14	AS_EV	0	rfc1	67	-0.155625	0.613135	0	0
DreEX0013923	91	76.78	-14.21	AS_EV	0	aplp2	36	-15.6154	5.99999	1	1
DreEX0013924	20.84	20.89	0.05	AS_EV	0	aplp2	168	0.239923	0.997479	0	0
DreEX0047703	53.53	21.58	-31.95	AS_EV	1	mta3	20	-59.6862	2.45073	0	0
DreEX0012705	97.12	87.69	-9.44	AS_EV	0	alg1	76	-9.71993	1.05457	0	0
DreEX0040412	61.72	68.6	6.88	AS_EV	0	itsn2b	140	11.1471	0.813122	0	0
DreEX0044539	88.69	81.16	-7.53	AS_EV	0	map2	57	-8.49025	0.969642	0	1
DreEX0044540	19.28	18.35	-0.93	AS_EV	0	map2	93	-4.82365	1.05477	0	0
DreEX0019816	35.17	40.78	5.62	AS_EV	0	ccnl1a	155	15.9795	0.72498	0	0
DreEX0087857	93.71	87.16	-6.54	AS_EV	0	zhx2	101	-6.97898	0.830982	0	0
DreEX0072042	90.85	82.49	-8.37	AS_EV	0	slc17a5	188	-9.21299	0.769848	0	0
DreEX0028482	92.55	88.44	-4.11	AS_EV	0	dtnbp1b	135	-4.44084	0.911261	0	0
DreEX0010405	80.83	75.11	-5.72	AS_EV	0	ablim2	33	-7.07658	0.582271	0	0
DreEX0073533	89.4	88.03	-1.37	AS_EV	0	slmo1	77	-1.53244	0.767955	0	0
DreEX0016261	18.54	11.57	-6.97	AS_EV	0	atxn7l2a	314	-37.5944	0.862299	0	0
DreEX0036138	17.84	18.79	0.95	AS_EV	0	grid2	222	5.32511	0.81067	0	0
DreEX0005979	77.28	77.77	0.49	AS_EV	0	MIPEP (1 of 2)	64	0.634058	0.673027	0	0
DreEX0063793	32.91	26.41	-6.5	AS_EV	0	rwdd2b	68	-19.7508	0.942249	0	0
DreEX0054624	84.08	98.25	14.17	AS_EV	0	pelo	47	16.853	4.02933	1	0
DreEX0028571	18.41	7.81	-10.6	AS_EV	0	dvl1b	42	-57.5774	2.82854	0	0
DreEX0010506	89.66	79.55	-10.11	AS_EV	0	acad9	129	-11.2759	0.68258	0	0
DreEX0001474	72.69	82.49	9.8	AS_EV	0	C24H3orf58 (2 of 2)	871	13.4819	1.47479	0	0
DreEX0054062	100	76.16	-23.84	AS_EV	1	pcnxl2	37	-23.84	28.439	1	0
DreEX0014525	26.47	18.05	-8.42	AS_EV	0	arhgef1b	156	-31.8096	1.1775	0	0
DreEX0014527	28.65	0	-28.65	AS_EV	0	arhgef1b	19	-100	1.58895	0	1
DreEX0079487	27.34	24.91	-2.43	AS_EV	0	tmem161b	142	-8.88808	0.791037	0	0
DreEX0033604	99.9	79.03	-20.87	AS_EV	1	fryb	18	-20.8909	4.39892	1	1
DreEX0004947	85.03	100	14.96	AS_EV	0	GUCY2C (2 of 2)	89	17.5938	1.62272	0	0
DreEX0060749	88.33	92.35	4.03	AS_EV	0	rangap1b	92	4.56244	0.772274	0	0
DreEX0061802	88.71	98.44	9.73	AS_EV	0	rftn2	181	10.9683	0.901385	0	0
DreEX0069656	83.41	93.58	10.16	AS_EV	0	si:dkey-191g9.5	123	12.1808	1.74934	0	0
DreEX0040864	33.99	25.17	-8.82	AS_EV	0	kcnd3	36	-25.9488	0.50089	0	0
DreEX0055637	37.45	34.05	-3.4	AS_EV	0	pikfyve	48	-9.07877	0.920786	0	0
DreEX0055638	90.7	82.02	-8.68	AS_EV	0	pikfyve	27	-9.57001	0.694359	0	1
DreEX0032149	93.1	83.91	-9.2	AS_EV	0	fastkd1	114	-9.88185	1.0225	0	0
DreEX0049481	85.42	83.8	-1.62	AS_EV	0	ncam1a	423	-1.89651	0.745664	0	0
DreEX0008808	15	23.8	8.79	AS_EV	0	THAP6 (2 of 2)	65	58.6	0.785973	0	0
DreEX0087242	39.93	68.03	28.11	AS_EV	1	zgc:162952	105	70.3982	1.87755	0	0
DreEX0001564	37.38	30.83	-6.56	AS_EV	0	C2H6orf52	119	-17.5495	1.97771	0	0
DreEX0060777	96.43	77.42	-19.01	AS_EV	1	rap1gap	104	-19.7138	1.8914	0	0
DreEX0081850	33.03	30.05	-2.98	AS_EV	0	ttbk1b	234	-9.0221	0.608741	0	0
DreEX0081851	23.95	27.05	3.1	AS_EV	0	ttbk1b	93	12.9436	0.809428	0	0
DreEX0023919	96.8	69.88	-26.91	AS_EV	1	cpeb4	24	-27.7996	12.0941	1	1
DreEX0026019	21.32	11.34	-9.99	AS_EV	0	dctn1b	179	-46.8574	0.802811	0	0
DreEX0003216	86.05	89.58	3.53	AS_EV	0	CR559945.1	92	4.10227	0.678552	0	0
DreEX0054632	77.42	80.12	2.71	AS_EV	0	per1a	171	3.50039	1.43764	0	0
DreEX0029875	85.56	96.12	10.56	AS_EV	0	emg1	102	12.3422	1.02192	0	0
DreEX0064117	76.5	78.27	1.77	AS_EV	0	sap130a	99	2.31373	0.69774	0	0
DreEX0028340	100	68.84	-31.16	AS_EV	1	drd2a	110	-31.16	3.65317	0	0
DreEX0041259	90.35	83.91	-6.45	AS_EV	0	kdm6bb	75	-7.1389	0.746546	0	0
DreEX0071261	84.28	84.78	0.5	AS_EV	0	si:dkeyp-38g8.5	94	0.593261	0.678499	0	0
DreEX0039211	79.78	74.08	-5.71	AS_EV	0	ilk	128	-7.15718	0.973807	0	0
DreEX0039212	83.6	89.91	6.3	AS_EV	0	ilk	281	7.53589	0.725957	0	0
DreEX0018688	13.06	0.81	-12.25	AS_EV	0	camkvl	25	-93.7979	1.41128	0	0
DreEX0062979	21.29	11.96	-9.33	AS_EV	0	rpgrb	2791	-43.8234	1.30054	0	0
DreEX0070004	100	88.97	-11.03	AS_EV	0	si:dkey-222b8.4	133	-11.03	2.16587	0	0
DreEX0071073	97.5	89.56	-7.95	AS_EV	0	si:dkey-91i10.3	198	-8.15385	2.12742	0	0
DreEX0072960	83.63	84.59	0.96	AS_EV	0	slc44a5b	113	1.14791	0.66192	0	0
DreEX0045656	59.7	54.02	-5.68	AS_EV	0	mdm4	65	-9.51424	1.00227	0	0
DreEX0065889	31.12	24.18	-6.94	AS_EV	0	sh2b1	44	-22.3008	0.701288	0	0
DreEX0065891	80.49	65.78	-14.71	AS_EV	0	sh2b1	91	-18.2756	4.80549	1	0
DreEX0076361	66.14	74.72	8.57	AS_EV	0	styx	51	12.9574	0.907372	0	0
DreEX0016655	22.71	19.05	-3.67	AS_EV	0	baz2ba	102	-16.1603	0.927094	0	0
DreEX0016656	11.84	7.13	-4.71	AS_EV	0	baz2ba	27	-39.7804	3.01531	0	0
DreEX0048975	90.05	82.5	-7.54	AS_EV	0	mzt2b	129	-8.37313	3.92246	1	0
DreEX0053560	40.84	55.17	14.33	AS_EV	0	parp12b	497	35.0881	1.75715	0	0
DreEX0082652	10.79	19.6	8.81	AS_EV	0	uba3	39	81.6497	1.86536	0	0
DreEX0014753	92.51	86.7	-5.8	AS_EV	0	arl15b	60	-6.26959	1.26985	0	0
DreEX0020926	46.4	24.23	-22.16	AS_EV	0	cep350	123	-47.7586	0.758326	0	0
DreEX0052698	87.78	98.44	10.66	AS_EV	0	ormdl2	175	12.144	0.740168	0	0
DreEX0036983	89.13	100	10.87	AS_EV	0	hcfc2	53	12.1957	1.0555	0	0
DreEX0010320	73.58	68.72	-4.87	AS_EV	0	abi2a	18	-6.61865	0.573578	0	1
DreEX0032273	11.25	18.49	7.24	AS_EV	0	fbrsl1	84	64.3556	1.97022	0	0
DreEX0054919	87.83	92.69	4.86	AS_EV	0	phactr3a	56	5.53342	1.02987	0	0
DreEX0003338	100	89.26	-10.74	AS_EV	0	CT990561.1	125	-10.74	2.65567	0	0
DreEX0058574	24.7	22.04	-2.66	AS_EV	0	prpf18	27	-10.7692	0.964801	0	0
DreEX0042880	80.12	88.25	8.13	AS_EV	0	lgi1b	170	10.1473	0.753326	0	0
DreEX0027551	11.19	15.9	4.71	AS_EV	0	dnaja3a	103	42.0912	0.879489	0	0
DreEX0012577	59.64	62.06	2.42	AS_EV	0	alcamb	30	4.05768	0.608808	0	0
DreEX0082953	98.03	85.72	-12.3	AS_EV	0	ubox5	120	-12.5472	1.03574	0	0
DreEX0082954	81.59	96.55	14.96	AS_EV	0	ubox5	126	18.3356	3.34667	0	0
DreEX0039196	73.37	80.45	7.08	AS_EV	0	ilf3a	92	9.64972	0.735995	0	0
DreEX0034019	62.7	89.19	26.5	AS_EV	1	gabra6b	221	42.2648	0.978967	0	0
DreEX0065120	12.9	19.47	6.57	AS_EV	0	sema5a	174	50.9302	1.0967	0	0
DreEX0059377	77.38	86.22	8.84	AS_EV	0	ptpdc1b	183	11.4241	0.921188	0	0
DreEX0020881	86.56	89.59	3.03	AS_EV	0	cep170ab	89	3.50046	0.833791	0	0
DreEX0020882	93.4	84.9	-8.49	AS_EV	0	cep170ab	106	-9.08994	0.954918	0	0
DreEX0076162	25.68	22.09	-3.58	AS_EV	0	strip2	51	-13.9408	0.693985	0	0
DreEX0075242	80.39	78.09	-2.3	AS_EV	0	srrd	99	-2.86105	0.630994	0	0
DreEX0001069	69.21	71.56	2.35	AS_EV	0	C10H11orf30	165	3.39546	1.0848	0	0
DreEX0001070	64.84	78.87	14.04	AS_EV	0	C10H11orf30	222	21.6533	1.42694	0	0
DreEX0044407	90.2	84.83	-5.38	AS_EV	0	mak	96	-5.96452	2.06229	0	0
DreEX0044408	99.47	87.17	-12.29	AS_EV	0	mak	129	-12.3555	1.02033	0	0
DreEX0032911	89.07	80.62	-8.45	AS_EV	0	fktn	57	-9.48692	2.26795	0	0
DreEX0040699	74.5	84.76	10.25	AS_EV	0	kank4	237	13.7584	1.67622	0	0
DreEX0002295	55.09	49.51	-5.59	AS_EV	0	CAMSAP3 (1 of 2)	33	-10.147	0.926243	0	1
DreEX0023750	89.85	96.3	6.45	AS_EV	0	coq2	167	7.17863	0.989753	0	0
DreEX0083262	73.61	81.82	8.21	AS_EV	0	uhmk1	293	11.1534	0.622886	0	0
DreEX0050987	94.37	87.04	-7.32	AS_EV	0	nol6	76	-7.7567	1.07848	0	0
DreEX0053599	88	96.06	8.07	AS_EV	0	parp8	93	9.17045	0.810933	0	0
DreEX0041239	13.81	11.83	-1.98	AS_EV	0	kdm6al	135	-14.3374	0.917609	0	0
DreEX0019019	8.45	11.28	2.83	AS_EV	0	caska	48	33.4911	1.01235	0	0
DreEX0011602	27.81	22.81	-5	AS_EV	0	adgrb3	96	-17.9791	0.888654	0	0
DreEX0022152	88.99	89.72	0.73	AS_EV	0	clk2b	73	0.820317	0.652195	0	0
DreEX0066189	85.16	76.27	-8.89	AS_EV	0	shrprbck1r	84	-10.4392	1.00952	0	0
DreEX0025614	100	82.62	-17.38	AS_EV	0	dab1a	106	-17.38	0.393621	0	1
DreEX0025617	15.24	16.47	1.23	AS_EV	0	dab1a	38	8.07087	0.811295	0	0
DreEX0051708	88.22	97.51	9.29	AS_EV	0	nsd1a	180	10.5305	0.812435	0	0
DreEX0065487	82.72	84.68	1.96	AS_EV	0	setd1a	37	2.36944	0.579686	0	0
DreEX0064517	18.57	12.5	-6.08	AS_EV	0	scn1ba	96	-32.741	0.833979	0	1
DreEX0032819	11.31	14.86	3.55	AS_EV	0	fibcd1	84	31.3882	0.871928	0	0
DreEX0077607	76.92	87.81	10.88	AS_EV	0	tbl1x	146	14.1446	0.94601	0	0
DreEX0064744	43.42	51.98	8.55	AS_EV	0	sdk2b	57	19.6914	1.05427	0	0
DreEX0030456	25.56	3.06	-22.51	AS_EV	1	eprs	21	-88.0673	12.8958	1	1
DreEX0028126	87.2	81.94	-5.26	AS_EV	0	dpcd	103	-6.03211	0.752627	0	0
DreEX0022293	82.45	100	17.55	AS_EV	0	cluhb	85	21.2856	1.91348	0	0
DreEX0077324	84.75	80.44	-4.31	AS_EV	0	tasp1	69	-5.08555	0.549967	0	0
DreEX0061996	88.46	89.35	0.9	AS_EV	0	rgs7bpa	71	1.01741	0.836921	0	0
DreEX0039686	71.52	68.78	-2.74	AS_EV	0	ipo13	53	-3.8311	0.80832	0	0
DreEX0034306	56.83	48.24	-8.6	AS_EV	0	garnl3	60	-15.1329	0.847211	0	0
DreEX0071784	79.64	88.78	9.14	AS_EV	0	sirt7	99	11.4766	0.598157	0	0
DreEX0051715	86.44	74.37	-12.08	AS_EV	0	nsd1b	131	-13.975	0.73308	0	0
DreEX0073870	75	76.38	1.39	AS_EV	0	smg7	150	1.85333	0.852439	0	1
DreEX0054076	90.06	86.06	-4.01	AS_EV	0	pcnxl4	361	-4.45259	0.939674	0	0
DreEX0045351	29.73	30.52	0.8	AS_EV	0	mbtd1	168	2.69088	0.941385	0	0
DreEX0028931	89.62	93.15	3.53	AS_EV	0	edil3b	129	3.93885	0.802174	0	0
DreEX0081285	11.86	13.46	1.61	AS_EV	0	trim62	45	13.575	0.788539	0	1
DreEX0055711	14.36	14.21	-0.15	AS_EV	0	pip5kl1	39	-1.04457	0.655104	0	0
DreEX0023818	97.08	89.47	-7.61	AS_EV	0	cox11	126	-7.8389	1.49599	0	0
DreEX0019482	89.14	92.86	3.72	AS_EV	0	ccdc186	129	4.17321	1.16818	0	0
DreEX0036654	87.06	92.85	5.8	AS_EV	0	gtpbp6	71	6.66207	0.760868	0	0
DreEX0036655	96.66	87.5	-9.16	AS_EV	0	gtpbp6	153	-9.47652	0.864421	0	0
DreEX0050370	83.97	93.95	9.97	AS_EV	0	nfasca	42	11.8733	0.762583	0	0
DreEX0041581	27.7	11.11	-16.59	AS_EV	1	kif21a	69	-59.8917	2.10085	0	1
DreEX0041583	17.37	5.44	-11.93	AS_EV	0	kif21a	21	-68.6816	1.82866	0	0
DreEX0041585	93.44	79.62	-13.83	AS_EV	0	kif21a	175	-14.8009	1.8329	0	0
DreEX0065203	100	89.67	-10.32	AS_EV	0	senp7b	101	-10.32	8.38985	1	0
DreEX0077301	83.87	93.75	9.88	AS_EV	0	tapt1b	77	11.7801	3.8381	0	0
DreEX0026854	100	83.75	-16.25	AS_EV	1	dhx34	95	-16.25	2.62802	0	0
DreEX0042585	9.26	12.96	3.71	AS_EV	0	larp1b	105	40.0648	0.863223	0	0
DreEX0056336	38.72	42.84	4.12	AS_EV	0	plekho1a	102	10.6405	0.562088	0	0
DreEX0014833	100	84.85	-15.15	AS_EV	1	armc7	144	-15.15	2.21878	0	0
DreEX0031574	79.59	96.32	16.73	AS_EV	1	fam149b1	126	21.0202	2.68997	0	0
DreEX0031575	65.75	65.2	-0.54	AS_EV	0	fam149b1	69	-0.821293	0.632416	0	0
DreEX0001587	63.7	62.25	-1.44	AS_EV	0	C3H17orf75	75	-2.2606	0.607388	0	1
DreEX0011356	87.09	96.83	9.73	AS_EV	0	adat1	538	11.1724	0.768715	0	0
DreEX0031945	1.22	13.59	12.37	AS_EV	0	fam69ab	134	100	2.47366	0	0
DreEX0081388	87.58	85.91	-1.67	AS_EV	0	trip12	30	-1.90683	0.729923	0	0
DreEX0048984	79.64	94.4	14.76	AS_EV	0	n4bp2	125	18.5334	1.15286	0	0
DreEX0051665	83.84	69.37	-14.46	AS_EV	0	nrxn2a	27	-17.2471	2.70968	0	0
DreEX0051666	19.81	0.42	-19.39	AS_EV	1	nrxn2a	24	-97.8799	10.5098	1	0
DreEX0082588	57.65	52.05	-5.6	AS_EV	0	u2surp	44	-9.71379	2.12451	0	0
DreEX0082589	76.68	71.72	-4.96	AS_EV	0	u2surp	36	-6.46844	1.59758	0	0
DreEX0041175	84.91	97.61	12.7	AS_EV	0	kdm4c	112	14.957	4.51844	1	0
DreEX0043719	40.09	44.98	4.89	AS_EV	0	lrp1bb	75	12.1976	0.839105	0	1
DreEX0051644	78.73	77.34	-1.39	AS_EV	0	nrxn1a	27	-1.76553	0.671379	0	0
DreEX0059371	91.23	85.18	-6.05	AS_EV	0	ptpdc1a	111	-6.63159	1.01381	0	0
DreEX0037975	58.45	73.58	15.13	AS_EV	1	hnrnpm	53	25.8854	2.19581	0	0
DreEX0041222	19.85	31.97	12.12	AS_EV	0	kdm6a	135	61.0579	1.3489	0	0
DreEX0041498	8.41	22.72	14.31	AS_EV	0	kif1aa	303	100	0.832114	0	0
DreEX0009254	24.85	18.94	-5.91	AS_EV	0	UNC13A	57	-23.7827	1.27729	0	0
DreEX0050435	77.09	38.12	-38.96	AS_EV	1	nfixb	36	-50.5383	1.55428	0	1
DreEX0050436	27.71	35.34	7.62	AS_EV	0	nfixb	148	27.4991	0.990874	0	0
DreEX0064233	88.69	97.05	8.35	AS_EV	0	satb2	42	9.41482	0.849401	0	0
DreEX0046219	11.11	4.14	-6.97	AS_EV	0	mfsd12a	51	-62.7363	0.816479	0	0
DreEX0039122	16.42	16.61	0.19	AS_EV	0	il1rapl1a	45	1.15713	0.777058	0	0
DreEX0062697	52.24	44.74	-7.5	AS_EV	0	rnf38	191	-14.3568	0.627898	0	0
DreEX0071944	90.68	73.05	-17.64	AS_EV	1	slc12a7b	111	-19.453	1.30825	0	1
DreEX0083220	89.46	53.68	-35.78	AS_EV	1	uggt2	24	-39.9955	2.26907	0	0
DreEX0040846	24.21	21.47	-2.74	AS_EV	0	kcnab2b	45	-11.3176	0.901435	0	0
DreEX0007814	89.6	94.78	5.18	AS_EV	0	SENP7 (2 of 2)	117	5.78125	0.925692	0	0
DreEX0027037	97.94	88.1	-9.84	AS_EV	0	dip2ca	126	-10.047	3.3675	0	1
DreEX0053998	47.08	47.78	0.7	AS_EV	0	pcm1	126	1.48683	0.601929	0	0
DreEX0028897	79.73	96.36	16.62	AS_EV	1	edc4	102	20.8454	3.27456	0	0
DreEX0028898	13.13	9.22	-3.91	AS_EV	0	edc4	33	-29.7791	0.764978	0	0
DreEX0040571	100	88.68	-11.32	AS_EV	0	jarid2b	168	-11.32	0.887228	0	0
DreEX0074389	83.67	91.31	7.63	AS_EV	0	soat1	59	9.11916	0.64041	0	0
DreEX0019560	18.8	7.99	-10.81	AS_EV	0	ccdc61	42	-57.5	2.88373	0	0
DreEX0071694	88.34	91.01	2.67	AS_EV	0	sik2b	111	3.02241	1.15151	0	0
DreEX0016470	100	88.02	-11.98	AS_EV	0	b4galt3	123	-11.98	0.706166	0	0
DreEX0086351	90.34	83.2	-7.13	AS_EV	0	zeb2a	69	-7.89241	0.622523	0	0
DreEX0018086	23.08	30.38	7.31	AS_EV	0	cacna1ea	129	31.6724	0.924833	0	0
DreEX0065081	82.45	84.22	1.77	AS_EV	0	sema4ab	250	2.14676	0.639727	0	0
DreEX0031741	11.89	11.6	-0.28	AS_EV	0	fam19a1a	76	-2.35492	0.602357	0	0
DreEX0064529	71.53	73.53	2	AS_EV	0	scn3b	81	2.79603	0.669995	0	0
DreEX0051548	96.3	81.97	-14.32	AS_EV	0	nrd1b	82	-14.8702	1.07489	0	0
DreEX0072608	35.35	45.12	9.77	AS_EV	0	slc35a4	98	27.6379	1.02175	0	0
DreEX0042635	77.78	89.75	11.97	AS_EV	0	las1l	151	15.3896	6.68316	1	0
DreEX0066138	82.53	87.42	4.89	AS_EV	0	shisa7a	66	5.92512	0.733521	0	0
DreEX0041351	82.54	82	-0.54	AS_EV	0	kiaa1549la	36	-0.654228	0.837623	0	0
DreEX0016116	86.38	96.55	10.17	AS_EV	0	atp9b	145	11.7736	1.85957	0	0
DreEX0044939	59.42	53.41	-6.01	AS_EV	0	mapk8ip3	24	-10.1144	0.806147	0	0
DreEX0031827	21.24	26.82	5.58	AS_EV	0	fam21c	66	26.2712	1.68139	0	0
DreEX0032601	89.04	95.08	6.04	AS_EV	0	fgf12b	104	6.78347	1.91732	0	0
DreEX0063580	82.54	97.93	15.39	AS_EV	1	rspry1	127	18.6455	4.51929	1	0
DreEX0017260	100	88.37	-11.63	AS_EV	0	brat1	148	-11.63	0.347883	0	0
DreEX0062197	20.89	20.48	-0.42	AS_EV	0	rif1	103	-2.01053	0.620967	0	0
DreEX0047181	87.03	99.34	12.31	AS_EV	0	mpp3b	127	14.1445	3.25366	0	0
DreEX0051693	12.43	0	-12.43	AS_EV	0	nrxn3b	24	-100	0.835764	0	0
DreEX0051694	98.19	88.49	-9.7	AS_EV	0	nrxn3b	27	-9.87881	3.0818	0	0
DreEX0051695	86.73	70.44	-16.29	AS_EV	1	nrxn3b	27	-18.7824	1.18018	0	0
DreEX0051697	61.83	69.75	7.93	AS_EV	0	nrxn3b	90	12.8255	1.84508	0	0
DreEX0026450	94.77	68.5	-26.27	AS_EV	1	dennd4a	27	-27.7197	3.18731	0	1
DreEX0020909	13.88	0	-13.88	AS_EV	0	cep290	21	-100	1.56213	0	0
DreEX0064526	11.19	11.38	0.2	AS_EV	0	scn1lab	42	1.78731	0.602403	0	0
DreEX0008614	67.62	90.36	22.75	AS_EV	1	TACC2	273	33.6439	3.26129	0	0
DreEX0081227	11.15	1.33	-9.81	AS_EV	0	trim36	30	-87.9821	2.8575	0	0
DreEX0008971	94.5	78.41	-16.09	AS_EV	1	TNKS (1 of 2)	21	-17.0265	3.20915	0	1
DreEX0022145	90.21	83.41	-6.79	AS_EV	0	clk2a	91	-7.52688	4.3557	1	0
DreEX0037601	77.6	95.62	18.02	AS_EV	1	hip1	102	23.2216	1.72093	0	0
DreEX0056698	74.75	92.41	17.66	AS_EV	1	pnpla7a	89	23.6254	2.52061	0	0
DreEX0053372	11.96	5.32	-6.64	AS_EV	0	panx2	66	-55.5184	1.63618	0	0
DreEX0082940	76.66	82.78	6.12	AS_EV	0	ubn2a	69	7.9833	2.13797	0	0
DreEX0082942	52.31	53.42	1.1	AS_EV	0	ubn2a	102	2.10285	0.54047	0	0
DreEX0036283	84.2	91.1	6.89	AS_EV	0	gripap1	93	8.1829	0.921937	0	0
DreEX0073004	93.66	84.18	-9.48	AS_EV	0	slc4a10a	37	-10.1217	3.05518	0	0
DreEX0066139	27.86	24.31	-3.55	AS_EV	0	shisa7b	57	-12.7423	0.615955	0	0
DreEX0051673	86.31	86.12	-0.2	AS_EV	0	nrxn2b	90	-0.231723	0.825824	0	0
DreEX0027947	14.59	8.54	-6.05	AS_EV	0	dock3	93	-41.4668	0.710633	0	0
DreEX0082725	51.42	41.84	-9.58	AS_EV	0	ubap2l	45	-18.6309	0.877243	0	0
DreEX0017513	24.71	21.5	-3.21	AS_EV	0	btbd11a	102	-12.9907	0.994052	0	0
DreEX0053981	84.63	71.35	-13.28	AS_EV	0	pcloa	69	-15.6918	0.866	0	0
DreEX0053982	75.53	23.27	-52.27	AS_EV	1	pcloa	27	-69.2043	8.3441	1	0
DreEX0078985	75.76	100	24.24	AS_EV	0	tjp2a	125	31.9958	1.34939	0	0
DreEX0013828	89.67	97.06	7.38	AS_EV	0	apba2a	37	8.23018	2.48559	0	0
DreEX0039419	88.91	84.86	-4.04	AS_EV	0	inpp4aa	18	-4.54392	0.632299	0	1
DreEX0043877	61.37	48.86	-12.51	AS_EV	0	lrrc73	164	-20.3846	1.13582	0	0
DreEX0059683	38.44	52.88	14.45	AS_EV	0	ptprk	18	37.5911	1.35694	0	1
DreEX0059685	42.23	27.29	-14.93	AS_EV	0	ptprk	30	-35.354	1.06561	0	0
DreEX0066948	98.83	89.19	-9.64	AS_EV	0	si:ch211-15d5.11	151	-9.75412	9.36022	1	0
DreEX0055662	89	95.2	6.21	AS_EV	0	pip4k2ab	96	6.97753	0.704018	0	1
DreEX0003577	83.82	83.03	-0.79	AS_EV	0	DGKI	63	-0.942496	0.891006	0	1
DreEX0037622	10.09	13.24	3.15	AS_EV	0	hipk1a	120	31.219	0.758772	0	0
DreEX0084846	90.19	85.9	-4.29	AS_EV	0	wbscr22	86	-4.75662	0.834096	0	0
DreEX0019840	18.59	12.06	-6.53	AS_EV	0	ccny	21	-35.1264	0.795558	0	0
DreEX0019841	55.49	14.82	-40.67	AS_EV	1	ccny	24	-73.2925	4.60665	1	1
DreEX0008561	61.25	64.49	3.24	AS_EV	0	SYNGAP1 (1 of 2)	73	5.2898	0.762387	0	0
DreEX0057284	94.56	87.38	-7.18	AS_EV	0	ppargc1a	93	-7.59306	0.597673	0	0
DreEX0050879	0	26.56	26.56	AS_EV	1	nmrk2	49	100	5.20723	1	0
DreEX0029838	91.84	85.72	-6.11	AS_EV	0	elp5	61	-6.65287	0.570029	0	0
DreEX0085508	79.66	85.92	6.25	AS_EV	0	wu:fc19g04	134	7.84584	0.818591	0	0
DreEX0085830	75.96	93.96	18	AS_EV	0	yap1	114	23.6967	0.743699	0	0
DreEX0044793	71.32	69.8	-1.52	AS_EV	0	map7d2a	55	-2.13124	0.936772	0	0
DreEX0008552	80.31	83.43	3.13	AS_EV	0	SYNE1	139	3.8974	0.624969	0	0
DreEX0025058	37.03	41.59	4.56	AS_EV	0	cuedc1a	66	12.3143	1.49286	0	0
DreEX0005756	24.38	29.55	5.17	AS_EV	0	MAP4 (1 of 2)	1071	21.2059	0.799697	0	0
DreEX0005757	89.82	94.44	4.62	AS_EV	0	MAP4 (1 of 2)	192	5.14362	0.906554	0	0
DreEX0005758	87.84	87.22	-0.62	AS_EV	0	MAP4 (1 of 2)	54	-0.705829	0.619732	0	0
DreEX0049199	19.55	14.2	-5.35	AS_EV	0	nap1l4b	38	-27.3657	0.753331	0	0
DreEX0071843	43.03	37.08	-5.96	AS_EV	0	skor1a	66	-13.8508	0.965407	0	0
DreEX0024378	82.19	81.75	-0.44	AS_EV	0	cry2a	152	-0.535345	0.814908	0	0
DreEX0006241	89.97	99.16	9.2	AS_EV	0	NAPB (2 of 2)	80	10.2256	1.95892	0	0
DreEX0025806	34.4	32.83	-1.57	AS_EV	0	dbn1	105	-4.56395	0.579806	0	1
DreEX0084722	3.33	11.75	8.42	AS_EV	0	vwc2l	105	100	0.820245	0	0
DreEX0036156	15.55	4.65	-10.9	AS_EV	0	grik1a	156	-70.0965	2.3683	0	0
DreEX0031748	41.38	44.54	3.17	AS_EV	0	fam19a5a	28	7.66071	0.70085	0	0
DreEX0028766	95.58	89.77	-5.82	AS_EV	0	ebf1b	69	-6.08914	1.28259	0	0
DreEX0085032	88.22	95.85	7.63	AS_EV	0	wdr35	81	8.64883	0.795096	0	0
DreEX0083484	65.12	68.72	3.6	AS_EV	0	upf3a	78	5.52826	1.326	0	0
DreEX0052813	7.33	10.96	3.62	AS_EV	0	osbpl9	39	49.3861	0.854985	0	0
DreEX0074385	0	10.64	10.64	AS_EV	0	snx9b	81	100	2.15843	0	0
DreEX0088407	11.2	12.31	1.11	AS_EV	0	zswim8	97	9.91071	0.80138	0	0
DreEX0034938	84.02	81.66	-2.35	AS_EV	0	gkup	72	-2.79695	0.592	0	0
DreEX0015473	92.48	85.28	-7.21	AS_EV	0	atg12	63	-7.79628	0.955289	0	0
DreEX0029926	75.63	49.08	-26.55	AS_EV	1	emp1	164	-35.1051	1.6785	0	0
DreEX0057902	78.43	72.7	-5.73	AS_EV	0	ppp6r2b	102	-7.30588	0.732916	0	0
DreEX0082565	73.2	84.62	11.41	AS_EV	0	tyw5	155	15.5874	1.07251	0	0
DreEX0033243	91.52	86.42	-5.1	AS_EV	0	fndc5a	90	-5.57255	0.664976	0	0
DreEX0049384	66.43	54.65	-11.78	AS_EV	0	nbeaa	120	-17.733	3.53642	0	0
DreEX0055000	95.13	88.16	-6.96	AS_EV	0	phf10	109	-7.3163	1.20647	0	0
DreEX0001316	65.56	81.73	16.18	AS_EV	1	C1H10orf12	4352	24.6797	0.990766	0	0
DreEX0044352	54.17	50.92	-3.25	AS_EV	0	magi1a	89	-5.99963	0.731445	0	1
DreEX0050523	73.44	73.64	0.2	AS_EV	0	nfyc	72	0.272331	0.574214	0	0
DreEX0056873	73.62	91.65	18.02	AS_EV	1	polh	173	24.477	1.50983	0	0
DreEX0047917	85.84	84.66	-1.18	AS_EV	0	mtmr7b	155	-1.37465	0.798258	0	0
DreEX0039405	87.01	89.98	2.97	AS_EV	0	ino80	73	3.4134	0.559096	0	0
DreEX0081788	89.66	84.72	-4.93	AS_EV	0	tspan5b	51	-5.49855	0.634846	0	0
DreEX0079727	61.61	23.45	-38.16	AS_EV	1	tmem245	24	-61.938	3.13418	0	1
DreEX0049189	51.33	50.33	-1	AS_EV	0	nap1l4a	33	-1.94818	0.900601	0	0
DreEX0057846	95.41	87.88	-7.54	AS_EV	0	ppp4ca	51	-7.90274	1.81555	0	0
DreEX0086585	100	77.04	-22.96	AS_EV	1	zgc:109744	118	-22.96	3.9396	1	0
DreEX0052599	4.91	10.16	5.25	AS_EV	0	opa1	48	100	1.81468	0	0
DreEX0088210	36.23	33.53	-2.7	AS_EV	0	znf516	64	-7.45239	0.552423	0	0
DreEX0054733	77.94	99.05	21.11	AS_EV	0	pex6	133	27.0849	2.20602	0	0
DreEX0015221	33.7	27.61	-6.09	AS_EV	0	ash1l	78	-18.0712	0.766838	0	0
DreEX0073882	9.38	13.4	4.01	AS_EV	0	smim8	91	42.7505	1.26765	0	0
DreEX0029054	92.69	86.11	-6.58	AS_EV	0	eepd1	52	-7.09893	0.658863	0	0
DreEX0033282	87.75	96.35	8.6	AS_EV	0	fopnl	85	9.80057	0.756454	0	0
DreEX0049687	50.6	52.66	2.06	AS_EV	0	ncoa6	42	4.07115	0.702147	0	0
DreEX0044735	76.2	55.76	-20.45	AS_EV	0	map4k3b	54	-26.8373	0.74975	0	1
DreEX0020655	15.58	11.6	-3.98	AS_EV	0	celf5a	39	-25.5456	0.797971	0	0
DreEX0018629	28.55	19.71	-8.84	AS_EV	0	camk2g1	63	-30.9632	1.49097	0	1
DreEX0013760	65.62	66.1	0.49	AS_EV	0	ap3d1	54	0.746724	0.555626	0	0
DreEX0013761	28.71	10.73	-17.98	AS_EV	1	ap3d1	24	-62.6263	1.66705	0	0
DreEX0046302	88.3	92.95	4.66	AS_EV	0	mgat5	168	5.27746	1.17316	0	0
DreEX0086446	91.53	87.37	-4.16	AS_EV	0	zfr2	148	-4.54496	1.16952	0	0
DreEX0077065	11.46	6.99	-4.47	AS_EV	0	tacc1	36	-39.0052	0.652483	0	0
DreEX0005712	95.24	89.8	-5.44	AS_EV	0	MAGI2 (2 of 2)	89	-5.71189	0.94646	0	0
DreEX0004280	89.44	97.44	8.01	AS_EV	0	FEZ2 (2 of 2)	109	8.95572	0.938206	0	0
DreEX0004281	92.66	80.96	-11.69	AS_EV	0	FEZ2 (2 of 2)	81	-12.616	0.979459	0	0
DreEX0048810	86.97	68.53	-18.44	AS_EV	1	myo9ab	18	-21.2027	4.65534	1	0
DreEX0014628	90.67	88.32	-2.35	AS_EV	0	arhgef7b	171	-2.59182	0.822513	0	1
DreEX0059528	89.01	100	10.99	AS_EV	0	ptpn9b	111	12.3469	11.1968	1	0
DreEX0079735	67.59	67.83	0.24	AS_EV	0	tmem255a	72	0.355082	0.651649	0	0
DreEX0022677	86.25	100	13.75	AS_EV	0	cntnap5a	172	15.942	0.66621	0	0
DreEX0009287	75.94	71.63	-4.31	AS_EV	0	USP31	39	-5.67553	0.912813	0	1
DreEX0071071	88.56	77.42	-11.14	AS_EV	0	si:dkey-91i10.2	199	-12.579	1.81317	0	0
DreEX0078061	31.27	28.96	-2.31	AS_EV	0	tecpr1b	119	-7.38727	0.712045	0	0
DreEX0028917	68.29	61.01	-7.28	AS_EV	0	edem3	48	-10.6604	0.842865	0	1
DreEX0035584	68.5	70.16	1.66	AS_EV	0	gpam	132	2.42336	0.652147	0	0
DreEX0032967	71.24	75.21	3.97	AS_EV	0	flna	87	5.57271	0.90234	0	0
DreEX0029386	100	87.28	-12.72	AS_EV	0	eif3bb	58	-12.72	1.04896	0	0
DreEX0068170	88	87.86	-0.15	AS_EV	0	si:ch211-269e2.1	81	-0.170455	0.65855	0	0
DreEX0068173	89.28	92.66	3.38	AS_EV	0	si:ch211-269e2.1	93	3.78584	1.09766	0	0
DreEX0054296	15.26	1.68	-13.57	AS_EV	0	pde4bb	23	-88.9253	1.73701	0	0
DreEX0054297	6.73	14.86	8.13	AS_EV	0	pde4bb	107	100	0.986961	0	0
DreEX0054298	100	87.03	-12.97	AS_EV	0	pde4bb	71	-12.97	1.66203	0	0
DreEX0043008	57.62	68.28	10.66	AS_EV	0	limch1a	87	18.5005	0.880784	0	0
DreEX0068910	11.02	15.66	4.65	AS_EV	0	si:ch73-335m24.2	81	42.196	0.969912	0	0
DreEX0045154	86.74	85.44	-1.31	AS_EV	0	mast2	21	-1.51026	0.779569	0	0
DreEX0029675	100	82.26	-17.73	AS_EV	1	elfn1b	72	-17.73	5.92143	1	0
DreEX0038581	85.24	89.77	4.53	AS_EV	0	ibtk	87	5.31441	0.806674	0	0
DreEX0009377	11.69	1.81	-9.88	AS_EV	0	VPS13C	36	-84.5167	2.17495	0	0
DreEX0018992	69.77	76	6.23	AS_EV	0	casc4	168	8.92934	1.06985	0	1
DreEX0087888	16.64	12.46	-4.19	AS_EV	0	zmiz1a	36	-25.1803	0.806303	0	0
DreEX0004959	93.88	83.1	-10.77	AS_EV	0	HAP1	75	-11.4721	1.15588	0	0
DreEX0044765	30.81	39.34	8.54	AS_EV	0	map6a	111	27.7183	1.84581	0	0
DreEX0074639	93.62	88.49	-5.12	AS_EV	0	spag9a	81	-5.46892	0.630865	0	0
DreEX0062200	87.33	81.47	-5.85	AS_EV	0	rilp	161	-6.69873	0.653834	0	0
DreEX0014162	89.17	86.04	-3.12	AS_EV	0	arfgef2	124	-3.49893	1.07557	0	0
DreEX0047613	32.38	14.58	-17.8	AS_EV	0	msl1a	123	-54.9722	1.1164	0	0
DreEX0019292	98.25	84.9	-13.36	AS_EV	0	ccar1	114	-13.598	1.64478	0	0
DreEX0019293	54.64	64.36	9.72	AS_EV	0	ccar1	211	17.7892	0.863584	0	0
DreEX0013077	22.71	47.24	24.53	AS_EV	1	ank1b	21	100	1.41888	0	0
DreEX0059512	79.5	93.41	13.92	AS_EV	0	ptpn5	138	17.5094	2.34791	0	0
DreEX0042600	47.91	33.11	-14.8	AS_EV	0	larp4ab	42	-30.8913	0.704071	0	1
DreEX0077657	11	16.34	5.34	AS_EV	0	tbrg1	63	48.5455	0.890959	0	0
DreEX0033111	97.23	80.06	-17.17	AS_EV	1	fmnl2b	21	-17.6592	4.40245	1	1
DreEX0084942	30.1	6.69	-23.41	AS_EV	1	wdr17	21	-77.7741	1.69463	0	0
DreEX0081005	75.84	87.62	11.78	AS_EV	0	trafd1	136	15.5327	2.51976	0	0
DreEX0032356	98.88	89.66	-9.23	AS_EV	0	fbxo25	27	-9.33455	5.26825	1	0
DreEX0062675	24.38	29.84	5.45	AS_EV	0	rnf220b	105	22.3544	1.03604	0	0
DreEX0008185	23.91	25.46	1.55	AS_EV	0	SMAD4 (2 of 2)	126	6.48264	0.785438	0	0
DreEX0027926	47.22	31.77	-15.45	AS_EV	1	dock10	102	-32.7192	1.81821	0	0
DreEX0014335	87.19	94.33	7.15	AS_EV	0	arhgap32a	75	8.20048	0.745787	0	0
DreEX0042619	89.36	100	10.64	AS_EV	0	lars2	129	11.9069	1.29811	0	0
DreEX0012426	84.63	90.13	5.49	AS_EV	0	akap11	84	6.48706	1.61063	0	0
DreEX0059430	71.14	84.34	13.2	AS_EV	0	ptpn20	84	18.555	0.713114	0	0
DreEX0068196	89.71	91.34	1.63	AS_EV	0	si:ch211-26b3.4	81	1.81697	0.978742	0	0
DreEX0073021	72.28	100	27.72	AS_EV	1	slc4a11	51	38.3509	2.27098	0	0
DreEX0030635	91.47	81.35	-10.11	AS_EV	0	ercc6	136	-11.0528	1.19418	0	0
DreEX0014276	62.03	15.18	-46.85	AS_EV	1	arhgap21b	361	-75.528	6.41444	1	1
DreEX0086457	76.1	51.22	-24.89	AS_EV	1	zfyve16	168	-32.707	0.89885	0	0
DreEX0048589	12.74	4.32	-8.42	AS_EV	0	myo18aa	1412	-66.0911	0.861621	0	0
DreEX0001397	81.01	94.47	13.45	AS_EV	0	C20H8orf82	49	16.6029	0.824777	0	0
DreEX0000944	76.09	83.2	7.12	AS_EV	0	BX323087.1	51	9.35734	0.782084	0	0
DreEX0056522	30.88	30.31	-0.57	AS_EV	0	plxnb1a	624	-1.84585	0.640924	0	0
DreEX0068493	86	96.23	10.22	AS_EV	0	si:ch211-79l20.4	94	11.8837	1.8497	0	0
DreEX0068494	19.41	15.61	-3.8	AS_EV	0	si:ch211-79l20.4	36	-19.5775	0.857156	0	0
DreEX0011680	22.65	11.64	-11	AS_EV	0	adgrl2b.1	39	-48.5651	2.47367	0	1
DreEX0087658	52.16	60.05	7.89	AS_EV	0	zgc:66472	52	15.1265	0.737774	0	0
DreEX0004555	91.84	88.48	-3.36	AS_EV	0	FRMD5 (1 of 2)	69	-3.65854	0.605162	0	0
DreEX0052784	100	89.03	-10.97	AS_EV	0	osbpl5	102	-10.97	1.40005	0	0
DreEX0041699	83.82	87.99	4.17	AS_EV	0	kif5c	49	4.97495	0.826456	0	0
DreEX0018235	98.53	64.48	-34.05	AS_EV	0	cacnb3b	20	-34.558	3.2022	0	0
DreEX0026935	12.14	18.43	6.29	AS_EV	0	diaph2	63	51.8122	0.797684	0	1
DreEX0057454	89.66	100	10.35	AS_EV	0	ppip5k1a	91	11.5436	1.63785	0	0
DreEX0042666	25.74	14.94	-10.8	AS_EV	0	lca5	36	-41.958	0.978479	0	0
DreEX0088317	47.41	39.92	-7.5	AS_EV	0	znf827	51	-15.8194	0.681957	0	0
DreEX0003738	75.67	88.81	13.14	AS_EV	0	DOCK4 (2 of 2)	61	17.3649	0.895414	0	0
DreEX0051759	76.92	93.22	16.3	AS_EV	0	nsmce2	107	21.1908	0.813786	0	0
DreEX0045435	9.16	19.02	9.86	AS_EV	0	mcf2lb	75	100	2.28286	0	0
DreEX0033521	89.07	81.13	-7.94	AS_EV	0	frmd4bb	57	-8.91434	0.958401	0	0
DreEX0083940	82.94	75.44	-7.5	AS_EV	0	usp53b	147	-9.04268	1.1737	0	0
DreEX0015361	100	75.41	-24.59	AS_EV	1	asxl2	83	-24.59	6.33898	1	0
DreEX0056771	26.91	39.04	12.12	AS_EV	0	pogzb	215	45.039	0.539696	0	0
DreEX0013847	79.34	77.28	-2.07	AS_EV	0	apbb1	57	-2.60902	0.961571	0	0
DreEX0048796	12.72	22.13	9.41	AS_EV	0	myo9aa	198	73.978	1.30882	0	0
DreEX0076978	79.04	73.47	-5.57	AS_EV	0	syt6a	110	-7.04706	1.02095	0	0
DreEX0026104	100	87.97	-12.04	AS_EV	0	ddhd2	87	-12.04	1.14088	0	0
DreEX0031568	78.57	73.5	-5.06	AS_EV	0	fam13b	147	-6.44012	1.37955	0	0
DreEX0027237	14.38	11.75	-2.62	AS_EV	0	dlg3	147	-18.2197	0.918289	0	0
DreEX0027238	40.69	36.06	-4.62	AS_EV	0	dlg3	54	-11.3541	0.77915	0	0
DreEX0039765	86.66	95	8.34	AS_EV	0	iqck	67	9.62382	0.695219	0	0
DreEX0080416	97.69	87.68	-10.02	AS_EV	0	tnrc6c1	195	-10.2569	1.58683	0	0
DreEX0080417	77.25	79.38	2.13	AS_EV	0	tnrc6c1	318	2.75728	0.648504	0	0
DreEX0004660	93.32	89.83	-3.5	AS_EV	0	GANAB (2 of 2)	66	-3.75054	0.800994	0	0
DreEX0060615	83.05	69	-14.04	AS_EV	0	ralgapa1	141	-16.9055	0.722075	0	1
DreEX0040815	79.7	84.72	5.01	AS_EV	0	kazna	84	6.28607	1.60764	0	0
DreEX0009441	19.59	32.25	12.66	AS_EV	0	WDR60	63	64.6248	1.5464	0	0
DreEX0020969	86.25	83.96	-2.29	AS_EV	0	cep70	89	-2.65507	0.681534	0	0
DreEX0000066	89.13	96.37	7.23	AS_EV	0	ABCC8 (2 of 2)	165	8.11175	0.775721	0	0
DreEX0074416	31.38	32.66	1.27	AS_EV	0	socs7	132	4.04716	0.6964	0	1
DreEX0080390	83.52	95.32	11.8	AS_EV	0	tnrc18	945	14.1284	1.67675	0	0
DreEX0061358	40.76	49.22	8.46	AS_EV	0	rbm6	74	20.7556	0.997011	0	0
DreEX0077219	85.52	70.62	-14.9	AS_EV	0	tanc1a	30	-17.4228	3.78685	0	1
DreEX0019800	88.04	98.13	10.1	AS_EV	0	ccnjl	211	11.4721	2.20612	0	0
DreEX0007205	96.97	89.5	-7.48	AS_EV	0	QSOX2	146	-7.71373	0.721226	0	0
DreEX0049288	15.16	15.17	0	AS_EV	0	nat8l	44	0	0.7053	0	0
DreEX0012447	95.69	76.11	-19.59	AS_EV	1	akap6	216	-20.4724	2.59572	0	0
DreEX0083889	36.56	39.55	2.99	AS_EV	0	usp42	82	8.17834	0.70372	0	0
DreEX0050774	82.9	83.57	0.67	AS_EV	0	nlgn2a	54	0.808203	0.898571	0	0
DreEX0061691	15.02	17.93	2.92	AS_EV	0	rerea	30	19.4407	0.595596	0	0
DreEX0017245	55.8	53.86	-1.94	AS_EV	0	bptf	171	-3.4767	0.998476	0	1
DreEX0007071	10.87	0	-10.87	AS_EV	0	PRIMA1	74	-100	1.83632	0	0
DreEX0079041	56.87	85.89	29.02	AS_EV	1	tlcd2	83	51.0287	3.44397	0	0
DreEX0018732	74.9	60.97	-13.93	AS_EV	0	camta1a	141	-18.5981	2.15898	0	0
DreEX0056339	85.33	95.5	10.18	AS_EV	0	plekho1b	102	11.9302	4.93359	1	0
DreEX0078961	29.36	21.27	-8.09	AS_EV	0	tjp1a	36	-27.5545	0.861259	0	1
DreEX0078963	10.13	6.07	-4.06	AS_EV	0	tjp1a	27	-40.079	0.798502	0	0
DreEX0078964	9.91	12.65	2.75	AS_EV	0	tjp1a	213	27.7497	0.940389	0	0
DreEX0000763	20.85	23.44	2.59	AS_EV	0	BAG6 (2 of 2)	60	12.4221	0.71994	0	0
DreEX0079946	90.28	86.02	-4.27	AS_EV	0	tmlhe	280	-4.72973	0.587713	0	0
DreEX0060428	90.66	75.19	-15.48	AS_EV	1	rabl6b	30	-17.0748	2.90103	0	1
DreEX0028466	90.16	84.54	-5.62	AS_EV	0	dtnba	21	-6.23336	0.957476	0	0
DreEX0039805	80.91	91.15	10.24	AS_EV	0	iqsec2	50	12.656	0.95347	0	1
DreEX0077190	80.19	79.28	-0.91	AS_EV	0	taf9	82	-1.1348	0.70198	0	0
DreEX0003313	91.75	75.62	-16.14	AS_EV	1	CSMD3	78	-17.5913	0.70597	0	0
DreEX0083943	26.47	24.29	-2.19	AS_EV	0	usp54a	91	-8.27352	0.847246	0	0
DreEX0068455	87.5	100	12.5	AS_EV	0	si:ch211-69b7.2	75	14.2857	1.30031	0	0
DreEX0009508	73.94	72.83	-1.1	AS_EV	0	WSCD1 (1 of 2)	212	-1.48769	0.869187	0	0
DreEX0002873	76.06	76.7	0.65	AS_EV	0	CNNM1	111	0.854588	0.543266	0	0
DreEX0052466	86.44	89.97	3.53	AS_EV	0	ocrl	110	4.08376	0.664265	0	0
DreEX0063760	16.55	17.55	1	AS_EV	0	rusc1	999	6.0423	0.868009	0	0
DreEX0063761	6.03	11.29	5.25	AS_EV	0	rusc1	18	87.0647	0.81712	0	0
DreEX0008319	48.85	37.76	-11.09	AS_EV	0	SPAG9 (2 of 2)	63	-22.7021	0.698999	0	1
DreEX0018183	54.48	57.16	2.68	AS_EV	0	cacna2d2b	45	4.91924	0.87451	0	0
DreEX0053158	23.02	11.73	-11.29	AS_EV	0	pacs2	33	-49.0443	1.76599	0	0
DreEX0078286	86.16	98.87	12.71	AS_EV	0	tex2	74	14.7516	0.650807	0	0
DreEX0061440	79.53	96.97	17.44	AS_EV	1	rbsn	71	21.9288	0.807048	0	0
DreEX0024875	90.69	81.53	-9.16	AS_EV	0	ctnnd1	152	-10.1003	1.21014	0	1
DreEX0024876	98.02	83.28	-14.73	AS_EV	0	ctnnd1	18	-15.0275	3.58004	0	0
DreEX0006155	78.45	91.81	13.36	AS_EV	0	MYO9B (2 of 2)	48	17.03	2.08887	0	0
DreEX0006156	59.19	54.93	-4.25	AS_EV	0	MYO9B (2 of 2)	62	-7.18027	0.874662	0	0
DreEX0007068	77.61	53.43	-24.18	AS_EV	1	PRDM16	172	-31.1558	1.43171	0	1
DreEX0014210	88.89	76.53	-12.37	AS_EV	0	arhgap10	160	-13.9161	0.582134	0	0
DreEX0042593	48.85	48.89	0.04	AS_EV	0	larp4aa	42	0.0818833	0.627001	0	1
DreEX0025143	66.58	57.09	-9.48	AS_EV	0	cux1a	81	-14.2385	0.686891	0	0
DreEX0010462	100	88.81	-11.19	AS_EV	0	acaca	45	-11.19	0.943433	0	0
DreEX0065523	33.03	44.01	10.97	AS_EV	0	setd5	93	33.2122	0.980703	0	0
DreEX0048577	22.84	30.05	7.21	AS_EV	0	myo16	90	31.5674	1.08264	0	0
DreEX0014640	31.72	38.88	7.17	AS_EV	0	arhgef9b	90	22.604	1.73729	0	0
DreEX0002290	20.57	14.84	-5.72	AS_EV	0	CAMKK2	51	-27.8075	1.04992	0	0
DreEX0076522	90.55	65.22	-25.32	AS_EV	1	supt20	89	-27.9625	4.87074	1	0
DreEX0028015	98.78	75.9	-22.88	AS_EV	1	dock7	20	-23.1626	11.8612	1	1
DreEX0063703	89.19	100	10.81	AS_EV	0	rufy1	102	12.1202	3.25056	0	0
DreEX0004537	89.22	100	10.79	AS_EV	0	FRMD1 (1 of 2)	68	12.0937	0.961444	0	0
DreEX0009025	12.04	17.46	5.42	AS_EV	0	TPP2	42	45.0166	0.826484	0	0
DreEX0043544	86.11	88.49	2.38	AS_EV	0	lppr4b	58	2.76391	0.69626	0	0
DreEX0018191	22.46	18.21	-4.24	AS_EV	0	cacna2d3	48	-18.878	0.674004	0	0
DreEX0043568	54.12	48.3	-5.83	AS_EV	0	lrch1	114	-10.7724	0.747739	0	0
DreEX0046268	81.3	92.92	11.62	AS_EV	0	mgaa	309	14.2927	0.75596	0	0
DreEX0062444	25.55	26.19	0.65	AS_EV	0	rnf111	87	2.54403	0.920787	0	0
DreEX0056317	20.4	13.73	-6.67	AS_EV	0	plekhm2	60	-32.6961	0.89766	0	0
DreEX0064721	40.97	3.33	-37.64	AS_EV	1	sdk1a	27	-91.8721	2.43261	0	1
DreEX0037308	95.02	69.78	-25.23	AS_EV	1	hemk1	111	-26.5523	1.39023	0	0
DreEX0087266	61.09	64.11	3.02	AS_EV	0	zgc:163098	44	4.94353	0.774925	0	0
DreEX0030023	60.49	70.49	10	AS_EV	0	enox2	107	16.5317	1.68682	0	0
DreEX0063835	19.24	17.77	-1.46	AS_EV	0	rxrba	42	-7.58836	0.870447	0	0
DreEX0063836	77.32	70.91	-6.41	AS_EV	0	rxrba	24	-8.29022	0.965673	0	0
DreEX0063838	22.45	20.73	-1.73	AS_EV	0	rxrba	49	-7.70601	0.810763	0	0
DreEX0042922	69.01	68.28	-0.73	AS_EV	0	lhfpl4a	17	-1.05782	0.608293	0	0
DreEX0008661	67.69	55.67	-12.02	AS_EV	0	TANC2 (1 of 2)	33	-17.7574	1.78371	0	0
DreEX0032439	87.13	91.22	4.09	AS_EV	0	fbxw8	174	4.69414	1.01401	0	0
DreEX0077238	49.52	53.92	4.41	AS_EV	0	tanc2a	101	8.90549	0.591119	0	0
DreEX0006297	89.49	96.59	7.1	AS_EV	0	NCKAP5L	39	7.93385	1.33203	0	0
DreEX0006705	89.8	83.56	-6.23	AS_EV	0	PHC3	90	-6.93764	3.04564	0	0
DreEX0006706	64.23	59.83	-4.41	AS_EV	0	PHC3	138	-6.86595	0.86824	0	1
DreEX0011091	93.15	82.47	-10.68	AS_EV	0	adam11	83	-11.4654	1.93045	0	0
DreEX0088182	14.34	14.38	0.04	AS_EV	0	znf414	71	0.27894	0.607619	0	0
DreEX0034682	100	71.28	-28.73	AS_EV	1	gemin5	137	-28.73	7.03395	1	0
DreEX0018020	85.61	78.5	-7.11	AS_EV	0	cacna1bb	39	-8.3051	0.598597	0	0
DreEX0067463	89.71	94.56	4.84	AS_EV	0	si:ch211-208h7.4	110	5.39516	1.1216	0	0
DreEX0002835	100	89.22	-10.78	AS_EV	0	CLIP1 (2 of 2)	105	-10.78	1.94661	0	0
DreEX0016914	23.27	40.2	16.94	AS_EV	1	bicd1a	76	72.7976	0.923268	0	0
DreEX0061435	66.34	69.46	3.12	AS_EV	0	rbpms2b	151	4.70304	0.798749	0	0
DreEX0034023	70.01	61.52	-8.49	AS_EV	0	gabrb2	141	-12.1268	1.64012	0	0
DreEX0012468	85.07	92.11	7.04	AS_EV	0	akap9	87	8.27554	2.45455	0	0
DreEX0012469	82.94	83.59	0.65	AS_EV	0	akap9	45	0.783699	0.699693	0	0
DreEX0065095	89.52	92.3	2.78	AS_EV	0	sema4c	92	3.10545	0.741298	0	0
DreEX0009607	79.79	86.96	7.17	AS_EV	0	ZFP91	79	8.98609	2.2461	0	0
DreEX0009608	64.47	49.34	-15.13	AS_EV	1	ZFP91	93	-23.4683	0.901874	0	0
DreEX0043873	64.78	61.77	-3.01	AS_EV	0	lrrc7	150	-4.6465	0.933602	0	0
DreEX0043874	26.55	26.59	0.04	AS_EV	0	lrrc7	87	0.150659	0.573559	0	0
DreEX0043875	51.7	20.09	-31.6	AS_EV	1	lrrc7	18	-61.1219	1.63416	0	0
DreEX0080401	60.47	63.33	2.85	AS_EV	0	tnrc6a	159	4.71308	0.583761	0	1
DreEX0026923	13.75	15.21	1.46	AS_EV	0	dhx9	143	10.6182	0.963854	0	0
DreEX0073497	94.84	88.25	-6.59	AS_EV	0	slitrk4	2340	-6.94854	0.84034	0	0
DreEX0040957	31.56	24.41	-7.15	AS_EV	0	kcnma1a	174	-22.6553	0.87283	0	1
DreEX0040958	28.51	18.54	-9.97	AS_EV	0	kcnma1a	84	-34.9702	2.6769	0	1
DreEX0040959	33.48	10.33	-23.15	AS_EV	1	kcnma1a	29	-69.1458	5.48246	1	0
DreEX0087529	84.33	91.27	6.93	AS_EV	0	zgc:194578	156	8.21772	2.06623	0	0
DreEX0067186	34.49	45.89	11.41	AS_EV	0	si:ch211-189k9.2	59	33.0821	3.15437	0	0
DreEX0067188	96.7	89.95	-6.75	AS_EV	0	si:ch211-189k9.2	33	-6.98035	2.70566	0	0
DreEX0008716	90.91	86.48	-4.43	AS_EV	0	TCAIM	132	-4.87295	0.597655	0	0
DreEX0045059	26.75	32.07	5.32	AS_EV	0	mark2a	138	19.8879	1.29042	0	0
DreEX0040598	38.95	36.83	-2.12	AS_EV	0	jmjd1cb	42	-5.44288	0.894738	0	0
DreEX0075032	88.22	94	5.79	AS_EV	0	sqlea	114	6.56314	0.91256	0	0
DreEX0070902	65.69	72.16	6.47	AS_EV	0	si:dkey-71b5.7	56	9.84929	0.741264	0	0
DreEX0000787	76.62	87.46	10.85	AS_EV	0	BAZ2B (2 of 2)	366	14.1608	1.36461	0	0
DreEX0004254	19.48	14.27	-5.21	AS_EV	0	FBXO48 (1 of 2)	28	-26.7454	1.94954	0	0
DreEX0071207	87.47	84.25	-3.22	AS_EV	0	si:dkeyp-121d2.7	97	-3.68126	0.769102	0	0
DreEX0001651	24.5	19.47	-5.03	AS_EV	0	C6H1orf159	76	-20.5306	0.638781	0	0
DreEX0071077	84.05	89.09	5.04	AS_EV	0	si:dkey-92f12.2	54	5.99643	0.595786	0	0
DreEX0069557	67	98.84	31.83	AS_EV	1	si:dkey-17e16.8	96	47.5075	8.8507	1	0
DreEX0016540	100	89.59	-10.41	AS_EV	0	bahd1	1569	-10.41	0.775049	0	0
DreEX0026091	22.77	23.02	0.25	AS_EV	0	ddhd1a	96	1.09794	0.817137	0	0
DreEX0026092	87.72	100	12.28	AS_EV	0	ddhd1a	76	13.9991	1.03947	0	0
DreEX0026093	77.38	90.89	13.51	AS_EV	0	ddhd1a	174	17.4593	1.32232	0	0
DreEX0043798	93.37	74.56	-18.8	AS_EV	1	lrrc16b	108	-20.1349	1.49679	0	0
DreEX0065813	64.28	34.7	-29.59	AS_EV	1	sgk494a	90	-46.033	0.680354	0	0
DreEX0000992	87.91	94.82	6.91	AS_EV	0	BX571706.1	121	7.86031	1.74167	0	0
DreEX0014855	100	87.45	-12.55	AS_EV	0	armc9	109	-12.55	7.54306	1	0
DreEX0083399	20.04	10.23	-9.81	AS_EV	0	unc5c	60	-48.9521	0.908234	0	0
DreEX0060763	28.69	21.3	-7.39	AS_EV	0	rap1ab	98	-25.7581	0.87507	0	0
DreEX0009008	21.59	24.59	3	AS_EV	0	TPM1 (2 of 2)	79	13.8953	0.710271	0	0
DreEX0016861	17.76	17.98	0.21	AS_EV	0	bean1	72	1.18243	0.804672	0	0
DreEX0001325	89.04	93.64	4.6	AS_EV	0	C1H20orf27 (2 of 2)	151	5.16622	0.704157	0	0
DreEX0085534	5.94	15.33	9.4	AS_EV	0	wu:fe05a04	55	100	1.73451	0	0
DreEX0004184	71.88	66.2	-5.67	AS_EV	0	FAM222A (1 of 2)	98	-7.88815	0.725841	0	0
DreEX0008476	96.37	85.3	-11.07	AS_EV	0	STRADB	84	-11.487	0.873226	0	0
DreEX0079457	89.05	96.94	7.89	AS_EV	0	tmem145	173	8.86019	0.803966	0	0
DreEX0075411	86.86	88.83	1.97	AS_EV	0	ssh2a	877	2.26802	0.681202	0	0
DreEX0032574	69.23	100	30.77	AS_EV	0	fgd5a	69	44.446	0.472005	0	0
DreEX0018509	5.82	22.41	16.59	AS_EV	1	caln1	188	100	0.865065	0	0
DreEX0060649	36.75	7.59	-29.16	AS_EV	1	ralgapb	36	-79.3469	1.49551	0	0
DreEX0033540	98.66	86.53	-12.14	AS_EV	0	frmpd1b	126	-12.3049	1.12577	0	0
DreEX0081477	4.42	12.47	8.06	AS_EV	0	trove2	50	100	1.31919	0	0
DreEX0028511	14.65	11.16	-3.5	AS_EV	0	dus1l	51	-23.8908	0.74661	0	0
DreEX0053803	78.45	91.47	13.01	AS_EV	0	pbx3a	90	16.5838	1.4916	0	0
DreEX0053805	31.84	38.94	7.11	AS_EV	0	pbx3a	30	22.3304	1.04503	0	0
DreEX0001144	91.17	89.02	-2.16	AS_EV	0	C11orf24	37	-2.3692	0.831342	0	0
DreEX0071215	93.66	89.7	-3.96	AS_EV	0	si:dkeyp-121d4.3	91	-4.22806	0.724257	0	0
DreEX0022158	72.86	73.45	0.6	AS_EV	0	clk4a	91	0.823497	0.725517	0	0
DreEX0021835	73.68	79.84	6.16	AS_EV	0	ciz1a	122	8.36048	0.667754	0	0
DreEX0029130	66.94	66.91	-0.03	AS_EV	0	efna5a	75	-0.0448163	0.849025	0	0
DreEX0053918	72.77	68.21	-4.56	AS_EV	0	pcdh18a	56	-6.26632	0.771379	0	0
DreEX0001151	7.1	11.19	4.09	AS_EV	0	C12H10orf88	40	57.6056	0.701074	0	0
DreEX0002449	93.62	85.86	-7.75	AS_EV	0	CCDC57	129	-8.27815	1.35697	0	0
DreEX0018120	49.2	61.29	12.08	AS_EV	0	cacna1g	48	24.5528	1.12159	0	0
DreEX0072062	73.68	65.68	-8	AS_EV	0	slc17a7b	70	-10.8578	0.869471	0	0
DreEX0034286	88.74	95.17	6.44	AS_EV	0	gapvd1	73	7.25716	3.15235	0	0
DreEX0034287	10.98	6.95	-4.04	AS_EV	0	gapvd1	33	-36.7942	1.35039	0	0
DreEX0034289	87.01	68.26	-18.75	AS_EV	1	gapvd1	81	-21.5492	1.53569	0	1
DreEX0048037	88.68	93.92	5.24	AS_EV	0	mtx3	89	5.90889	1.31052	0	0
DreEX0031783	87.96	100	12.04	AS_EV	0	fam20cb	93	13.688	5.92078	1	0
DreEX0070990	94.73	88.68	-6.06	AS_EV	0	si:dkey-7j14.6	102	-6.39713	0.726349	0	0
DreEX0085062	80.19	100	19.8	AS_EV	1	wdr4	157	24.6914	5.43313	1	0
DreEX0000238	22.26	3.81	-18.45	AS_EV	1	ADGRL3 (2 of 2)	27	-82.8841	2.73666	0	0
DreEX0080210	58.05	60.99	2.94	AS_EV	0	tnk2a	424	5.0646	0.954161	0	0
DreEX0001445	100	88.09	-11.9	AS_EV	0	C22H19orf44	167	-11.9	3.14793	0	0
DreEX0086157	100	89.28	-10.71	AS_EV	0	zc3h3	164	-10.71	0.79072	0	0
DreEX0024691	86.97	29.02	-57.95	AS_EV	1	cstf2	60	-66.6322	31.0876	1	1
DreEX0040703	80.62	85.13	4.51	AS_EV	0	kansl1a	172	5.59415	0.928089	0	0
DreEX0070107	76.83	91.59	14.77	AS_EV	0	si:dkey-234l24.10	160	19.2243	0.945109	0	0
DreEX0049284	83.84	85.81	1.97	AS_EV	0	nat14	86	2.34971	0.722885	0	0
DreEX0019278	97.37	80.73	-16.63	AS_EV	1	cc2d2a	57	-17.0792	2.72558	0	0
DreEX0006229	84.21	97.83	13.62	AS_EV	0	NABP2	72	16.1739	1.46916	0	0
DreEX0072784	100	88.8	-11.2	AS_EV	0	slc38a3b	116	-11.2	0.846765	0	0
DreEX0024381	91.66	88.43	-3.24	AS_EV	0	cry2b	60	-3.5348	0.827813	0	0
DreEX0063412	55.79	62.36	6.57	AS_EV	0	rpz2	206	11.7763	0.915901	0	0
DreEX0002298	53.58	12.92	-40.66	AS_EV	1	CAMSAP3 (2 of 2)	48	-75.8865	13.7745	1	0
DreEX0044955	81.5	86.96	5.45	AS_EV	0	mapkap1	108	6.68712	0.714687	0	0
DreEX0004182	79.31	73.6	-5.71	AS_EV	0	FAM217B (2 of 2)	68	-7.1996	0.60972	0	0
DreEX0035619	100	89.44	-10.56	AS_EV	0	gpatch4	74	-10.56	3.14506	0	0
DreEX0070884	93.34	88.77	-4.58	AS_EV	0	si:dkey-70p6.1	230	-4.90679	1.07273	0	0
DreEX0015613	28.11	27.82	-0.29	AS_EV	0	atn1	144	-1.03166	0.987937	0	0
DreEX0008378	83.12	88.2	5.09	AS_EV	0	SPTBN4	61	6.12368	1.03028	0	0
DreEX0008380	10.73	2.51	-8.22	AS_EV	0	SPTBN4	162	-76.6076	1.87627	0	0
DreEX0055349	53.12	66.76	13.64	AS_EV	0	pias2	85	25.6777	1.40316	0	0
DreEX0055350	75.06	89.63	14.58	AS_EV	0	pias2	91	19.4245	4.81044	1	0
DreEX0082670	86.73	100	13.27	AS_EV	0	ubac2	48	15.3004	0.604869	0	0
DreEX0067474	44.73	48.72	3.99	AS_EV	0	si:ch211-209l18.2	111	8.92019	0.916562	0	0
DreEX0004945	89.59	95.04	5.45	AS_EV	0	GUCY1A2	155	6.08327	0.834429	0	0
DreEX0052340	93.94	81.44	-12.51	AS_EV	0	nyap2b	206	-13.317	2.2628	0	0
DreEX0028925	70.92	30.84	-40.09	AS_EV	1	edil3	30	-56.5285	1.97633	0	0
DreEX0012225	26.04	18.54	-7.5	AS_EV	0	ahdc1	35	-28.8018	1.13695	0	0
DreEX0088272	11.7	3.9	-7.79	AS_EV	0	znf653	128	-66.5812	2.07909	0	0
DreEX0069681	100	89.02	-10.98	AS_EV	0	si:dkey-193c22.1	121	-10.98	2.8619	0	0
DreEX0009167	76.3	71.58	-4.71	AS_EV	0	TTF1 (5 of 6)	86	-6.173	0.647222	0	0
DreEX0070996	44.25	52.62	8.38	AS_EV	0	si:dkey-81h8.1	51	18.9379	0.824601	0	0
DreEX0009170	100	85.72	-14.29	AS_EV	0	TTF1 (6 of 6)	86	-14.29	1.25092	0	0
DreEX0043701	45.19	37.39	-7.79	AS_EV	0	lrp1ba	114	-17.2383	1.28676	0	0
DreEX0085503	88.81	99.41	10.61	AS_EV	0	wu:fc17b08	103	11.9469	6.45713	1	0
DreEX0071100	26.62	17.77	-8.86	AS_EV	0	si:dkey-93n13.1	84	-33.2832	1.0346	0	0
DreEX0069433	100	81	-19.01	AS_EV	1	si:dkey-161j23.5	91	-19.01	10.9441	1	0
DreEX0069434	94.57	85.42	-9.15	AS_EV	0	si:dkey-161j23.5	138	-9.67537	3.33561	0	0
DreEX0020217	87.39	92.94	5.55	AS_EV	0	cdc42se2	254	6.35084	0.888069	0	0
DreEX0017715	19.23	2.88	-16.35	AS_EV	1	c2cd5	39	-85.0234	2.56798	0	0
DreEX0066894	100	89.41	-10.59	AS_EV	0	si:ch211-154e10.1	34	-10.59	2.63346	0	0
DreEX0067603	87.77	93.97	6.21	AS_EV	0	si:ch211-218d20.15	119	7.07531	0.992247	0	0
DreEX0062081	20.95	16.89	-4.06	AS_EV	0	rhoab	86	-19.3795	2.09763	0	0
DreEX0005478	85.37	92.68	7.32	AS_EV	0	L3MBTL4	79	8.57444	2.07447	0	0
DreEX0070124	89.25	96.09	6.85	AS_EV	0	si:dkey-235h8.1	200	7.67507	2.24386	0	0
DreEX0070745	84.29	69.59	-14.7	AS_EV	0	si:dkey-51d8.9	66	-17.4398	1.95604	0	0
DreEX0067850	36.36	33.39	-2.97	AS_EV	0	si:ch211-239j9.1	100	-8.16832	0.849509	0	0
DreEX0066302	100	86.85	-13.15	AS_EV	0	si:ch1073-357b18.4	63	-13.15	2.18096	0	0
DreEX0070763	19.43	21.98	2.55	AS_EV	0	si:dkey-56f14.4	28	13.124	0.860287	0	0
DreEX0074433	11.09	5.53	-5.56	AS_EV	0	soga3a	81	-50.1353	0.73183	0	0
DreEX0068365	24.46	9.53	-14.93	AS_EV	0	si:ch211-40k21.5	208	-61.0384	1.53848	0	0
DreEX0001510	82.85	84.53	1.68	AS_EV	0	C25H15orf40	118	2.02776	0.656843	0	0
DreEX0005588	62.39	63.23	0.83	AS_EV	0	LRP1 (2 of 2)	30	1.33034	0.654874	0	1
DreEX0067036	86.06	61.57	-24.49	AS_EV	1	si:ch211-167b20.8	27	-28.4569	1.147	0	0
DreEX0028400	82.97	78.85	-4.12	AS_EV	0	dscaml1	97	-4.96565	0.7241	0	0
DreEX0047899	87.58	99.45	11.88	AS_EV	0	mtmr3	171	13.5647	2.74954	0	0
DreEX0073912	85.33	92.98	7.65	AS_EV	0	smpd3	1699	8.96519	2.17572	0	0
DreEX0078743	17.88	15.32	-2.55	AS_EV	0	thrap3b	143	-14.2617	0.940159	0	0
DreEX0007400	25.95	32.2	6.24	AS_EV	0	RBM5	74	24.0462	0.828504	0	0
DreEX0009600	85.31	98.26	12.95	AS_EV	0	ZFOS-932H1.3	130	15.1799	6.75228	1	0
DreEX0064400	86.12	93.44	7.32	AS_EV	0	scarb2	48	8.49977	0.737145	0	0
DreEX0048142	82.03	84.36	2.33	AS_EV	0	mxd3	106	2.84042	0.803766	0	0
DreEX0008139	64.61	62.3	-2.31	AS_EV	0	SLC6A6 (2 of 2)	125	-3.5753	0.608246	0	0
DreEX0049253	80.9	88.94	8.05	AS_EV	0	nars2	67	9.95056	0.79891	0	0
DreEX0053361	88.17	93.77	5.6	AS_EV	0	pank4	88	6.35137	0.900812	0	0
DreEX0068768	74.92	83.06	8.14	AS_EV	0	si:ch73-215f7.1	55	10.8649	0.835212	0	0
DreEX0065757	98.28	84.03	-14.25	AS_EV	0	sgcd	124	-14.4994	1.80952	0	0
DreEX0073558	77.91	85.66	7.74	AS_EV	0	slx1b	207	9.93454	1.18935	0	0
DreEX0073559	68.38	74.6	6.22	AS_EV	0	slx1b	52	9.09623	0.749841	0	0
DreEX0066590	31.04	6.19	-24.85	AS_EV	1	si:ch211-126j24.1	33	-80.058	4.1795	1	0
DreEX0007050	69.8	72.38	2.58	AS_EV	0	PPRC1 (2 of 2)	78	3.69628	0.734108	0	0
DreEX0087911	85.22	96.32	11.1	AS_EV	0	zmiz2	99	13.0251	1.39171	0	0
DreEX0029706	44.62	37.66	-6.96	AS_EV	0	elmo1	36	-15.5984	0.952397	0	0
DreEX0044775	88.8	83.48	-5.32	AS_EV	0	map7d1a	105	-5.99099	1.11985	0	0
DreEX0077765	82.03	86.35	4.32	AS_EV	0	tcerg1a	63	5.26637	0.658509	0	0
DreEX0034501	90.68	87.84	-2.84	AS_EV	0	gcdhb	104	-3.13189	0.887047	0	0
DreEX0031615	40.21	48.94	8.73	AS_EV	0	fam168a	123	21.711	1.84743	0	0
DreEX0004697	91.81	86.81	-4.99	AS_EV	0	GGA3 (1 of 2)	73	-5.43514	0.727829	0	0
DreEX0053987	84.59	60.34	-24.25	AS_EV	1	pclob	27	-28.6677	7.28373	1	0
DreEX0054682	75.99	74.03	-1.96	AS_EV	0	pex1	177	-2.57929	0.56138	0	0
DreEX0006963	81.8	86.06	4.27	AS_EV	0	PMFBP1 (1 of 2)	123	5.22005	0.63196	0	0
DreEX0075777	81.95	94.22	12.27	AS_EV	0	stard13b	82	14.9725	0.766302	0	0
DreEX0075418	80.28	54.08	-26.2	AS_EV	1	ssh2b	22	-32.6358	4.66006	1	1
DreEX0007445	8.74	15.55	6.81	AS_EV	0	RELN	147	77.9176	0.771901	0	0
DreEX0009264	0	18.52	18.52	AS_EV	1	UNC13B (2 of 2)	42	100	1.56423	0	0
DreEX0009265	69.19	84.62	15.42	AS_EV	0	UNC13B (2 of 2)	57	22.2865	0.629861	0	1
DreEX0004311	67.89	42.09	-25.81	AS_EV	1	FKBP15 (2 of 2)	33	-38.0174	2.2654	0	1
DreEX0027221	2.72	12.81	10.09	AS_EV	0	dlg2	45	100	2.1522	0	0
DreEX0048110	79.48	92.7	13.22	AS_EV	0	mvda	200	16.6331	2.84593	0	0
DreEX0001909	77.25	73	-4.26	AS_EV	0	CABZ01050249.1	166	-5.51456	0.820379	0	0
DreEX0019239	70.52	74.95	4.43	AS_EV	0	cbx4	44	6.28191	0.633131	0	0
DreEX0016213	86.84	78.97	-7.87	AS_EV	0	atrxl	48	-9.06264	0.571245	0	0
DreEX0043220	86.25	100	13.75	AS_EV	0	lmbrd2a	182	15.942	0.724221	0	0
DreEX0085108	90.19	79.22	-10.97	AS_EV	0	wdr47b	170	-12.1632	2.99229	0	0
DreEX0000431	51.7	48.9	-2.8	AS_EV	0	ANKRD7	183	-5.41586	0.652103	0	0
DreEX0000432	49.3	49.55	0.24	AS_EV	0	ANKRD7	705	0.486815	0.678345	0	0
DreEX0000435	26.45	13.52	-12.94	AS_EV	0	ANKRD7	33	-48.9225	0.73694	0	0
DreEX0047030	24.51	13.36	-11.14	AS_EV	0	mon2	18	-45.4508	0.956128	0	0
DreEX0004805	78.09	80.41	2.33	AS_EV	0	GPR180	158	2.98374	0.653813	0	0
DreEX0077816	86.11	86.52	0.41	AS_EV	0	tcf3b	51	0.476135	0.851746	0	0
DreEX0005279	78.25	84.95	6.71	AS_EV	0	JMJD1C (2 of 2)	132	8.57508	0.675265	0	0
DreEX0080668	39.15	35.41	-3.73	AS_EV	0	tox2	228	-9.52746	0.964086	0	0
DreEX0007027	35.95	47.45	11.5	AS_EV	0	PPFIBP1 (2 of 2)	60	31.9889	0.776569	0	0
DreEX0007028	57.49	22.02	-35.47	AS_EV	1	PPFIBP1 (2 of 2)	33	-61.6977	1.82316	0	0
DreEX0007029	63.15	65.5	2.35	AS_EV	0	PPFIBP1 (2 of 2)	93	3.7213	0.765086	0	0
DreEX0017304	45.21	35.2	-10.02	AS_EV	0	brd3b	126	-22.1632	3.58699	0	0
DreEX0053320	39.03	42.79	3.76	AS_EV	0	pam	303	9.63362	0.531211	0	1
DreEX0002815	67.56	15.64	-51.92	AS_EV	1	CLCC1	78	-76.8502	3.03842	0	1
DreEX0008153	100	84.77	-15.23	AS_EV	1	SLC7A1 (2 of 2)	431	-15.23	6.02489	1	0
DreEX0000561	100	83.29	-16.71	AS_EV	1	AREL1	227	-16.71	2.22306	0	0
DreEX0032161	72.43	85.73	13.3	AS_EV	0	fastkd3	166	18.3626	0.720032	0	0
DreEX0056644	89.13	95.94	6.82	AS_EV	0	pnkp	88	7.65174	0.894057	0	0
DreEX0056647	96.17	79.2	-16.96	AS_EV	0	pnkp	270	-17.6354	1.05933	0	0
DreEX0074539	78.09	83.69	5.6	AS_EV	0	sos1	45	7.17121	1.37529	0	1
DreEX0082949	33.31	39.99	6.68	AS_EV	0	ubn2b	69	20.054	0.98272	0	0
DreEX0004444	92.69	89.28	-3.41	AS_EV	0	FO904928.1	306	-3.67893	0.636551	0	0
DreEX0086423	69.55	77.02	7.47	AS_EV	0	zfpm2b	225	10.7405	0.914328	0	0
DreEX0081616	57.24	14.2	-43.04	AS_EV	1	trrap	21	-75.1922	2.53777	0	1
DreEX0005005	44.58	35.18	-9.4	AS_EV	0	HECW1	102	-21.0857	0.692029	0	0
DreEX0030152	73.49	71.31	-2.18	AS_EV	0	ep400	120	-2.96639	0.758091	0	1
DreEX0030153	95.25	86.04	-9.21	AS_EV	0	ep400	108	-9.66929	1.30937	0	0
DreEX0039741	74.88	87.06	12.19	AS_EV	0	iqcb1	166	16.2794	1.04312	0	0
DreEX0075337	42.34	44.44	2.1	AS_EV	0	srsf7b	426	4.95985	0.586071	0	0
DreEX0075160	79.35	92.28	12.93	AS_EV	0	srp14	73	16.2949	1.46909	0	0
DreEX0022549	81.47	86.57	5.11	AS_EV	0	cnot6b	86	6.27225	0.879291	0	0
DreEX0004997	57.21	52.55	-4.66	AS_EV	0	HECTD4	194	-8.14543	0.59267	0	0
DreEX0000718	60.43	74.97	14.54	AS_EV	0	ATP11B	65	24.0609	0.674426	0	0
DreEX0070226	73.69	80.12	6.43	AS_EV	0	si:dkey-242k1.6	106	8.72574	0.606999	0	0
DreEX0065792	72.84	82.98	10.13	AS_EV	0	sgip1b	81	13.9072	1.2748	0	0
DreEX0045714	84.35	35.95	-48.4	AS_EV	1	meaf6	30	-57.38	13.363	1	1
DreEX0006090	47.23	49.19	1.96	AS_EV	0	MTMR4	228	4.1499	0.987893	0	1
DreEX0088039	36.09	28.39	-7.69	AS_EV	0	znf207b	93	-21.3078	0.698406	0	0
DreEX0082479	88.04	91.62	3.58	AS_EV	0	txndc11	94	4.06633	0.85529	0	0
DreEX0046403	52.22	61.67	9.45	AS_EV	0	mibp	49	18.0965	0.630044	0	0
DreEX0013449	54.58	41.25	-13.32	AS_EV	0	ano2	87	-24.4045	0.870151	0	0
DreEX0087620	32.44	50.17	17.73	AS_EV	1	zgc:66014	72	54.6547	2.24134	0	0
DreEX0060121	62.92	63.81	0.9	AS_EV	0	r3hdm1	105	1.43039	0.641533	0	0
DreEX0066660	81.34	91.45	10.11	AS_EV	0	si:ch211-132d3.4	186	12.4293	6.38607	1	0
DreEX0036908	94.56	87.28	-7.28	AS_EV	0	haus6	96	-7.69882	0.995785	0	0
DreEX0038033	84.75	88.14	3.39	AS_EV	0	homer1b	157	4	0.921297	0	0
DreEX0017886	77.28	82.34	5.06	AS_EV	0	ca5a	119	6.54762	0.741644	0	0
DreEX0019309	81.92	96.63	14.71	AS_EV	0	ccbl2	145	17.9565	3.1784	0	0
DreEX0046407	79.39	78.09	-1.3	AS_EV	0	mibp2	49	-1.63749	0.660018	0	0
DreEX0004500	91.85	75.49	-16.36	AS_EV	1	FQ311894.1	57	-17.8116	1.44325	0	0
DreEX0004502	88.32	88.3	-0.02	AS_EV	0	FQ311894.1	66	-0.0226449	0.573929	0	0
DreEX0044380	80.77	84.8	4.04	AS_EV	0	magi3a	101	5.00186	0.873054	0	1
DreEX0086494	92.62	86.9	-5.72	AS_EV	0	zfyve9a	156	-6.17577	0.87012	0	0
DreEX0060275	89.64	93.38	3.74	AS_EV	0	rab3ip	64	4.17224	0.799686	0	0
DreEX0079438	82.54	60.15	-22.39	AS_EV	1	tmem141	67	-27.1262	1.05006	0	0
DreEX0076478	14.96	13.39	-1.57	AS_EV	0	sult4a1	113	-10.4947	0.844607	0	0
DreEX0074967	100	84.91	-15.1	AS_EV	0	spryd3	150	-15.1	0.563208	0	0
DreEX0074968	100	85.61	-14.39	AS_EV	0	spryd3	76	-14.39	1.54956	0	0
DreEX0004630	33.84	64.07	30.23	AS_EV	1	GABRG1	83	89.3322	0.658125	0	0
DreEX0071520	84.49	88.2	3.71	AS_EV	0	si:rp71-1h20.3	115	4.39105	0.743301	0	0
DreEX0068537	25.66	15.07	-10.59	AS_EV	0	si:ch211-87l2.1	37	-41.2705	0.774108	0	0
DreEX0086095	86.91	97.91	11.01	AS_EV	0	zbtb49	83	12.6683	0.58404	0	0
DreEX0005215	84.67	80.36	-4.32	AS_EV	0	IQSEC2 (2 of 2)	50	-5.10216	1.3118	0	0
DreEX0033256	94.22	85.1	-9.11	AS_EV	0	fnip1	84	-9.66886	0.780124	0	0
DreEX0046400	32.03	40.29	8.26	AS_EV	0	mib1	72	25.7883	1.11393	0	0
DreEX0086169	86.16	71.97	-14.2	AS_EV	0	zc3h7a	32	-16.481	1.63223	0	0
DreEX0049768	62.97	8.1	-54.88	AS_EV	1	ndfip1l	51	-87.1526	12.4547	1	1
DreEX0023293	19.41	19.29	-0.12	AS_EV	0	col4a3bpb	81	-0.618238	0.76259	0	0
DreEX0081028	76.88	75.27	-1.6	AS_EV	0	trak2	57	-2.08117	0.645093	0	1
DreEX0015160	87.62	94.19	6.57	AS_EV	0	asb2b	87	7.49829	2.15791	0	0
DreEX0056601	88.91	96.16	7.24	AS_EV	0	pmpca	80	8.14307	2.1041	0	0
DreEX0007213	85.72	90.7	4.98	AS_EV	0	R3HDM2	130	5.80961	0.665666	0	0
DreEX0041589	86.2	98.85	12.64	AS_EV	0	kif22	196	14.6636	1.29355	0	0
DreEX0041591	89.47	100	10.53	AS_EV	0	kif22	184	11.7693	0.67189	0	0
DreEX0021859	50.31	18.95	-31.37	AS_EV	1	ckap5	24	-62.3534	6.24148	1	1
DreEX0044839	52.83	38.1	-14.73	AS_EV	0	mapk10	24	-27.8819	0.719418	0	0
DreEX0003933	38.78	34.49	-4.29	AS_EV	0	EML6	21	-11.0624	0.886092	0	0
DreEX0018041	94.47	87.64	-6.83	AS_EV	0	cacna1da	117	-7.22981	0.818976	0	0
DreEX0031722	74	69.2	-4.79	AS_EV	0	fam193a	69	-6.47297	0.987558	0	0
DreEX0052572	73.98	88.9	14.91	AS_EV	0	olfm2b	141	20.1541	2.3992	0	0
DreEX0031730	85.75	88.38	2.62	AS_EV	0	fam193b	276	3.05539	0.839204	0	0
DreEX0008402	85.41	90.75	5.34	AS_EV	0	SRF (2 of 2)	264	6.2522	0.678816	0	0
DreEX0039300	53.14	59.3	6.17	AS_EV	0	immt	105	11.6108	0.950338	0	0
DreEX0045001	77.1	79.61	2.51	AS_EV	0	mapre3b	66	3.25551	0.948764	0	0
DreEX0048955	86.16	84.5	-1.66	AS_EV	0	myt1b	144	-1.92665	0.561827	0	0
DreEX0048956	64.62	64.75	0.13	AS_EV	0	myt1b	84	0.201176	0.732641	0	0
DreEX0037528	97.5	76.09	-21.41	AS_EV	1	hibadha	134	-21.959	2.49941	0	0
DreEX0002192	88.7	92.74	4.04	AS_EV	0	CABZ01087111.1	63	4.55468	0.842647	0	0
DreEX0050905	81.57	96.64	15.07	AS_EV	1	noa1	153	18.4749	2.71972	0	0
DreEX0016642	53.54	50.32	-3.22	AS_EV	0	baz2a	66	-6.01419	0.963862	0	0
DreEX0018847	99.16	88.39	-10.77	AS_EV	0	capn7	94	-10.8612	4.79595	1	0
DreEX0068764	77.66	79.62	1.97	AS_EV	0	si:ch73-215d9.1	124	2.5367	0.783222	0	0
DreEX0009471	88.28	97.92	9.64	AS_EV	0	WHAMM	349	10.9198	3.76144	0	0
DreEX0086401	87.9	77.41	-10.48	AS_EV	0	zfhx3	108	-11.9226	0.68155	0	0
DreEX0021596	87.69	59.01	-28.68	AS_EV	1	chl1b	18	-32.7061	5.29728	1	1
DreEX0021597	10.49	11.73	1.24	AS_EV	0	chl1b	45	11.8208	0.829492	0	0
DreEX0009092	79.53	77.79	-1.74	AS_EV	0	TSC2	129	-2.18785	0.806856	0	0
DreEX0028604	89.78	93.03	3.25	AS_EV	0	dync1i2b	60	3.61996	1.16178	0	0
DreEX0060162	81.89	79.17	-2.72	AS_EV	0	rab11fip4b	193	-3.32153	0.630597	0	0
DreEX0046260	85.5	95.88	10.38	AS_EV	0	mfsd8	145	12.1404	1.17638	0	0
DreEX0066043	33.27	15.57	-17.69	AS_EV	0	sh3pxd2b	84	-53.171	0.831831	0	0
DreEX0086663	78.61	92.13	13.52	AS_EV	0	zgc:112023	137	17.1988	0.856776	0	0
DreEX0086664	100	83.13	-16.87	AS_EV	1	zgc:112023	181	-16.87	3.07559	0	0
DreEX0067634	63.63	91.17	27.54	AS_EV	0	si:ch211-221j21.3	132	43.2815	0.904187	0	0
DreEX0062121	86.87	94.17	7.3	AS_EV	0	rhot1b	123	8.40336	1.08663	0	0
DreEX0016554	42.25	42.23	-0.02	AS_EV	0	baiap2b	87	-0.0473373	0.833165	0	0
DreEX0053712	23.7	23.48	-0.22	AS_EV	0	pax6a	42	-0.92827	0.942125	0	0
DreEX0088250	86.02	86.52	0.5	AS_EV	0	znf609a	88	0.58126	0.60157	0	0
DreEX0059606	89.8	43.55	-46.25	AS_EV	1	ptprfa	18	-51.5033	4.32924	1	1
DreEX0086364	89.63	89.19	-0.44	AS_EV	0	zfand2a	87	-0.490907	0.78925	0	0
DreEX0064857	28.46	38.53	10.07	AS_EV	0	sec24c	69	35.383	1.99809	0	0
DreEX0069809	89.66	93.3	3.63	AS_EV	0	si:dkey-201g16.6	48	4.04863	0.884222	0	0
DreEX0003980	32.82	38.13	5.31	AS_EV	0	EPHB3 (2 of 2)	155	16.1792	1.03702	0	0
DreEX0039458	89.19	98.59	9.4	AS_EV	0	inpp5b	188	10.5393	0.837522	0	0
DreEX0007470	56.52	72	15.48	AS_EV	1	RFX7 (2 of 2)	39	27.3885	2.20196	0	0
DreEX0059415	86.37	100	13.63	AS_EV	0	ptpn13	90	15.7809	1.72182	0	0
DreEX0068995	83.22	89.78	6.55	AS_EV	0	si:ch73-389b16.2	134	7.8707	0.851137	0	0
DreEX0013819	82.06	44.87	-37.2	AS_EV	1	apba1a	33	-45.3327	2.65027	0	0
DreEX0078356	55.91	53.96	-1.96	AS_EV	0	tfap4	162	-3.50563	0.616964	0	0
DreEX0011514	38.08	7.72	-30.35	AS_EV	1	add1	34	-79.7006	6.94638	1	1
DreEX0007508	24.56	24.62	0.06	AS_EV	0	RIMBP2 (2 of 2)	129	0.2443	0.663694	0	0
DreEX0040668	84.56	82.91	-1.65	AS_EV	0	kalrna	96	-1.95128	1.0097	0	1
DreEX0009688	90.22	87.98	-2.23	AS_EV	0	ZNF638	1435	-2.47174	0.839835	0	0
DreEX0023972	53.52	55.24	1.72	AS_EV	0	cpne3	115	3.21375	0.727336	0	0
DreEX0014297	47.34	36.05	-11.29	AS_EV	0	arhgap27	72	-23.8488	0.993047	0	0
DreEX0069799	68.24	79.05	10.81	AS_EV	0	si:dkey-200c24.1	81	15.8411	0.712241	0	0
DreEX0080212	99.26	89.66	-9.59	AS_EV	0	tnk2b	128	-9.6615	1.577	0	0
DreEX0080213	58.63	29.02	-29.61	AS_EV	1	tnk2b	45	-50.5032	2.19879	0	0
DreEX0014380	79.69	15.26	-64.43	AS_EV	1	arhgap44	18	-80.8508	10.9013	1	1
DreEX0014381	15.64	7.16	-8.48	AS_EV	0	arhgap44	399	-54.2199	0.983705	0	1
DreEX0065905	61.45	78.08	16.64	AS_EV	1	sh2d3cb	129	27.0789	1.45847	0	0
DreEX0080518	50.91	60.23	9.32	AS_EV	0	tom1	69	18.3068	0.762406	0	0
DreEX0044787	66.44	70.41	3.96	AS_EV	0	map7d1b	105	5.96026	0.822863	0	1
DreEX0044788	92.25	40.25	-52	AS_EV	1	map7d1b	21	-56.3686	12.7984	1	1
DreEX0023753	82.14	79	-3.14	AS_EV	0	coq4	130	-3.82274	0.98059	0	0
DreEX0044646	51.3	58.38	7.07	AS_EV	0	map3k4	102	13.7817	0.798794	0	0
DreEX0005161	27.2	19.93	-7.28	AS_EV	0	IL1RAPL1 (2 of 2)	45	-26.7647	0.70662	0	0
DreEX0009488	20.02	8.81	-11.21	AS_EV	0	WNK2	135	-55.994	0.821427	0	0
DreEX0009490	45.71	53.55	7.84	AS_EV	0	WNK2	435	17.1516	0.829704	0	0
DreEX0009493	13.11	12.58	-0.53	AS_EV	0	WNK2	54	-4.04272	0.902141	0	0
DreEX0001531	89.03	98.06	9.03	AS_EV	0	C2CD2	117	10.1426	0.962213	0	0
DreEX0078195	99.48	61.05	-38.43	AS_EV	1	tenm4	21	-38.6309	20.6397	1	0
DreEX0078196	49.5	11.52	-37.99	AS_EV	1	tenm4	27	-76.7475	3.19675	0	0
DreEX0078197	26.84	15.81	-11.04	AS_EV	0	tenm4	219	-41.1326	1.06745	0	0
DreEX0034239	60.44	50.78	-9.66	AS_EV	0	galr2b	85	-15.9828	0.61408	0	0
DreEX0011500	33.79	22.19	-11.6	AS_EV	0	adcyap1r1a	84	-34.3297	0.64129	0	0
DreEX0068600	79.57	92.02	12.45	AS_EV	0	si:ch73-103b11.2	3681	15.6466	0.825841	0	0
DreEX0004225	19.99	23.11	3.12	AS_EV	0	FAT4	105	15.6078	0.592603	0	0
DreEX0068483	58.2	88.77	30.56	AS_EV	1	si:ch211-79l17.1	126	52.5086	1.98544	0	0
DreEX0068484	11.03	3.07	-7.96	AS_EV	0	si:ch211-79l17.1	119	-72.1668	1.72349	0	0
DreEX0059494	6.24	10.69	4.45	AS_EV	0	ptpn4a	154	71.3141	1.39283	0	0
DreEX0064607	74.66	67.17	-7.5	AS_EV	0	scrib	75	-10.0455	2.49859	0	0
DreEX0064609	38.41	26.87	-11.55	AS_EV	0	scrib	48	-30.0703	1.2105	0	0
DreEX0064611	73.18	62.42	-10.75	AS_EV	0	scrib	111	-14.6898	0.619543	0	0
DreEX0028702	48.54	41.44	-7.1	AS_EV	0	dzip1	60	-14.6271	0.751629	0	1
DreEX0088138	51.27	32.83	-18.44	AS_EV	1	znf384l	39	-35.9665	1.32554	0	0
DreEX0048298	39.35	42.17	2.82	AS_EV	0	mycbp2	165	7.16645	0.670545	0	0
DreEX0048299	27.5	29.01	1.51	AS_EV	0	mycbp2	99	5.49091	0.649208	0	0
DreEX0048303	49.25	49.03	-0.22	AS_EV	0	mycbp2	222	-0.446701	0.835732	0	0
DreEX0044696	83	98.24	15.25	AS_EV	1	map4k2	58	18.3735	1.16327	0	0
DreEX0044700	85.16	78.78	-6.38	AS_EV	0	map4k2	42	-7.49178	0.885464	0	0
DreEX0050508	50.72	66.27	15.54	AS_EV	1	nfyal	84	30.6388	3.19909	0	1
DreEX0036718	80.82	77.06	-3.76	AS_EV	0	gulp1a	225	-4.65231	0.789712	0	0
DreEX0080134	83.69	94.53	10.83	AS_EV	0	tnfrsf21	643	12.9406	1.7593	0	0
DreEX0086729	69.31	79.78	10.47	AS_EV	0	zgc:112982	44	15.106	1.1938	0	0
DreEX0086730	74.13	84.9	10.77	AS_EV	0	zgc:112982	525	14.5285	1.59569	0	0
DreEX0086731	83.34	89.66	6.33	AS_EV	0	zgc:112982	687	7.59539	0.777761	0	0
DreEX0049161	8.59	10.29	1.71	AS_EV	0	nalcn	880	19.9069	0.633872	0	0
DreEX0011930	42.63	37.12	-5.52	AS_EV	0	aff4	197	-12.9486	0.800813	0	0
DreEX0011931	81	79.7	-1.29	AS_EV	0	aff4	127	-1.59259	0.904818	0	0
DreEX0076246	0	13.34	13.34	AS_EV	0	stx3a	92	100	1.19498	0	0
DreEX0057497	27.68	7.91	-19.77	AS_EV	1	ppm1ba	17	-71.4234	1.27832	0	1
DreEX0041889	20	24.3	4.3	AS_EV	0	klhl15	97	21.5	0.780029	0	0
DreEX0054778	30.94	29.94	-1.01	AS_EV	0	pfkfb3	23	-3.26438	0.809966	0	0
DreEX0054768	64.34	42.27	-22.08	AS_EV	1	pfkfb2b	23	-34.3177	1.90203	0	0
DreEX0054772	100	88.14	-11.86	AS_EV	0	pfkfb2b	130	-11.86	6.38334	1	0
DreEX0063728	18.66	15.36	-3.29	AS_EV	0	rundc3ab	65	-17.6313	0.655402	0	0
DreEX0076323	71.44	44.69	-26.75	AS_EV	0	stxbp5a	48	-37.444	1.16166	0	1
DreEX0077575	89.78	98.42	8.65	AS_EV	0	tbcela	140	9.63466	0.655241	0	0
DreEX0074454	92.28	49.94	-42.34	AS_EV	1	sorbs2a	1668	-45.8821	10.5849	1	1
DreEX0074461	96.08	80.31	-15.77	AS_EV	1	sorbs2a	387	-16.4134	2.39512	0	1
DreEX0032667	35.62	33.7	-1.92	AS_EV	0	fgfr1op	75	-5.39023	0.897829	0	0
DreEX0032668	84.57	87.7	3.13	AS_EV	0	fgfr1op	90	3.70108	0.663962	0	1
DreEX0019957	87.99	100	12.01	AS_EV	0	cd276	54	13.6493	1.07233	0	0
DreEX0050463	88.25	95.65	7.4	AS_EV	0	nfkbil1	109	8.38527	1.1556	0	0
DreEX0021351	65.61	14.3	-51.31	AS_EV	1	chchd6a	24	-78.2045	10.7133	1	1
DreEX0025626	92.83	84.56	-8.27	AS_EV	0	dab1b	66	-8.90876	0.823916	0	0
DreEX0025627	90.97	76.7	-14.28	AS_EV	0	dab1b	60	-15.6975	1.22761	0	0
DreEX0025632	88.68	85.94	-2.74	AS_EV	0	dab1b	74	-3.08976	0.91375	0	0
DreEX0044308	10.8	8.63	-2.17	AS_EV	0	madd	39	-20.0926	0.853053	0	0
DreEX0044310	11.2	12.79	1.59	AS_EV	0	madd	60	14.1964	0.710153	0	0
DreEX0044312	24.18	57.94	33.76	AS_EV	1	madd	70	100	6.66718	1	0
DreEX0044314	50.61	19.9	-30.7	AS_EV	1	madd	57	-60.6599	3.15734	0	1
DreEX0036881	11.27	14.27	3	AS_EV	0	hars	309	26.6193	1.53926	0	0
DreEX0024910	41.56	54.97	13.41	AS_EV	0	ctnnd2b	57	32.2666	0.822624	0	0
DreEX0076090	24.91	28.3	3.38	AS_EV	0	stom	30	13.5688	0.756364	0	0
DreEX0076091	12.03	14.79	2.75	AS_EV	0	stom	33	22.8595	1.22114	0	0
DreEX0039923	91.38	85.83	-5.56	AS_EV	0	isl2a	190	-6.08448	1.79398	0	0
DreEX0016500	46.75	51.81	5.06	AS_EV	0	bach2b	277	10.8235	0.574299	0	0
DreEX0079880	88.07	88.19	0.11	AS_EV	0	tmem63c	116	0.124901	0.937328	0	0
DreEX0073456	26.38	13.49	-12.89	AS_EV	0	slit2	21	-48.8628	1.26303	0	0
DreEX0073460	32.95	35.14	2.19	AS_EV	0	slit2	33	6.64643	0.95867	0	0
DreEX0073464	47.22	49.59	2.37	AS_EV	0	slit2	27	5.01906	0.830808	0	1
DreEX0025131	90.33	89.16	-1.16	AS_EV	0	cul5b	81	-1.28418	0.641362	0	0
DreEX0025132	93.18	88	-5.17	AS_EV	0	cul5b	139	-5.5484	0.990032	0	0
DreEX0019073	88.28	94.06	5.78	AS_EV	0	casp9	148	6.54735	1.50969	0	0
DreEX0042915	85.65	90.99	5.34	AS_EV	0	lhfp	99	6.23468	0.904342	0	0
DreEX0077846	66.81	66.88	0.08	AS_EV	0	tcf7l2	102	0.119743	0.874116	0	0
DreEX0052713	98.11	86.44	-11.66	AS_EV	0	osbp	39	-11.8846	1.2353	0	1
DreEX0052714	39.43	39.67	0.25	AS_EV	0	osbp	48	0.634035	0.862773	0	0
DreEX0059302	98.98	83.57	-15.41	AS_EV	1	ptk2ab	18	-15.5688	3.26391	0	1
DreEX0010442	87.98	89.94	1.96	AS_EV	0	acaa1	58	2.22778	0.682412	0	0
DreEX0010443	89.02	86.78	-2.25	AS_EV	0	acaa1	80	-2.52752	0.602755	0	0
DreEX0010444	90.02	89.12	-0.9	AS_EV	0	acaa1	43	-0.999778	0.609805	0	0
DreEX0013236	24.24	28.14	3.91	AS_EV	0	ankrd10b	142	16.1304	0.938702	0	0
DreEX0013238	53.98	49.45	-4.53	AS_EV	0	ankrd10b	90	-8.392	1.12623	0	0
DreEX0033013	29.52	20.89	-8.62	AS_EV	0	flot2a	91	-29.2005	3.17531	0	0
DreEX0033014	68.59	74.69	6.1	AS_EV	0	flot2a	91	8.89342	1.29657	0	0
DreEX0033346	83.88	80.3	-3.59	AS_EV	0	foxp1a	152	-4.27992	0.583216	0	0
DreEX0043284	43.25	45.38	2.12	AS_EV	0	lmo7a	51	4.90173	0.827156	0	0
DreEX0043289	9.31	12.94	3.62	AS_EV	0	lmo7a	297	38.8829	0.77367	0	0
DreEX0043290	17.8	22.53	4.73	AS_EV	0	lmo7a	282	26.573	0.679761	0	0
DreEX0043291	41.45	63.02	21.58	AS_EV	1	lmo7a	156	52.0627	1.92195	0	0
DreEX0047732	86.71	86.94	0.23	AS_EV	0	mtdhb	54	0.265252	0.970347	0	0
DreEX0080827	26.13	30.78	4.65	AS_EV	0	tpm3	76	17.7956	1.39134	0	0
DreEX0080828	75.86	67.77	-8.09	AS_EV	0	tpm3	76	-10.6644	3.18679	0	0
DreEX0001256	88.77	94.29	5.53	AS_EV	0	C17H14orf159	151	6.22958	0.71042	0	0
DreEX0020617	85.44	24.75	-60.7	AS_EV	1	celf1	21	-71.044	4.74921	1	1
DreEX0020619	33.16	42.58	9.42	AS_EV	0	celf1	123	28.4077	0.740517	0	0
DreEX0019621	55.8	54.8	-0.99	AS_EV	0	ccdc85al	58	-1.77419	0.703019	0	0
DreEX0082366	78.93	91.58	12.65	AS_EV	0	tubgcp4	129	16.0269	0.832153	0	0
DreEX0082367	72.55	87.32	14.78	AS_EV	0	tubgcp4	123	20.3722	0.904395	0	0
DreEX0082368	75.76	90.37	14.61	AS_EV	0	tubgcp4	54	19.2846	0.941033	0	0
DreEX0044671	84.59	84.81	0.22	AS_EV	0	map3k5	24	0.260078	0.817501	0	0
DreEX0060842	92.24	57.32	-34.91	AS_EV	1	rapgef2	18	-37.8469	4.11556	1	1
DreEX0034728	76.87	71.72	-5.15	AS_EV	0	gfm2	61	-6.69962	0.83832	0	0
DreEX0047742	93.53	88.48	-5.05	AS_EV	0	mtf2	69	-5.39934	1.03057	0	0
DreEX0022946	100	89.25	-10.75	AS_EV	0	col14a1a	117	-10.75	1.1567	0	0
DreEX0064539	37.44	24.32	-13.12	AS_EV	0	scn8aa	114	-35.0427	1.07803	0	0
DreEX0064540	48.21	31.76	-16.45	AS_EV	0	scn8aa	87	-34.1216	1.10589	0	0
DreEX0064541	28.14	51.8	23.66	AS_EV	0	scn8aa	123	84.0796	0.787059	0	0
DreEX0064542	65.77	65.15	-0.61	AS_EV	0	scn8aa	92	-0.927475	0.708782	0	0
DreEX0060634	9.09	14.21	5.13	AS_EV	0	ralgapa2	60	56.4356	2.01836	0	0
DreEX0022164	71.39	63.56	-7.82	AS_EV	0	clk4b	91	-10.9539	0.878781	0	0
DreEX0076343	59.73	62.25	2.53	AS_EV	0	stxbp5l	69	4.23573	0.936726	0	0
DreEX0076345	53.91	45.36	-8.55	AS_EV	0	stxbp5l	105	-15.8598	0.921962	0	0
DreEX0076346	38.41	26.52	-11.88	AS_EV	0	stxbp5l	54	-30.9294	2.02979	0	0
DreEX0076347	87.87	91.52	3.65	AS_EV	0	stxbp5l	183	4.15386	1.12948	0	0
DreEX0076348	31.36	28.99	-2.36	AS_EV	0	stxbp5l	99	-7.52551	0.710737	0	0
DreEX0073583	36.34	38.19	1.85	AS_EV	0	smad2	90	5.09081	0.796134	0	0
DreEX0051527	46.13	50.39	4.26	AS_EV	0	nrcama	36	9.23477	0.706935	0	0
DreEX0051528	54.89	52.61	-2.28	AS_EV	0	nrcama	69	-4.15376	0.829352	0	0
DreEX0051529	77.88	91.7	13.82	AS_EV	0	nrcama	123	17.7452	1.30705	0	0
DreEX0051530	83.59	93.81	10.23	AS_EV	0	nrcama	156	12.2383	2.63264	0	0
DreEX0056939	100	88	-12	AS_EV	0	polr1e	77	-12	1.63962	0	0
DreEX0088161	49.24	41.31	-7.93	AS_EV	0	znf395	81	-16.1048	1.3288	0	0
DreEX0088162	75.45	70.27	-5.18	AS_EV	0	znf395	80	-6.86547	0.649774	0	1
DreEX0046803	82.28	93.05	10.78	AS_EV	0	mllt3	83	13.1016	0.864485	0	0
DreEX0046804	81.38	92.83	11.45	AS_EV	0	mllt3	144	14.0698	1.0146	0	0
DreEX0055075	54.23	44.64	-9.59	AS_EV	0	phf21aa	66	-17.6839	0.935631	0	0
DreEX0055077	29.73	28.36	-1.37	AS_EV	0	phf21aa	84	-4.60814	0.578442	0	1
DreEX0032083	85.18	85.14	-0.04	AS_EV	0	far1	172	-0.0469594	0.97692	0	0
DreEX0032084	22.24	17.73	-4.5	AS_EV	0	far1	172	-20.2338	0.627096	0	0
DreEX0017991	21.66	21.2	-0.46	AS_EV	0	cacna1ab	120	-2.12373	0.770417	0	0
DreEX0017992	7.27	17.95	10.69	AS_EV	0	cacna1ab	36	100	1.08046	0	0
DreEX0012304	84.66	92.34	7.68	AS_EV	0	aig1	116	9.07158	0.61303	0	0
DreEX0012305	89.45	87.16	-2.29	AS_EV	0	aig1	164	-2.56009	0.929668	0	0
DreEX0004892	24.15	28.59	4.45	AS_EV	0	GRM2 (2 of 2)	51	18.4265	0.588305	0	0
DreEX0010933	16.66	8.59	-8.07	AS_EV	0	actn1	66	-48.4394	0.66759	0	0
DreEX0010935	83.03	95.45	12.43	AS_EV	0	actn1	86	14.9705	0.754881	0	1
DreEX0049495	49.75	54.97	5.22	AS_EV	0	ncam1b	24	10.4925	0.842471	0	1
DreEX0079964	30.16	15.79	-14.38	AS_EV	0	tmpoa	60	-47.679	1.30785	0	0
DreEX0079965	17.8	25.76	7.96	AS_EV	0	tmpoa	126	44.7191	1.57409	0	0
DreEX0079972	23.81	17.71	-6.11	AS_EV	0	tmpoa	69	-25.6615	0.873477	0	0
DreEX0079973	28.93	15.6	-13.33	AS_EV	0	tmpoa	90	-46.0767	0.763042	0	0
DreEX0079974	23.24	11.67	-11.57	AS_EV	0	tmpoa	93	-49.7849	1.52259	0	0
DreEX0038801	77.69	95.69	18.01	AS_EV	1	ift81	72	23.1819	2.71615	0	0
DreEX0038802	83.99	100	16.01	AS_EV	1	ift81	86	19.0618	5.28284	1	0
DreEX0072361	89.87	90.24	0.38	AS_EV	0	slc25a39	60	0.422833	0.822703	0	0
DreEX0072362	85.97	87.91	1.94	AS_EV	0	slc25a39	51	2.2566	0.77933	0	0
DreEX0012970	58.3	44.64	-13.66	AS_EV	0	amph	48	-23.4305	1.60206	0	0
DreEX0012971	85.63	78.75	-6.88	AS_EV	0	amph	54	-8.03457	0.6904	0	0
DreEX0012973	27.72	28.77	1.05	AS_EV	0	amph	231	3.78788	0.679125	0	0
DreEX0082313	44.65	44.28	-0.37	AS_EV	0	ttyh3b	180	-0.828667	0.778124	0	0
DreEX0082314	43.8	44.42	0.62	AS_EV	0	ttyh3b	76	1.41553	0.723341	0	0
DreEX0018738	87.32	88.36	1.04	AS_EV	0	camta1b	72	1.19102	0.747444	0	0
DreEX0018739	89.91	93.41	3.5	AS_EV	0	camta1b	75	3.89278	1.4467	0	0
DreEX0018740	23.64	4.82	-18.82	AS_EV	1	camta1b	31	-79.6108	7.83791	1	1
DreEX0072620	82.35	96.36	14.01	AS_EV	0	slc35b2	191	17.0128	0.642311	0	0
DreEX0072621	79.44	90.16	10.71	AS_EV	0	slc35b2	161	13.4819	2.15056	0	0
DreEX0046385	85.91	96.31	10.41	AS_EV	0	mia3	114	12.1173	1.1442	0	0
DreEX0047013	100	83.34	-16.66	AS_EV	0	mocs3	75	-16.66	0.893545	0	0
DreEX0084270	24.38	24.24	-0.15	AS_EV	0	vezf1a	36	-0.615258	0.838177	0	0
DreEX0022545	82.81	87.97	5.16	AS_EV	0	cnot6a	86	6.23113	0.966539	0	0
DreEX0061531	86.75	85.73	-1.02	AS_EV	0	rcor2	81	-1.17579	0.750233	0	0
DreEX0081460	10.43	0	-10.43	AS_EV	0	trmt61a	37	-100	0.770054	0	0
DreEX0005596	70.94	75.65	4.71	AS_EV	0	LRP3	206	6.63941	1.02296	0	0
DreEX0027362	83.72	78.1	-5.62	AS_EV	0	dmd	39	-6.71285	0.646932	0	0
DreEX0079557	88.38	88.44	0.05	AS_EV	0	tmem180	80	0.0565739	0.620878	0	0
DreEX0051290	73.58	45.48	-28.1	AS_EV	1	npl	58	-38.1897	1.68545	0	0
DreEX0051291	90.73	57.05	-33.69	AS_EV	1	npl	76	-37.1322	4.10249	1	0
DreEX0051292	87.66	62.98	-24.68	AS_EV	1	npl	93	-28.1542	2.06702	0	0
DreEX0078822	36.25	31.84	-4.4	AS_EV	0	tial1	68	-12.1379	0.932804	0	0
DreEX0027192	43.4	44.5	1.1	AS_EV	0	dlg1	108	2.53456	0.808643	0	1
DreEX0027197	46.27	61.03	14.77	AS_EV	0	dlg1	42	31.9213	1.7394	0	0
DreEX0057229	97.13	89.53	-7.61	AS_EV	0	ppa2	39	-7.83486	1.05269	0	0
DreEX0075092	14.49	12.4	-2.09	AS_EV	0	srek1	75	-14.4237	0.872703	0	0
DreEX0075095	52.72	44.16	-8.55	AS_EV	0	srek1	420	-16.2178	0.820384	0	0
DreEX0075096	48.28	49.12	0.83	AS_EV	0	srek1	131	1.71914	0.909454	0	0
DreEX0025974	85.65	94.92	9.27	AS_EV	0	dcps	146	10.8231	1.58035	0	0
DreEX0025975	80.96	90.39	9.43	AS_EV	0	dcps	114	11.6477	3.3288	0	0
DreEX0019157	84.41	98.18	13.77	AS_EV	0	cbl	147	16.3132	3.6675	0	0
DreEX0019158	83.42	98.83	15.4	AS_EV	1	cbl	157	18.4608	7.45895	1	0
DreEX0084293	89.1	96	6.9	AS_EV	0	vim	44	7.74411	2.72008	0	0
DreEX0027746	11.79	16.21	4.42	AS_EV	0	dnm1a	139	37.4894	0.530552	0	0
DreEX0027747	84.02	79.97	-4.05	AS_EV	0	dnm1a	139	-4.82028	0.549501	0	0
DreEX0027748	27.66	8.29	-19.37	AS_EV	1	dnm1a	37	-70.0289	2.68986	0	0
DreEX0061178	84.6	82.04	-2.56	AS_EV	0	rbfox3	54	-3.026	1.16017	0	0
DreEX0029521	23.5	22.85	-0.65	AS_EV	0	eif4bb	29	-2.76596	0.681394	0	0
DreEX0029522	21.36	17.55	-3.81	AS_EV	0	eif4bb	160	-17.8371	0.956558	0	0
DreEX0038870	87.53	98.04	10.51	AS_EV	0	igf2bp3	52	12.0073	2.0243	0	0
DreEX0064334	64.58	83.5	18.93	AS_EV	1	scamp2	127	29.3125	1.52962	0	1
DreEX0021927	79.69	80.31	0.62	AS_EV	0	clasp1a	63	0.778015	0.990998	0	0
DreEX0043940	22.2	43.41	21.21	AS_EV	1	lrrfip2	72	95.5405	2.56563	0	0
DreEX0043943	17.8	6.92	-10.88	AS_EV	0	lrrfip2	93	-61.1236	2.32834	0	0
DreEX0043945	35.53	30.54	-5	AS_EV	0	lrrfip2	102	-14.0726	0.876887	0	0
DreEX0057876	99.22	84.64	-14.59	AS_EV	0	ppp4r4	72	-14.7047	6.85041	1	0
DreEX0038983	95.42	84.72	-10.7	AS_EV	0	igsf9b	37	-11.2136	0.674544	0	0
DreEX0038986	98.9	88.81	-10.08	AS_EV	0	igsf9b	204	-10.1921	1.04785	0	0
DreEX0030425	18.73	27.46	8.73	AS_EV	0	epn1	72	46.6097	2.63875	0	0
DreEX0030426	82.51	85.34	2.83	AS_EV	0	epn1	84	3.42989	0.626718	0	0
DreEX0030427	87.49	94.61	7.12	AS_EV	0	epn1	165	8.13807	5.02368	1	0
DreEX0057577	84.58	94.62	10.04	AS_EV	0	ppp1r12a	144	11.8704	1.41735	0	0
DreEX0003526	16.14	18.9	2.76	AS_EV	0	DDX17	542	17.1004	0.674883	0	0
DreEX0065998	91.91	36.55	-55.35	AS_EV	1	sh3glb1b	24	-60.222	10.1713	1	1
DreEX0018571	68.1	70.47	2.37	AS_EV	0	camk2b1	69	3.48018	0.743104	0	0
DreEX0018584	62.77	46.53	-16.25	AS_EV	1	camk2b1	96	-25.8882	4.21832	1	1
DreEX0063167	84.06	100	15.95	AS_EV	1	rpp14	77	18.9745	2.93763	0	0
DreEX0065060	89.06	88.22	-0.84	AS_EV	0	sema3fa	90	-0.943184	0.875974	0	0
DreEX0050390	83.09	80.75	-2.35	AS_EV	0	nfatc2ip	55	-2.82826	0.625083	0	0
DreEX0050391	97.03	89.22	-7.81	AS_EV	0	nfatc2ip	112	-8.04906	2.74363	0	0
DreEX0042361	7.23	16.83	9.61	AS_EV	0	lace1a	104	100	1.64495	0	0
DreEX0065160	37.7	40.46	2.76	AS_EV	0	sema6dl	57	7.32095	0.950845	0	0
DreEX0061315	41.3	38.34	-2.96	AS_EV	0	rbm39a	61	-7.16707	0.676793	0	0
DreEX0001559	86.99	98.04	11.05	AS_EV	0	C2H5orf22	150	12.7026	1.17934	0	0
DreEX0084766	85.76	88.46	2.7	AS_EV	0	wars2	83	3.14832	0.827703	0	0
DreEX0054056	21.07	22.86	1.79	AS_EV	0	pcnx	69	8.49549	0.879487	0	0
DreEX0053832	82.77	97.59	14.82	AS_EV	0	pbxip1b	89	17.905	1.50754	0	0
DreEX0021655	88.7	98.25	9.54	AS_EV	0	chn2	174	10.7554	2.15395	0	0
DreEX0044584	85.49	90.33	4.83	AS_EV	0	map2k5	72	5.64978	0.653291	0	0
DreEX0056419	22.73	16.59	-6.14	AS_EV	0	plp1b	102	-27.0128	1.18227	0	0
DreEX0056420	53.2	50.85	-2.35	AS_EV	0	plp1b	151	-4.41729	1.27381	0	0
DreEX0058312	56.92	65.43	8.52	AS_EV	0	prkcbp1l	345	14.9684	0.920665	0	0
DreEX0039539	5.01	10.68	5.67	AS_EV	0	insra	27	100	0.939663	0	0
DreEX0072656	83.5	98.77	15.26	AS_EV	0	slc35d1a	34	18.2754	0.531225	0	0
DreEX0072657	87.47	98.86	11.38	AS_EV	0	slc35d1a	87	13.0102	0.600722	0	0
DreEX0072658	84.47	96.28	11.82	AS_EV	0	slc35d1a	68	13.9931	0.755444	0	0
DreEX0072659	82.42	97.67	15.25	AS_EV	0	slc35d1a	72	18.5028	0.689663	0	0
DreEX0072660	84.69	100	15.3	AS_EV	0	slc35d1a	69	18.0659	0.755011	0	0
DreEX0061895	84.42	82.87	-1.56	AS_EV	0	rgma	116	-1.8479	0.759809	0	0
DreEX0023063	71.32	83.6	12.28	AS_EV	0	col1a1a	108	17.2182	1.40814	0	0
DreEX0023066	81.44	85.4	3.96	AS_EV	0	col1a1a	54	4.86248	1.12746	0	0
DreEX0023067	79	85.19	6.19	AS_EV	0	col1a1a	99	7.83544	1.2321	0	0
DreEX0023068	74.15	84.47	10.32	AS_EV	0	col1a1a	54	13.9177	1.50673	0	0
DreEX0023070	72.06	88.77	16.7	AS_EV	1	col1a1a	54	23.1751	2.25594	0	0
DreEX0023073	75.03	84.41	9.38	AS_EV	0	col1a1a	45	12.5017	0.945437	0	0
DreEX0023074	79.39	87.22	7.83	AS_EV	0	col1a1a	99	9.8627	0.996446	0	0
DreEX0023075	79.77	91.19	11.41	AS_EV	0	col1a1a	108	14.3036	1.77462	0	0
DreEX0023076	81.05	92.27	11.22	AS_EV	0	col1a1a	108	13.8433	1.98658	0	0
DreEX0023079	73.93	89.08	15.15	AS_EV	1	col1a1a	108	20.4924	1.62345	0	0
DreEX0023080	75.78	90.31	14.52	AS_EV	0	col1a1a	54	19.1607	1.60997	0	0
DreEX0023084	92.03	87.66	-4.37	AS_EV	0	col1a1a	108	-4.74845	0.836509	0	0
DreEX0023085	90.76	88.53	-2.23	AS_EV	0	col1a1a	54	-2.45703	0.834276	0	0
DreEX0023086	88.13	90.05	1.91	AS_EV	0	col1a1a	108	2.16725	0.901895	0	0
DreEX0023095	84.32	87.08	2.76	AS_EV	0	col1a1a	54	3.27324	0.729423	0	0
DreEX0054532	92.06	81.22	-10.85	AS_EV	0	pdss2	75	-11.7858	1.03093	0	0
DreEX0054846	70.38	77.73	7.36	AS_EV	0	pfn2l	99	10.4575	1.63565	0	1
DreEX0079829	91.36	87.74	-3.62	AS_EV	0	tmem57b	127	-3.96235	0.780997	0	0
DreEX0055374	18.27	16.68	-1.59	AS_EV	0	picalma	153	-8.70279	0.694719	0	0
DreEX0055376	84.09	77.83	-6.27	AS_EV	0	picalma	81	-7.4563	2.08191	0	1
DreEX0064496	84.44	83.78	-0.66	AS_EV	0	scml2	126	-0.78162	1.05032	0	0
DreEX0050318	42.17	26.64	-15.54	AS_EV	1	nf1a	144	-36.8508	0.734784	0	0
DreEX0050319	33.58	29.64	-3.94	AS_EV	0	nf1a	54	-11.7332	0.661478	0	0
DreEX0057324	82.69	80.16	-2.52	AS_EV	0	ppfia2	82	-3.04753	0.918363	0	0
DreEX0057325	98.43	84.72	-13.7	AS_EV	0	ppfia2	63	-13.9185	6.57001	1	0
DreEX0051801	77.78	98.31	20.52	AS_EV	0	nsun3	155	26.3821	1.43686	0	0
DreEX0027383	80.77	85.91	5.13	AS_EV	0	dmtn	45	6.35137	1.12154	0	0
DreEX0027387	69.37	59.89	-9.48	AS_EV	0	dmtn	66	-13.6658	0.9941	0	0
DreEX0054981	89.04	92.16	3.12	AS_EV	0	phc2b	162	3.50404	2.04251	0	0
DreEX0054982	86.2	90.72	4.52	AS_EV	0	phc2b	150	5.24362	1.69355	0	0
DreEX0084811	88.37	89.15	0.78	AS_EV	0	wbp1la	103	0.882652	0.662925	0	0
DreEX0084812	82.27	89.1	6.83	AS_EV	0	wbp1la	162	8.30193	1.16456	0	0
DreEX0018373	96.25	79.34	-16.91	AS_EV	1	cadps2	120	-17.5688	1.77244	0	1
DreEX0018374	100	84.53	-15.47	AS_EV	1	cadps2	30	-15.47	7.39434	1	1
DreEX0018377	96.81	87.19	-9.63	AS_EV	0	cadps2	33	-9.94732	3.43365	0	1
DreEX0039941	86.23	98.88	12.64	AS_EV	0	isoc2	118	14.6585	1.58298	0	0
DreEX0057914	74.02	53.52	-20.5	AS_EV	1	ppp6r3	18	-27.6952	4.04992	1	1
DreEX0082821	88.11	92.51	4.4	AS_EV	0	ube2kb	83	4.99376	1.94444	0	0
DreEX0053810	29.46	30.26	0.8	AS_EV	0	pbx3b	30	2.71555	0.904659	0	0
DreEX0053813	15.18	14.82	-0.36	AS_EV	0	pbx3b	113	-2.37154	0.740928	0	0
DreEX0080782	11.73	9.86	-1.86	AS_EV	0	tpd52l2b	48	-15.8568	0.661791	0	0
DreEX0080784	89.5	68.69	-20.82	AS_EV	1	tpd52l2b	27	-23.2626	3.43836	0	1
DreEX0076452	57.23	62.43	5.21	AS_EV	0	sulf2b	34	9.10362	0.871835	0	0
DreEX0076453	71.38	70.16	-1.23	AS_EV	0	sulf2b	54	-1.72317	0.789548	0	0
DreEX0040427	53.09	57.14	4.06	AS_EV	0	ivns1abpb	71	7.64739	0.665492	0	0
DreEX0040428	89.69	89.95	0.25	AS_EV	0	ivns1abpb	108	0.278738	0.815803	0	0
DreEX0055390	84.96	92.27	7.31	AS_EV	0	picalmb	153	8.60405	2.24336	0	0
DreEX0055391	27.06	29.84	2.78	AS_EV	0	picalmb	84	10.2735	1.29021	0	0
DreEX0055392	84.22	80.16	-4.05	AS_EV	0	picalmb	90	-4.80883	1.56606	0	0
DreEX0018617	30.03	3.23	-26.8	AS_EV	1	camk2d2	21	-89.2441	18.0479	1	1
DreEX0026706	20.94	20.49	-0.44	AS_EV	0	dgkza	57	-2.10124	0.705316	0	0
DreEX0026707	86.01	90.6	4.59	AS_EV	0	dgkza	35	5.33659	1.07795	0	0
DreEX0083589	74.89	73.03	-1.85	AS_EV	0	usf1l	142	-2.47029	0.894826	0	0
DreEX0010747	12.05	12.52	0.47	AS_EV	0	acox1	161	3.90041	0.859891	0	0
DreEX0010748	92.78	89.53	-3.25	AS_EV	0	acox1	161	-3.50291	0.622303	0	0
DreEX0061143	19.77	17.68	-2.08	AS_EV	0	rbfox1	53	-10.521	1.04973	0	0
DreEX0036251	21.16	15.9	-5.26	AS_EV	0	grip1	39	-24.8582	0.932062	0	1
DreEX0036256	83.41	92.48	9.07	AS_EV	0	grip1	144	10.874	1.26582	0	0
DreEX0047174	98.46	81.23	-17.23	AS_EV	1	mpp3a	21	-17.4995	6.21327	1	0
DreEX0047175	88.44	96.28	7.84	AS_EV	0	mpp3a	42	8.86477	1.6389	0	0
DreEX0020513	93.14	84.94	-8.2	AS_EV	0	cdkl5	60	-8.80395	1.28684	0	0
DreEX0020514	88.26	87.06	-1.19	AS_EV	0	cdkl5	91	-1.34829	0.726384	0	0
DreEX0075533	91.08	86.82	-4.26	AS_EV	0	st3gal3b	43	-4.67721	0.629389	0	0
DreEX0075534	90.38	83.78	-6.6	AS_EV	0	st3gal3b	93	-7.3025	0.689959	0	0
DreEX0075535	92.32	89.03	-3.29	AS_EV	0	st3gal3b	95	-3.56369	0.615312	0	0
DreEX0075521	85.91	97.34	11.43	AS_EV	0	st3gal3a	43	13.3046	1.99475	0	0
DreEX0074589	83.27	100	16.73	AS_EV	1	sox6	71	20.0913	4.71145	1	0
DreEX0074590	83.56	61.6	-21.96	AS_EV	0	sox6	51	-26.2805	1.07829	0	0
DreEX0027841	33.19	34.19	0.99	AS_EV	0	dnmt3ab	147	2.98283	0.82377	0	0
DreEX0050831	85.62	97.33	11.71	AS_EV	0	nmd3	97	13.6767	1.13663	0	0
DreEX0060218	89.83	95.94	6.12	AS_EV	0	rab22a	110	6.81287	0.742759	0	0
DreEX0053734	98.94	86.57	-12.38	AS_EV	0	pax8	87	-12.5126	4.20487	1	0
DreEX0053735	22.46	20.12	-2.33	AS_EV	0	pax8	136	-10.374	0.888047	0	0
DreEX0059136	47.54	48.38	0.84	AS_EV	0	ptbp2b	60	1.76693	0.677335	0	0
DreEX0059138	82.84	82.73	-0.11	AS_EV	0	ptbp2b	34	-0.132786	0.746454	0	0
DreEX0042183	96.22	83.85	-12.37	AS_EV	0	kptn	83	-12.856	3.03981	0	0
DreEX0060824	85.45	90.69	5.24	AS_EV	0	rapgef1b	150	6.13224	0.75752	0	0
DreEX0010129	57.16	54.14	-3.02	AS_EV	0	abcc9	39	-5.28341	0.932617	0	1
DreEX0010130	48.24	41.82	-6.42	AS_EV	0	abcc9	36	-13.3085	1.12047	0	1
DreEX0035670	21.18	16.26	-4.92	AS_EV	0	gpcpd1	32	-23.2295	1.06022	0	0
DreEX0035671	63.7	72.76	9.06	AS_EV	0	gpcpd1	76	14.2229	0.710781	0	0
DreEX0035672	91.65	84.99	-6.66	AS_EV	0	gpcpd1	55	-7.26678	0.814439	0	0
DreEX0035673	91.69	83.91	-7.77	AS_EV	0	gpcpd1	93	-8.47421	0.934268	0	0
DreEX0025821	31.73	38.64	6.92	AS_EV	0	dbnlb	93	21.809	0.729057	0	0
DreEX0025822	45.38	65.53	20.15	AS_EV	0	dbnlb	72	44.4028	0.775237	0	0
DreEX0031877	73.73	78.56	4.83	AS_EV	0	fam53b	55	6.55093	0.69453	0	0
DreEX0049679	44.06	45.27	1.21	AS_EV	0	ncoa5	262	2.74626	0.634463	0	0
DreEX0049680	23.38	23.62	0.24	AS_EV	0	ncoa5	108	1.02652	0.875731	0	0
DreEX0049681	39.06	38.47	-0.58	AS_EV	0	ncoa5	58	-1.4849	0.852678	0	0
DreEX0027118	100	89.02	-10.98	AS_EV	0	dkc1	185	-10.98	5.2918	1	0
DreEX0027119	97.65	87.45	-10.2	AS_EV	0	dkc1	65	-10.4455	3.90382	1	0
DreEX0003261	10.26	6.37	-3.89	AS_EV	0	CRAT (1 of 2)	59	-37.9142	0.878583	0	0
DreEX0003262	83.23	94.62	11.39	AS_EV	0	CRAT (1 of 2)	136	13.685	0.873027	0	0
DreEX0003263	81.48	94.31	12.82	AS_EV	0	CRAT (1 of 2)	63	15.7339	0.824308	0	0
DreEX0047323	85.76	94.05	8.29	AS_EV	0	mroh1	53	9.66651	0.780246	0	0
DreEX0075327	39.25	35.55	-3.7	AS_EV	0	srsf6b	169	-9.42675	0.792239	0	0
DreEX0077857	86.16	96.08	9.93	AS_EV	0	tcirg1a	151	11.5251	1.10646	0	0
DreEX0035872	69.91	63.45	-6.46	AS_EV	0	gpsm2	307	-9.24045	0.637454	0	0
DreEX0031904	83.77	89.26	5.5	AS_EV	0	fam63b	143	6.5656	0.746732	0	0
DreEX0031905	81.53	88.92	7.4	AS_EV	0	fam63b	174	9.07641	0.658276	0	0
DreEX0029512	11.95	16.95	5.01	AS_EV	0	eif4ba	130	41.9247	1.00285	0	0
DreEX0024765	88.62	100	11.38	AS_EV	0	ctdp1	957	12.8413	1.5799	0	0
DreEX0032181	67.84	24.47	-43.38	AS_EV	1	fat1a	61	-63.9446	3.31529	0	1
DreEX0032182	82.97	38.6	-44.37	AS_EV	1	fat1a	60	-53.4772	8.49542	1	1
DreEX0032183	78.25	87.73	9.49	AS_EV	0	fat1a	36	12.1278	0.77267	0	0
DreEX0053443	94.38	88.16	-6.22	AS_EV	0	paqr3a	222	-6.59038	0.956602	0	0
DreEX0082962	30.83	21.77	-9.05	AS_EV	0	ubp1	83	-29.3545	0.597576	0	0
DreEX0051889	89.84	98.68	8.84	AS_EV	0	ntm	36	9.83972	0.914032	0	0
DreEX0052560	30.1	28.89	-1.22	AS_EV	0	olfm1a	59	-4.05316	0.585227	0	0
DreEX0044219	89.66	99.17	9.52	AS_EV	0	m6pr	167	10.6179	0.460279	0	0
DreEX0045309	57.98	47.96	-10.02	AS_EV	0	mbnl2	54	-17.2818	0.775858	0	0
DreEX0045310	93.16	86.7	-6.46	AS_EV	0	mbnl2	36	-6.93431	0.876997	0	0
DreEX0046537	89.38	90.44	1.05	AS_EV	0	midn	232	1.17476	0.746282	0	0
DreEX0069739	97.67	88.46	-9.21	AS_EV	0	si:dkey-199f5.8	1060	-9.42971	0.759227	0	0
DreEX0037956	87.54	84.32	-3.22	AS_EV	0	hnrnpk	44	-3.67832	0.709816	0	0
DreEX0031475	73.12	91.39	18.28	AS_EV	0	fam120c	83	25	0.884305	0	0
DreEX0018704	93.83	89.57	-4.26	AS_EV	0	camsap1a	33	-4.54013	1.06333	0	1
DreEX0039623	89.98	98.41	8.43	AS_EV	0	ints7	99	9.36875	1.05036	0	0
DreEX0011820	83.91	92	8.09	AS_EV	0	adprhl2	101	9.64128	1.90828	0	0
DreEX0045083	75.26	66.98	-8.29	AS_EV	0	mark3a	110	-11.0151	1.49485	0	1
DreEX0045084	82.14	69.3	-12.84	AS_EV	0	mark3a	45	-15.6318	2.91455	0	1
DreEX0081320	15.3	13.78	-1.52	AS_EV	0	trioa	775	-9.93464	0.921643	0	1
DreEX0012021	88.93	94.6	5.68	AS_EV	0	agfg1b	153	6.38705	0.736903	0	0
DreEX0020549	97.22	83.72	-13.5	AS_EV	0	cds1	83	-13.886	0.972061	0	0
DreEX0057183	94.73	84.49	-10.25	AS_EV	0	pou2f2a	63	-10.8202	0.692893	0	0
DreEX0017114	81.85	86.67	4.82	AS_EV	0	bmpr1aa	138	5.88882	0.551684	0	0
DreEX0058475	80.36	94.12	13.77	AS_EV	0	prmt3	51	17.1354	0.798842	0	0
DreEX0018948	94.81	89.91	-4.91	AS_EV	0	carf	121	-5.17878	0.910143	0	0
DreEX0018951	86.41	94.84	8.43	AS_EV	0	carf	70	9.75582	1.5399	0	0
DreEX0028082	89.72	93.62	3.9	AS_EV	0	dopey1	110	4.34686	0.87766	0	0
DreEX0083592	88.8	91.76	2.96	AS_EV	0	usf2	163	3.33333	0.817462	0	0
DreEX0083594	65.37	68.59	3.23	AS_EV	0	usf2	45	4.9411	0.899661	0	0
DreEX0056221	24.73	16.55	-8.18	AS_EV	0	plekha6	81	-33.0772	0.768198	0	0
DreEX0021949	69.19	62.95	-6.24	AS_EV	0	clasp2	27	-9.01864	0.788685	0	0
DreEX0021950	31.47	15.78	-15.69	AS_EV	1	clasp2	27	-49.857	2.41122	0	0
DreEX0021952	87.31	72	-15.31	AS_EV	1	clasp2	42	-17.5352	7.25364	1	0
DreEX0031030	68.02	68.9	0.88	AS_EV	0	ewsr1b	184	1.29374	0.750032	0	0
DreEX0031031	72.63	72.16	-0.48	AS_EV	0	ewsr1b	257	-0.660884	0.808603	0	0
DreEX0031032	76.2	73.62	-2.58	AS_EV	0	ewsr1b	130	-3.38583	0.702539	0	0
DreEX0031033	85.25	88.7	3.46	AS_EV	0	ewsr1b	113	4.05865	1.14499	0	0
DreEX0031034	83.19	86.91	3.73	AS_EV	0	ewsr1b	130	4.48371	0.917118	0	0
DreEX0031035	87.37	90.69	3.32	AS_EV	0	ewsr1b	114	3.79993	1.4204	0	0
DreEX0044682	86.79	92.35	5.56	AS_EV	0	map3k7	62	6.40627	1.4971	0	0
DreEX0026219	91.5	86.91	-4.6	AS_EV	0	ddx3	52	-5.02732	1.70719	0	0
DreEX0001297	85.72	88.33	2.62	AS_EV	0	C18H19orf47	114	3.05646	0.752992	0	0
DreEX0013673	52.62	24.8	-27.82	AS_EV	1	ap1b1	21	-52.8696	1.48998	0	1
DreEX0013674	14.55	1.25	-13.3	AS_EV	0	ap1b1	66	-91.4089	2.67638	0	0
DreEX0036500	96.23	87.5	-8.73	AS_EV	0	gtdc1	145	-9.07201	0.715351	0	0
DreEX0064880	0	10.45	10.45	AS_EV	0	sec31a	36	100	3.3718	0	0
DreEX0064884	12.79	10.38	-2.41	AS_EV	0	sec31a	924	-18.8428	0.895317	0	0
DreEX0059600	82.13	82.62	0.48	AS_EV	0	ptpreb	97	0.584439	0.784652	0	0
DreEX0078749	59.48	57.75	-1.74	AS_EV	0	thrb	63	-2.92535	0.695805	0	0
DreEX0085445	16.98	25.41	8.42	AS_EV	0	wsb1	172	49.5878	0.972387	0	1
DreEX0085446	11.94	16.5	4.55	AS_EV	0	wsb1	114	38.1072	1.06665	0	0
DreEX0036044	89.82	83.12	-6.7	AS_EV	0	gria1a	115	-7.45936	0.772951	0	0
DreEX0055086	97.29	81.1	-16.19	AS_EV	1	phf21ab	23	-16.641	3.67338	0	1
DreEX0020101	75.72	64.69	-11.03	AS_EV	0	cdc14b	66	-14.5668	2.76173	0	1
DreEX0053508	53.7	58.87	5.17	AS_EV	0	park2	118	9.62756	0.559012	0	0
DreEX0018008	12.03	16.59	4.55	AS_EV	0	cacna1ba	97	37.8221	0.984548	0	0
DreEX0018009	52.8	35.56	-17.24	AS_EV	0	cacna1ba	97	-32.6515	0.944367	0	0
DreEX0080093	75.87	83.19	7.32	AS_EV	0	tnc	273	9.64808	0.860048	0	0
DreEX0046454	15.62	17.24	1.62	AS_EV	0	mical3a	51	10.3713	0.603434	0	1
DreEX0057678	90.41	88.14	-2.26	AS_EV	0	ppp1r8b	61	-2.49972	0.721332	0	0
DreEX0087475	86.59	90.44	3.85	AS_EV	0	zgc:175214	43	4.44624	0.915907	0	0
DreEX0064381	13.91	20.57	6.67	AS_EV	0	scaper	327	47.9511	1.02403	0	0
DreEX0015832	70.6	82.75	12.15	AS_EV	0	atp2b3b	42	17.2096	1.57057	0	0
DreEX0034176	86.06	92.94	6.88	AS_EV	0	galnt14	317	7.99442	0.966585	0	0
DreEX0034180	94.53	87.22	-7.3	AS_EV	0	galnt14	127	-7.72242	2.28338	0	0
DreEX0063939	18.18	5.91	-12.28	AS_EV	0	ryr1b	30	-67.5468	0.768784	0	0
DreEX0063940	29.15	7.56	-21.59	AS_EV	0	ryr1b	30	-74.0652	0.831581	0	0
DreEX0043171	77.84	76.12	-1.71	AS_EV	0	llgl2	48	-2.19681	0.768942	0	0
DreEX0037186	49.89	43.54	-6.36	AS_EV	0	heatr5a	27	-12.748	0.606733	0	0
DreEX0043191	100	89.94	-10.07	AS_EV	0	lmbr1	69	-10.07	4.81822	1	0
DreEX0043192	96.08	88.65	-7.43	AS_EV	0	lmbr1	65	-7.73314	1.53576	0	0
DreEX0045251	30.95	35.35	4.41	AS_EV	0	max	27	14.2488	1.4094	0	0
DreEX0062511	87.17	91.5	4.33	AS_EV	0	rnf144b	205	4.96731	0.749967	0	0
DreEX0039372	80.67	79.5	-1.17	AS_EV	0	inadl	87	-1.45035	0.609205	0	0
DreEX0076899	69.97	19.27	-50.69	AS_EV	1	synj1	39	-72.4453	7.86765	1	1
DreEX0017330	36.2	30	-6.2	AS_EV	0	brd8	93	-17.1271	1.26187	0	0
DreEX0017331	87.25	87.97	0.72	AS_EV	0	brd8	45	0.825215	0.98134	0	1
DreEX0049905	20.15	28.8	8.64	AS_EV	0	ndufaf1	56	42.8784	0.595346	0	0
DreEX0072368	84.04	83.52	-0.52	AS_EV	0	slc25a3b	125	-0.618753	0.646812	0	0
DreEX0072369	11.2	11.41	0.21	AS_EV	0	slc25a3b	128	1.875	1.03676	0	0
DreEX0050362	88.13	88.89	0.76	AS_EV	0	nf2b	126	0.862362	0.596365	0	0
DreEX0045266	91.88	88.26	-3.62	AS_EV	0	mbd1b	171	-3.93992	0.605539	0	0
DreEX0004772	78.06	89.4	11.34	AS_EV	0	GOLM1	164	14.5273	4.45325	1	0
DreEX0039824	89.03	100	10.97	AS_EV	0	irak1	225	12.3217	1.16956	0	0
DreEX0014237	48.12	51.72	3.6	AS_EV	0	arhgap12b	72	7.4813	1.14108	0	0
DreEX0039912	88.8	89.16	0.35	AS_EV	0	iscub	111	0.394144	0.622101	0	0
DreEX0029283	74.05	70.56	-3.49	AS_EV	0	ehmt1b	144	-4.71303	0.641859	0	0
DreEX0076783	78.97	71.19	-7.78	AS_EV	0	syncripl	162	-9.85184	2.52026	0	0
DreEX0010664	16.77	17.22	0.45	AS_EV	0	acin1b	1173	2.68336	0.926952	0	0
DreEX0022569	74.33	84.7	10.38	AS_EV	0	cnppd1	62	13.9648	0.780537	0	0
DreEX0037731	96.67	88.02	-8.65	AS_EV	0	hmbox1a	111	-8.94797	1.69645	0	0
DreEX0080773	72.12	69.26	-2.86	AS_EV	0	tpd52l2a	60	-3.96561	0.787192	0	0
DreEX0080776	100	64.66	-35.34	AS_EV	1	tpd52l2a	24	-35.34	13.4039	1	1
DreEX0073572	88.82	100	11.18	AS_EV	0	smad1	580	12.5873	1.1236	0	0
DreEX0038813	80.34	65.28	-15.06	AS_EV	1	ift88	45	-18.7453	1.56822	0	1
DreEX0038814	85.27	84.5	-0.76	AS_EV	0	ift88	48	-0.891287	0.728957	0	1
DreEX0052084	89.4	93.96	4.57	AS_EV	0	numb	144	5.11186	0.654378	0	0
DreEX0052085	88.67	90.81	2.14	AS_EV	0	numb	153	2.41344	0.717883	0	0
DreEX0051614	89.59	89.95	0.36	AS_EV	0	nrp1b	45	0.401831	0.833441	0	0
DreEX0083572	78.44	88.52	10.08	AS_EV	0	uros	99	12.8506	0.820736	0	0
DreEX0083714	88.84	98.01	9.18	AS_EV	0	usp20	170	10.3332	2.22507	0	0
DreEX0066758	44.15	53.51	9.36	AS_EV	0	si:ch211-13c6.2	25	21.2005	0.848649	0	0
DreEX0011488	41.82	37.7	-4.12	AS_EV	0	adcyap1b	105	-9.85175	1.05138	0	0
DreEX0036190	13.64	1.23	-12.4	AS_EV	0	grin1a	27	-90.9091	13.4586	1	0
DreEX0086103	36.5	29.94	-6.57	AS_EV	0	zc2hc1a	36	-18	0.770857	0	0
DreEX0086104	14.69	7.76	-6.92	AS_EV	0	zc2hc1a	82	-47.1069	1.57701	0	0
DreEX0033264	87.71	89.81	2.1	AS_EV	0	fntb	65	2.39425	0.847735	0	0
DreEX0033268	89.35	89.34	-0.02	AS_EV	0	fntb	87	-0.0223839	0.656734	0	0
DreEX0060466	98.46	87.95	-10.51	AS_EV	0	rad18	130	-10.6744	1.53296	0	0
DreEX0060471	95.17	84.35	-10.82	AS_EV	0	rad18	100	-11.3691	0.756994	0	0
DreEX0060472	94.47	88	-6.46	AS_EV	0	rad18	182	-6.83815	0.680648	0	0
DreEX0060473	91.05	87.66	-3.39	AS_EV	0	rad18	71	-3.72323	0.612348	0	0
DreEX0060474	91.5	87.81	-3.7	AS_EV	0	rad18	61	-4.04372	0.620627	0	0
DreEX0060475	98.6	89.66	-8.94	AS_EV	0	rad18	120	-9.06694	2.97471	0	0
DreEX0032597	38.59	37.48	-1.11	AS_EV	0	fgf12a	48	-2.87639	0.893448	0	0
DreEX0085999	55.12	37.98	-17.14	AS_EV	1	yy1b	33	-31.0958	2.45063	0	0
DreEX0036941	96.25	84.94	-11.3	AS_EV	0	hccsa.1	87	-11.7403	2.05175	0	0
DreEX0053677	16.09	20.05	3.95	AS_EV	0	pax2a	45	24.5494	0.984088	0	0
DreEX0053678	84.91	80.14	-4.78	AS_EV	0	pax2a	176	-5.62949	1.29922	0	0
DreEX0053679	68.25	69.11	0.85	AS_EV	0	pax2a	121	1.24542	0.620386	0	0
DreEX0053681	13.32	8.27	-5.05	AS_EV	0	pax2a	210	-37.9129	2.06935	0	0
DreEX0054698	86.05	100	13.96	AS_EV	0	pex14	85	16.2231	1.25188	0	0
DreEX0032898	79.76	84.81	5.04	AS_EV	0	fkbp5	133	6.31896	0.881396	0	0
DreEX0032899	84.38	86.3	1.92	AS_EV	0	fkbp5	145	2.27542	0.757714	0	0
DreEX0032900	88.14	88.06	-0.07	AS_EV	0	fkbp5	143	-0.0794191	0.944547	0	0
DreEX0066472	79.95	92.31	12.36	AS_EV	0	si:ch211-114c12.2	639	15.4597	5.06635	1	0
DreEX0043534	84.23	78.5	-5.72	AS_EV	0	lppr3b	96	-6.79093	1.38693	0	0
DreEX0054619	86.53	90.15	3.62	AS_EV	0	peli2	102	4.18352	0.732946	0	0
DreEX0057370	77.55	69.74	-7.81	AS_EV	0	ppfibp2b	129	-10.0709	0.969923	0	1
DreEX0057374	46.8	71.66	24.87	AS_EV	1	ppfibp2b	75	53.141	0.697795	0	0
DreEX0057375	85.69	93.9	8.21	AS_EV	0	ppfibp2b	61	9.58105	0.739674	0	0
DreEX0067368	23.56	16.31	-7.25	AS_EV	0	si:ch211-200p22.4	42	-30.7725	0.731506	0	0
DreEX0039665	91.87	81.53	-10.34	AS_EV	0	ipmkb	86	-11.255	1.47482	0	0
DreEX0075211	90.47	74.71	-15.77	AS_EV	1	srpk2	67	-17.4312	0.689481	0	0
DreEX0075212	81.45	68.02	-13.43	AS_EV	0	srpk2	748	-16.4886	1.71975	0	0
DreEX0013361	74.88	100	25.12	AS_EV	0	ankrd6b	99	33.547	0.632312	0	0
DreEX0013363	89.13	92.03	2.9	AS_EV	0	ankrd6b	256	3.25367	0.614264	0	0
DreEX0015057	83.86	81.57	-2.29	AS_EV	0	asap1a	162	-2.73074	0.792565	0	0
DreEX0074736	53.95	55.97	2.02	AS_EV	0	specc1	5109	3.74421	0.905048	0	0
DreEX0040725	89.19	84.24	-4.96	AS_EV	0	kansl3	78	-5.56116	0.887262	0	1
DreEX0023640	91.23	88.31	-2.93	AS_EV	0	commd5	155	-3.21166	0.592651	0	0
DreEX0031799	87.5	92.31	4.81	AS_EV	0	fam213b	52	5.49714	0.657567	0	0
DreEX0031800	85.84	94.03	8.19	AS_EV	0	fam213b	64	9.54101	0.770365	0	0
DreEX0031801	85.15	95.72	10.57	AS_EV	0	fam213b	76	12.4134	0.842859	0	0
DreEX0041328	58.94	48.78	-10.17	AS_EV	0	khk	135	-17.2548	1.06286	0	0
DreEX0041329	65.34	69.34	4	AS_EV	0	khk	135	6.12182	0.872437	0	0
DreEX0012013	89.92	91.37	1.44	AS_EV	0	agfg1a	111	1.60142	0.644936	0	0
DreEX0012015	13.69	16.73	3.04	AS_EV	0	agfg1a	120	22.206	0.985825	0	0
DreEX0029001	82.88	71.81	-11.06	AS_EV	0	eef1db	44	-13.3446	0.701133	0	1
DreEX0029002	72.42	77.14	4.72	AS_EV	0	eef1db	842	6.51754	3.2715	0	0
DreEX0029003	25.44	32.49	7.05	AS_EV	0	eef1db	72	27.7123	1.5071	0	0
DreEX0056176	27.57	31.31	3.75	AS_EV	0	plekha1a	71	13.6017	0.776325	0	0
DreEX0056177	52.78	56.73	3.96	AS_EV	0	plekha1a	69	7.50284	0.682468	0	0
DreEX0036592	85.34	87.67	2.33	AS_EV	0	gtf3aa	89	2.73026	1.00129	0	0
DreEX0081692	49.84	94.01	44.16	AS_EV	1	tsnaxip1	94	88.6035	1.88698	0	0
DreEX0081693	60.69	100	39.31	AS_EV	1	tsnaxip1	197	64.7718	2.21838	0	0
DreEX0010800	88.98	94.53	5.54	AS_EV	0	acsl1a	78	6.22612	0.678229	0	0
DreEX0010810	29.74	11.92	-17.82	AS_EV	1	acsl1a	78	-59.9193	1.39234	0	0
DreEX0055154	57.29	44.8	-12.48	AS_EV	0	phka2	24	-21.7839	1.05282	0	1
DreEX0055155	64.83	47.38	-17.45	AS_EV	1	phka2	54	-26.9166	1.28716	0	0
DreEX0052868	67.66	75.47	7.8	AS_EV	0	otofa	99	11.5282	0.665014	0	0
DreEX0052869	34.27	26.66	-7.62	AS_EV	0	otofa	99	-22.2352	1.52388	0	1
DreEX0018333	30.64	32.49	1.85	AS_EV	0	cadm1a	84	6.03786	0.853434	0	0
DreEX0018334	17.89	17.19	-0.7	AS_EV	0	cadm1a	33	-3.9128	0.690945	0	0
DreEX0045872	17.8	13.29	-4.52	AS_EV	0	mef2aa	135	-25.3933	0.860545	0	0
DreEX0011476	11.91	19.08	7.17	AS_EV	0	adcy8	198	60.2015	2.35116	0	0
DreEX0038720	89.8	93.44	3.65	AS_EV	0	ift140	178	4.06459	0.626552	0	0
DreEX0042794	17.66	17.09	-0.56	AS_EV	0	lef1	35	-3.17101	0.797898	0	0
DreEX0080500	81.77	96.37	14.6	AS_EV	0	tns3.2	132	17.855	2.52854	0	0
DreEX0020432	80.53	64.65	-15.88	AS_EV	1	cdk16	165	-19.7194	2.09387	0	0
DreEX0071878	36.48	28.64	-7.84	AS_EV	0	slain2	39	-21.4912	0.718043	0	1
DreEX0059834	62.88	64.96	2.08	AS_EV	0	puf60a	63	3.30789	0.834715	0	0
DreEX0059835	10.11	7.7	-2.42	AS_EV	0	puf60a	37	-23.9367	0.894547	0	0
DreEX0059837	41.32	39.42	-1.91	AS_EV	0	puf60a	57	-4.62246	0.98299	0	0
DreEX0059839	23.98	25.99	2.01	AS_EV	0	puf60a	110	8.38198	0.798606	0	0
DreEX0059846	10.65	6.42	-4.23	AS_EV	0	puf60a	43	-39.7183	1.96198	0	0
DreEX0027795	100	86.13	-13.87	AS_EV	0	dnm3a	112	-13.87	5.38684	1	0
DreEX0027796	100	87.88	-12.12	AS_EV	0	dnm3a	165	-12.12	1.02184	0	0
DreEX0064219	84.09	90.06	5.96	AS_EV	0	sat1b	102	7.08764	1.63383	0	0
DreEX0064220	88.18	89.86	1.69	AS_EV	0	sat1b	41	1.91653	0.778307	0	0
DreEX0045723	88.98	96.17	7.19	AS_EV	0	mecr	98	8.08047	0.767991	0	0
DreEX0044275	21.04	13.27	-7.78	AS_EV	0	macrod2	36	-36.9772	1.3178	0	0
DreEX0047602	86.09	77.14	-8.95	AS_EV	0	msi2b	66	-10.3961	2.84604	0	1
DreEX0047603	74.52	80.27	5.75	AS_EV	0	msi2b	180	7.71605	0.812007	0	0
DreEX0047604	86.5	86.1	-0.4	AS_EV	0	msi2b	155	-0.462428	0.837739	0	0
DreEX0047605	85.8	88.63	2.84	AS_EV	0	msi2b	77	3.31002	0.8966	0	0
DreEX0036051	79.83	54.81	-25.02	AS_EV	1	gria1b	115	-31.3416	1.08782	0	0
DreEX0036052	35.19	51.34	16.15	AS_EV	1	gria1b	115	45.8937	1.13016	0	0
DreEX0036073	10.87	7.37	-3.5	AS_EV	0	gria3a	115	-32.1987	1.1804	0	0
DreEX0036075	60.31	61.27	0.95	AS_EV	0	gria3a	115	1.57519	0.806881	0	0
DreEX0081409	87.28	87.27	-0.01	AS_EV	0	trit1	141	-0.0114574	0.812457	0	0
DreEX0081410	84.04	82.68	-1.36	AS_EV	0	trit1	99	-1.61828	0.859347	0	0
DreEX0081411	84.14	87.19	3.04	AS_EV	0	trit1	155	3.61303	0.847641	0	0
DreEX0081415	86.04	88.77	2.73	AS_EV	0	trit1	78	3.17294	0.804405	0	0
DreEX0027083	90	89.34	-0.65	AS_EV	0	dis3l2	108	-0.722222	0.602536	0	0
DreEX0063480	86.88	85.21	-1.68	AS_EV	0	rrm2b	134	-1.9337	0.836516	0	0
DreEX0046066	46.44	7.83	-38.61	AS_EV	1	metap1	24	-83.1395	13.2817	1	1
DreEX0045652	17.95	14.08	-3.87	AS_EV	0	mdm2	33	-21.5599	0.658839	0	0
DreEX0044762	88	94	6	AS_EV	0	map4k6	65	6.81818	0.684108	0	0
DreEX0044763	91.66	83.34	-8.33	AS_EV	0	map4k6	56	-9.08793	0.756101	0	0
DreEX0032202	59.72	59.73	0	AS_EV	0	fat3a	60	0	0.708163	0	0
DreEX0032203	61.1	67.83	6.73	AS_EV	0	fat3a	36	11.0147	1.05606	0	0
DreEX0038994	87.92	84.77	-3.15	AS_EV	0	igsf9ba	85	-3.5828	0.659291	0	0
DreEX0038997	30.59	28.87	-1.71	AS_EV	0	igsf9ba	87	-5.59006	0.891023	0	0
DreEX0038999	87.3	85.01	-2.29	AS_EV	0	igsf9ba	46	-2.62314	0.808181	0	0
DreEX0039000	82.17	80.6	-1.57	AS_EV	0	igsf9ba	279	-1.91067	1.01374	0	0
DreEX0081447	76.22	94.03	17.8	AS_EV	0	trmt44	220	23.3535	1.22775	0	0
DreEX0081448	85.22	95.78	10.55	AS_EV	0	trmt44	184	12.3797	1.00403	0	0
DreEX0052277	63.57	54.2	-9.37	AS_EV	0	nupl1	84	-14.7397	0.939161	0	0
DreEX0052278	39.83	30.59	-9.25	AS_EV	0	nupl1	96	-23.2237	1.02256	0	1
DreEX0058523	81.86	47	-34.86	AS_EV	1	prom1b	122	-42.5849	1.27907	0	0
DreEX0052511	91.04	87.66	-3.38	AS_EV	0	ogdha	103	-3.71265	0.711094	0	0
DreEX0083462	11.6	18.18	6.58	AS_EV	0	uo:ion006	25	56.7241	0.600454	0	0
DreEX0083463	24.41	31.79	7.38	AS_EV	0	uo:ion006	120	30.2335	0.629437	0	0
DreEX0083464	15.77	23.16	7.4	AS_EV	0	uo:ion006	909	46.9245	1.73116	0	0
DreEX0037404	83.81	87.54	3.73	AS_EV	0	hexb	175	4.45054	1.56565	0	0
DreEX0054650	19.59	16.66	-2.92	AS_EV	0	per2	57	-14.9056	0.64126	0	0
DreEX0084252	23.21	31	7.79	AS_EV	0	vegfab	66	33.5631	0.770315	0	0
DreEX0046535	30.34	42.09	11.75	AS_EV	0	mid2	66	38.7278	0.814295	0	0
DreEX0054182	85.99	93.14	7.15	AS_EV	0	pdcd10a	54	8.31492	1.57315	0	0
DreEX0049707	29.67	21.05	-8.62	AS_EV	0	ncor1	150	-29.0529	2.43678	0	0
DreEX0080335	79.91	73.23	-6.67	AS_EV	0	tnpo1	76	-8.34689	1.00747	0	0
DreEX0066014	57.48	32.39	-25.09	AS_EV	1	sh3glb2b	63	-43.65	2.1777	0	1
DreEX0066015	89.73	44.39	-45.34	AS_EV	1	sh3glb2b	24	-50.5294	6.99693	1	1
DreEX0001635	76.69	100	23.3	AS_EV	0	C5H9orf85	107	30.3821	1.92356	0	0
DreEX0001636	80.84	100	19.16	AS_EV	1	C5H9orf85	114	23.7011	1.96542	0	0
DreEX0024759	82.75	97.96	15.21	AS_EV	0	ctdnep1b	85	18.3807	0.642647	0	0
DreEX0074837	16.49	18.19	1.7	AS_EV	0	spire1a	48	10.3093	1.06787	0	0
DreEX0033247	76.38	64.83	-11.55	AS_EV	0	fndc5b	90	-15.1218	1.26145	0	0
DreEX0088075	85.77	95.45	9.68	AS_EV	0	znf281b	124	11.286	1.01415	0	0
DreEX0017665	88.05	97.62	9.57	AS_EV	0	bzw2	110	10.8688	0.954494	0	0
DreEX0031232	64.06	55.57	-8.49	AS_EV	0	eya3	132	-13.2532	0.898765	0	0
DreEX0016663	25.01	11.9	-13.11	AS_EV	0	bbox1	46	-52.419	2.06712	0	0
DreEX0016664	93.47	81.84	-11.63	AS_EV	0	bbox1	106	-12.4425	1.05445	0	0
DreEX0018974	39.85	50.6	10.75	AS_EV	0	cars	237	26.9762	0.87076	0	0
DreEX0045341	10.21	11.37	1.17	AS_EV	0	mbpa	90	11.4594	0.757282	0	0
DreEX0015658	84.24	70.67	-13.57	AS_EV	0	atp11c	91	-16.1087	1.71806	0	1
DreEX0015659	34.89	31.8	-3.08	AS_EV	0	atp11c	109	-8.82774	0.74529	0	0
DreEX0015660	100	88.97	-11.03	AS_EV	0	atp11c	32	-11.03	3.96054	1	0
DreEX0077875	88.06	100	11.94	AS_EV	0	tcn2	153	13.5589	0.884529	0	0
DreEX0036479	86.16	96.1	9.94	AS_EV	0	gstcd	70	11.5367	0.801716	0	0
DreEX0075621	66.06	73.25	7.18	AS_EV	0	st8sia5	108	10.8689	0.665307	0	0
DreEX0075622	28.94	35.8	6.86	AS_EV	0	st8sia5	99	23.7042	0.659238	0	0
DreEX0016816	92.41	86.86	-5.56	AS_EV	0	bcl9	78	-6.01666	0.761779	0	0
DreEX0061939	90.35	86.17	-4.18	AS_EV	0	rgs12b	68	-4.62645	0.656853	0	0
DreEX0046315	85.79	95.18	9.39	AS_EV	0	mgll	145	10.9453	1.12155	0	0
DreEX0072910	93.13	78.44	-14.69	AS_EV	0	slc43a2a	18	-15.7736	1.3401	0	1
DreEX0015355	22.27	27.55	5.28	AS_EV	0	asxl1	120	23.709	0.902417	0	0
DreEX0033951	100	82.35	-17.64	AS_EV	0	gab1	124	-17.64	0.970616	0	0
DreEX0033952	16.66	3.84	-12.82	AS_EV	0	gab1	76	-76.9508	0.689227	0	0
DreEX0019123	90.99	87.75	-3.23	AS_EV	0	casz1	66	-3.54984	0.569372	0	0
DreEX0019125	77.36	96.88	19.52	AS_EV	1	casz1	165	25.2327	2.40259	0	0
DreEX0013232	51.44	35.27	-16.17	AS_EV	1	ankrd10a	113	-31.4347	1.88965	0	0
DreEX0073593	15.19	24.77	9.57	AS_EV	0	smad5	85	63.002	1.47556	0	0
DreEX0001344	85.45	100	14.54	AS_EV	0	C1H9orf156	155	17.0158	1.63272	0	0
DreEX0001345	87.88	77.94	-9.95	AS_EV	0	C1H9orf156	175	-11.3223	0.711708	0	0
DreEX0079441	70.45	97.91	27.46	AS_EV	0	tmem144a	81	38.978	0.640191	0	0
DreEX0045847	93.89	89.69	-4.2	AS_EV	0	med28	67	-4.47332	0.697463	0	0
DreEX0036089	57.8	50.39	-7.4	AS_EV	0	gria4a	115	-12.8028	1.09609	0	0
DreEX0036090	43.24	46.56	3.32	AS_EV	0	gria4a	115	7.67808	0.837303	0	0
[truncated: 1,756 more rows]

## Sheet: Fig5 Bulk2 DEGs WT vs ∆eMIC
GROUP	ENSEMBL	log2FC	P.Value	adj.P.Val	Gene_name
WT vs ∆eMIC	ENSDARG00000013379	0.558591	1.07828e-17	9.88835e-14	ppp6r3
WT vs ∆eMIC	ENSDARG00000087887	0.88979	6.44607e-18	9.88835e-14	PHF21B
WT vs ∆eMIC	ENSDARG00000099137	0.924951	8.41711e-17	5.14594e-13	LTBP4
WT vs ∆eMIC	ENSDARG00000043019	0.514422	9.80727e-16	4.49688e-12	exoc1
WT vs ∆eMIC	ENSDARG00000053205	0.55864	1.84546e-15	6.76951e-12	ppfia4
WT vs ∆eMIC	ENSDARG00000059835	0.510566	5.07605e-15	1.55166e-11	zfyve27
WT vs ∆eMIC	ENSDARG00000075041	0.377827	8.84388e-15	2.1132e-11	fmnl2b
WT vs ∆eMIC	ENSDARG00000104701	0.398982	9.21737e-15	2.1132e-11	map7d1b
WT vs ∆eMIC	ENSDARG00000019231	0.34057	6.07323e-14	1.23766e-10	spna2
WT vs ∆eMIC	ENSDARG00000063358	0.492061	8.17277e-14	1.49897e-10	micu1
WT vs ∆eMIC	ENSDARG00000078187	0.96627	2.94845e-13	4.91613e-10	slc12a5b
WT vs ∆eMIC	ENSDARG00000056001	0.343957	7.47307e-13	1.1422e-09	fryb
WT vs ∆eMIC	ENSDARG00000061603	0.621374	8.91862e-13	1.25828e-09	sorbs2b
WT vs ∆eMIC	ENSDARG00000096920	-0.539969	9.99762e-13	1.25844e-09	srrm3
WT vs ∆eMIC	ENSDARG00000098809	-0.441612	1.0292e-12	1.25844e-09	snap91
WT vs ∆eMIC	ENSDARG00000103002	0.411203	1.96757e-12	2.25545e-09	nptna
WT vs ∆eMIC	ENSDARG00000005479	0.350309	3.38518e-12	3.65221e-09	tenm3
WT vs ∆eMIC	ENSDARG00000074465	0.466355	3.73113e-11	3.80181e-08	VPS13C
WT vs ∆eMIC	ENSDARG00000044319	0.47773	4.49819e-11	4.34218e-08	fstl4
WT vs ∆eMIC	ENSDARG00000006396	0.325525	5.09065e-11	4.66838e-08	nrcama
WT vs ∆eMIC	ENSDARG00000019743	1.02014	1.42206e-10	1.242e-07	dctn1a
WT vs ∆eMIC	ENSDARG00000103479	0.354924	2.02802e-10	1.69072e-07	ptprfa
WT vs ∆eMIC	ENSDARG00000026902	0.332562	2.76189e-10	2.20243e-07	cryzl1
WT vs ∆eMIC	ENSDARG00000079840	-0.249951	3.28293e-10	2.50884e-07	kcnma1a
WT vs ∆eMIC	ENSDARG00000013655	0.3085	4.88305e-10	3.5824e-07	tpd52l2b
WT vs ∆eMIC	ENSDARG00000091306	-0.262667	1.13366e-09	7.99713e-07	kcnn1a
WT vs ∆eMIC	ENSDARG00000103054	-0.324328	1.39791e-09	9.49595e-07	DNM2 (2 of 2)
WT vs ∆eMIC	ENSDARG00000062790	0.297815	1.781e-09	1.16662e-06	TACC2
WT vs ∆eMIC	ENSDARG00000087229	0.255447	1.88407e-09	1.19158e-06	exoc7
WT vs ∆eMIC	ENSDARG00000076689	0.281913	3.30552e-09	2.02089e-06	gramd1a
WT vs ∆eMIC	ENSDARG00000053091	-0.497997	5.06569e-09	2.91597e-06	DAB2
WT vs ∆eMIC	ENSDARG00000063416	-0.22831	5.19177e-09	2.91597e-06	ptprk
WT vs ∆eMIC	ENSDARG00000101215	-0.225329	5.24656e-09	2.91597e-06	sgip1b
WT vs ∆eMIC	ENSDARG00000057074	-0.329731	5.53814e-09	2.9875e-06	rpgrb
WT vs ∆eMIC	ENSDARG00000025011	0.233843	9.02064e-09	4.72707e-06	synj1
WT vs ∆eMIC	ENSDARG00000079977	0.245893	1.01084e-08	5.14992e-06	nhsb
WT vs ∆eMIC	ENSDARG00000060539	0.486448	1.05633e-08	5.23628e-06	shank1
WT vs ∆eMIC	ENSDARG00000007824	0.242996	1.09157e-08	5.26857e-06	camta1b
WT vs ∆eMIC	ENSDARG00000002285	-0.36892	1.20026e-08	5.6446e-06	mcoln1a
WT vs ∆eMIC	ENSDARG00000010280	0.248428	1.37846e-08	6.32058e-06	clasp1a
WT vs ∆eMIC	ENSDARG00000052942	0.319381	1.68576e-08	7.36154e-06	aspg
WT vs ∆eMIC	ENSDARG00000100145	-1.21169	1.65399e-08	7.36154e-06	DNM3 (2 of 2)
WT vs ∆eMIC	ENSDARG00000037182	-0.232634	2.22093e-08	9.47304e-06	surf2
WT vs ∆eMIC	ENSDARG00000063054	0.381854	2.55375e-08	1.04085e-05	shank3b
WT vs ∆eMIC	ENSDARG00000090986	0.266635	2.55111e-08	1.04085e-05	CENPF (2 of 2)
WT vs ∆eMIC	ENSDARG00000097897	-0.252425	3.09451e-08	1.23384e-05	sgip1a
WT vs ∆eMIC	ENSDARG00000059960	0.202878	3.77639e-08	1.47368e-05	plch2a
WT vs ∆eMIC	ENSDARG00000059809	0.281674	4.53858e-08	1.73421e-05	caska
WT vs ∆eMIC	ENSDARG00000053517	0.478176	5.41603e-08	2.02725e-05	EML5
WT vs ∆eMIC	ENSDARG00000076364	0.180143	5.63845e-08	2.0683e-05	EPB41L1
WT vs ∆eMIC	ENSDARG00000055115	-0.263047	6.33636e-08	2.27873e-05	dtnbp1a
WT vs ∆eMIC	ENSDARG00000059768	-0.235889	7.08399e-08	2.49861e-05	gpatch8
WT vs ∆eMIC	ENSDARG00000089781	-0.505169	7.6506e-08	2.64754e-05	ciz1a
WT vs ∆eMIC	ENSDARG00000079244	0.23474	8.69073e-08	2.95179e-05	pigw
WT vs ∆eMIC	ENSDARG00000101028	-0.20328	9.15688e-08	3.05357e-05	fnbp1b
WT vs ∆eMIC	ENSDARG00000087599	0.247711	9.9723e-08	3.26611e-05	TENM3 (2 of 3)
WT vs ∆eMIC	ENSDARG00000027154	0.341348	1.03926e-07	3.2864e-05	tpd52l2a
WT vs ∆eMIC	ENSDARG00000057255	0.209896	1.03087e-07	3.2864e-05	emc1
WT vs ∆eMIC	ENSDARG00000103232	0.567982	1.33504e-07	4.15016e-05	BX469901.1
WT vs ∆eMIC	ENSDARG00000059432	0.716474	1.60585e-07	4.90881e-05	fsd1l
WT vs ∆eMIC	ENSDARG00000063180	0.24744	1.70409e-07	5.12373e-05	dock3
WT vs ∆eMIC	ENSDARG00000062721	0.227057	1.86412e-07	5.51449e-05	dennd4a
WT vs ∆eMIC	ENSDARG00000042724	0.171292	2.16867e-07	6.31358e-05	supt5h
WT vs ∆eMIC	ENSDARG00000079295	0.259187	3.05809e-07	8.76382e-05	cacna1bb
WT vs ∆eMIC	ENSDARG00000021378	0.249213	3.8843e-07	0.000109603	phf21ab
WT vs ∆eMIC	ENSDARG00000038422	-0.273376	4.48803e-07	0.00012472	entpd4
WT vs ∆eMIC	ENSDARG00000102476	0.317908	4.93776e-07	0.000135169	CABZ01091853.1
WT vs ∆eMIC	ENSDARG00000071090	0.252781	5.08736e-07	0.000137217	actn2b
WT vs ∆eMIC	ENSDARG00000045618	0.219639	5.8674e-07	0.000155962	clta
WT vs ∆eMIC	ENSDARG00000079253	0.312713	6.3171e-07	0.000165517	plch1
WT vs ∆eMIC	ENSDARG00000012593	0.238414	8.84533e-07	0.000228496	col5a1
WT vs ∆eMIC	ENSDARG00000013397	0.23845	1.05586e-06	0.000265282	bnip2
WT vs ∆eMIC	ENSDARG00000036227	-0.419438	1.05101e-06	0.000265282	npvf
WT vs ∆eMIC	ENSDARG00000014875	0.153958	1.08505e-06	0.000268932	abi2b
WT vs ∆eMIC	ENSDARG00000030106	0.282469	1.10576e-06	0.000269099	stmn4
WT vs ∆eMIC	ENSDARG00000043923	-0.235588	1.11507e-06	0.000269099	sox9b
WT vs ∆eMIC	ENSDARG00000077383	0.244211	1.16141e-06	0.000276643	anxa11a
WT vs ∆eMIC	ENSDARG00000025728	-0.148995	1.1893e-06	0.000279653	grin1b
WT vs ∆eMIC	ENSDARG00000103746	0.200109	1.59958e-06	0.000371367	mapkbp1
WT vs ∆eMIC	ENSDARG00000020811	-0.24365	1.6447e-06	0.000377069	efemp2b
WT vs ∆eMIC	ENSDARG00000099412	-0.209167	2.0521e-06	0.00046466	bcan
WT vs ∆eMIC	ENSDARG00000021895	-0.198252	2.08041e-06	0.000465326	disc1
WT vs ∆eMIC	ENSDARG00000009677	0.212827	2.80699e-06	0.000620277	dlg1
WT vs ∆eMIC	ENSDARG00000037628	-0.197528	3.70708e-06	0.000809422	trpt1
WT vs ∆eMIC	ENSDARG00000016494	-0.19304	4.08378e-06	0.000870938	ddc
WT vs ∆eMIC	ENSDARG00000062325	-0.21058	4.04044e-06	0.000870938	shank2
WT vs ∆eMIC	ENSDARG00000020345	0.156524	4.29444e-06	0.000905337	clasp2
WT vs ∆eMIC	ENSDARG00000018319	-0.143765	4.67619e-06	0.000963662	arglu1b
WT vs ∆eMIC	ENSDARG00000078725	0.233147	4.66638e-06	0.000963662	nos1apa
WT vs ∆eMIC	ENSDARG00000071395	-0.14391	5.16318e-06	0.0010522	camk2g1
WT vs ∆eMIC	ENSDARG00000052518	0.244	5.2909e-06	0.00106638	stx4
WT vs ∆eMIC	ENSDARG00000015931	-0.730458	6.43244e-06	0.00126857	SNAP91 (1 of 2)
WT vs ∆eMIC	ENSDARG00000060071	-0.215052	6.40913e-06	0.00126857	PAPD5
WT vs ∆eMIC	ENSDARG00000017591	0.145087	6.80122e-06	0.00132703	fat1a
WT vs ∆eMIC	ENSDARG00000104937	0.313512	7.96573e-06	0.00153789	ptprd
WT vs ∆eMIC	ENSDARG00000063527	-0.145614	8.31996e-06	0.00158955	elmo2
WT vs ∆eMIC	ENSDARG00000037496	-0.154195	8.6378e-06	0.00163326	gria4a
WT vs ∆eMIC	ENSDARG00000062089	0.198802	8.98061e-06	0.00168075	uggt2
WT vs ∆eMIC	ENSDARG00000007836	0.167093	9.20131e-06	0.00170466	ctsla
WT vs ∆eMIC	ENSDARG00000090624	-0.154286	9.55207e-06	0.00175194	ADGRL3 (2 of 2)
WT vs ∆eMIC	ENSDARG00000098955	0.163605	9.79996e-06	0.00177961	ssh2b
WT vs ∆eMIC	ENSDARG00000056691	0.163583	1.08392e-05	0.00194903	cpeb4
WT vs ∆eMIC	ENSDARG00000055945	0.167298	1.1763e-05	0.00209462	asph
WT vs ∆eMIC	ENSDARG00000095614	0.236857	1.324e-05	0.00233496	cacna1eb
WT vs ∆eMIC	ENSDARG00000034007	0.189156	1.52232e-05	0.00264789	prom1b
WT vs ∆eMIC	ENSDARG00000102211	-0.186604	1.53032e-05	0.00264789	csf3a
WT vs ∆eMIC	ENSDARG00000094695	-0.169272	1.57455e-05	0.00269896	si:dkey-204f11.64
WT vs ∆eMIC	ENSDARG00000043589	-0.200758	1.96438e-05	0.00333598	ca4a
WT vs ∆eMIC	ENSDARG00000059003	-0.16582	1.985e-05	0.00334008	strip2
WT vs ∆eMIC	ENSDARG00000076560	0.168942	2.0882e-05	0.00348179	apbb1
WT vs ∆eMIC	ENSDARG00000044569	-0.251833	2.19888e-05	0.0036188	cldn19
WT vs ∆eMIC	ENSDARG00000104295	-0.209738	2.20983e-05	0.0036188	arhgap21a
WT vs ∆eMIC	ENSDARG00000032039	0.176653	2.26458e-05	0.00367564	mxd1
WT vs ∆eMIC	ENSDARG00000093760	-0.224996	2.40209e-05	0.00386463	si:ch211-197h24.9
WT vs ∆eMIC	ENSDARG00000062794	-0.147056	2.97567e-05	0.0047458	trim36
WT vs ∆eMIC	ENSDARG00000041896	0.182045	3.06614e-05	0.00481025	dnajc5ga
WT vs ∆eMIC	ENSDARG00000043394	0.149157	3.06853e-05	0.00481025	si:dkey-71h2.2
WT vs ∆eMIC	ENSDARG00000015970	-0.142864	3.55398e-05	0.00547761	phip
WT vs ∆eMIC	ENSDARG00000098909	-0.190448	3.54007e-05	0.00547761	SHC3
WT vs ∆eMIC	ENSDARG00000086985	0.139968	3.71726e-05	0.00568152	klc4
WT vs ∆eMIC	ENSDARG00000041068	0.156703	4.00387e-05	0.006069	got2a
WT vs ∆eMIC	ENSDARG00000010956	0.146734	4.07357e-05	0.00612404	sh3glb1b
WT vs ∆eMIC	ENSDARG00000004034	0.175259	4.19377e-05	0.00615896	arhgdig
WT vs ∆eMIC	ENSDARG00000006983	-0.139811	4.19754e-05	0.00615896	celf3b
WT vs ∆eMIC	ENSDARG00000032970	0.163238	4.17202e-05	0.00615896	cox4i1
WT vs ∆eMIC	ENSDARG00000056105	0.141288	4.2349e-05	0.00616446	syt11b
WT vs ∆eMIC	ENSDARG00000056112	0.151948	4.29188e-05	0.00619822	pikfyve
WT vs ∆eMIC	ENSDARG00000091359	-0.131377	4.4008e-05	0.00630587	CAMSAP3 (2 of 2)
WT vs ∆eMIC	ENSDARG00000057833	0.198227	5.02991e-05	0.00712872	gulp1b
WT vs ∆eMIC	ENSDARG00000062799	0.191571	5.0528e-05	0.00712872	baiap2a
WT vs ∆eMIC	ENSDARG00000076268	-0.223335	5.18301e-05	0.00725661	C9orf172 (1 of 2)
WT vs ∆eMIC	ENSDARG00000103435	0.131236	5.44354e-05	0.00756364	sorbs1
WT vs ∆eMIC	ENSDARG00000103339	-0.228198	5.89805e-05	0.00813354	si:ch211-193l2.5
WT vs ∆eMIC	ENSDARG00000019426	0.123791	5.99824e-05	0.00820997	trioa
WT vs ∆eMIC	ENSDARG00000021208	-0.148724	6.16303e-05	0.00837305	serpind1
WT vs ∆eMIC	ENSDARG00000040640	-0.14633	6.22483e-05	0.00839483	si:ch73-44m9.3
WT vs ∆eMIC	ENSDARG00000100119	0.131799	6.45199e-05	0.00863766	caskb
WT vs ∆eMIC	ENSDARG00000028099	0.123627	6.95717e-05	0.00924648	sh2d3ca
WT vs ∆eMIC	ENSDARG00000016934	-0.175782	7.35786e-05	0.00957096	ttyh2
WT vs ∆eMIC	ENSDARG00000032238	-0.183305	7.32984e-05	0.00957096	dnm3a
WT vs ∆eMIC	ENSDARG00000077428	0.166108	7.2628e-05	0.00957096	camta1a
WT vs ∆eMIC	ENSDARG00000077364	0.181194	7.65397e-05	0.00988602	mapk9
WT vs ∆eMIC	ENSDARG00000010945	0.134196	8.38935e-05	0.0107601	rapgef6
WT vs ∆eMIC	ENSDARG00000027016	-0.144806	8.73091e-05	0.0111204	gbf1
WT vs ∆eMIC	ENSDARG00000044676	-0.172348	9.00566e-05	0.0113484	GADD45G (3 of 3)
WT vs ∆eMIC	ENSDARG00000077866	-0.171952	9.03365e-05	0.0113484	nostrin
WT vs ∆eMIC	ENSDARG00000037353	-0.164169	9.2932e-05	0.011595	frs2b
WT vs ∆eMIC	ENSDARG00000074307	-0.136129	9.82243e-05	0.0120908	rapgef5b
WT vs ∆eMIC	ENSDARG00000104177	0.163456	9.78094e-05	0.0120908	cpne3
WT vs ∆eMIC	ENSDARG00000034093	0.134679	9.97199e-05	0.012128	dclk2
WT vs ∆eMIC	ENSDARG00000090268	-0.36791	9.98487e-05	0.012128	krtt1c19e
WT vs ∆eMIC	ENSDARG00000004692	0.217701	0.00010279	0.0122699	nabp1a
WT vs ∆eMIC	ENSDARG00000022438	0.163801	0.00010367	0.0122699	cox6a1
WT vs ∆eMIC	ENSDARG00000031427	-0.148724	0.000103001	0.0122699	calm2a
WT vs ∆eMIC	ENSDARG00000061265	0.18875	0.000103693	0.0122699	lmln
WT vs ∆eMIC	ENSDARG00000037905	-0.133619	0.000106068	0.0124705	cacna1aa
WT vs ∆eMIC	ENSDARG00000061099	-0.106346	0.000125711	0.0145011	nfasca
WT vs ∆eMIC	ENSDARG00000093374	-0.135874	0.000125597	0.0145011	EPB41L2
WT vs ∆eMIC	ENSDARG00000102642	0.213179	0.000125316	0.0145011	si:dkey-29n10.3
WT vs ∆eMIC	ENSDARG00000006181	0.224106	0.000128248	0.0147012	hif1aa
WT vs ∆eMIC	ENSDARG00000094590	-0.148274	0.000129207	0.0147192	c2cd5
WT vs ∆eMIC	ENSDARG00000103518	-0.16936	0.000130044	0.0147231	abhd8a
WT vs ∆eMIC	ENSDARG00000077608	-0.179051	0.000137396	0.01546	GPR137B (1 of 2)
WT vs ∆eMIC	ENSDARG00000015822	-0.164296	0.00013905	0.0155508	sesn3
WT vs ∆eMIC	ENSDARG00000055076	-0.177155	0.000143333	0.0159325	nxf1
WT vs ∆eMIC	ENSDARG00000031150	-0.144954	0.000144527	0.0159685	gba3
WT vs ∆eMIC	ENSDARG00000000142	0.152929	0.000145796	0.0160122	C10H5orf28
WT vs ∆eMIC	ENSDARG00000044092	0.132647	0.000146995	0.0160478	atpif1b
WT vs ∆eMIC	ENSDARG00000035553	-0.192515	0.000149294	0.0162023	cx27.5
WT vs ∆eMIC	ENSDARG00000089255	-0.181195	0.000151719	0.0163687	si:ch211-286c4.6
WT vs ∆eMIC	ENSDARG00000070155	-0.203637	0.000153705	0.016486	tuba8l3
WT vs ∆eMIC	ENSDARG00000068096	0.193006	0.00015531	0.0165612	atf5a
WT vs ∆eMIC	ENSDARG00000093269	0.13856	0.000156337	0.0165633	si:ch73-62b13.1
WT vs ∆eMIC	ENSDARG00000099614	-0.13148	0.000157135	0.0165633	si:dkey-29k15.2
WT vs ∆eMIC	ENSDARG00000059483	-0.149268	0.000164707	0.0172623	tead1b
WT vs ∆eMIC	ENSDARG00000059916	-0.118581	0.00016664	0.0173656	hyal1
WT vs ∆eMIC	ENSDARG00000051798	-0.173354	0.000172059	0.0176188	brd1b
WT vs ∆eMIC	ENSDARG00000056892	-0.174852	0.000172912	0.0176188	mpp6a
WT vs ∆eMIC	ENSDARG00000063677	0.14259	0.0001708	0.0176188	ccny
WT vs ∆eMIC	ENSDARG00000092687	-0.15653	0.000172611	0.0176188	si:ch211-130h14.6
WT vs ∆eMIC	ENSDARG00000002506	0.150756	0.00017699	0.0178361	C7H16orf87
WT vs ∆eMIC	ENSDARG00000075670	-0.138542	0.000176274	0.0178361	rereb
WT vs ∆eMIC	ENSDARG00000037995	-0.142441	0.000180785	0.018119	gdf3
WT vs ∆eMIC	ENSDARG00000014233	-0.206588	0.000188647	0.0187904	sept8b
WT vs ∆eMIC	ENSDARG00000102657	0.133024	0.000189533	0.0187904	LMAN2L (2 of 2)
WT vs ∆eMIC	ENSDARG00000005762	-0.148571	0.000191151	0.0188489	col14a1a
WT vs ∆eMIC	ENSDARG00000006370	0.153341	0.000194745	0.0191006	atp6v1h
WT vs ∆eMIC	ENSDARG00000015059	0.115081	0.000206362	0.0201324	daam1a
WT vs ∆eMIC	ENSDARG00000055698	-0.105967	0.000209183	0.0202776	pcnxl2
WT vs ∆eMIC	ENSDARG00000106522	-0.155464	0.000210062	0.0202776
WT vs ∆eMIC	ENSDARG00000009771	0.137611	0.00021934	0.0210624	ppme1
WT vs ∆eMIC	ENSDARG00000103762	0.168931	0.000228869	0.0218629	rln1
WT vs ∆eMIC	ENSDARG00000005783	0.130705	0.000231826	0.0220307	ncanb
WT vs ∆eMIC	ENSDARG00000100263	-0.201476	0.000233467	0.0220722	C6H3orf18
WT vs ∆eMIC	ENSDARG00000062479	0.142779	0.000235258	0.0221275	vcam1
WT vs ∆eMIC	ENSDARG00000044541	0.164019	0.000238177	0.0222878	ppp1r14ba
WT vs ∆eMIC	ENSDARG00000035054	0.140276	0.000244673	0.0227751	pdcd10a
WT vs ∆eMIC	ENSDARG00000089297	-0.169068	0.000245868	0.0227751	si:dkeyp-115d7.2
WT vs ∆eMIC	ENSDARG00000086027	-0.158332	0.000249099	0.0229584	si:ch211-168d23.3
WT vs ∆eMIC	ENSDARG00000059596	0.112016	0.000250881	0.0230071	clip2
WT vs ∆eMIC	ENSDARG00000097617	-0.1281	0.000258269	0.0235667	si:ch211-178n15.1
WT vs ∆eMIC	ENSDARG00000071062	-0.180252	0.000261273	0.0237228	hps5
WT vs ∆eMIC	ENSDARG00000025577	0.13782	0.000266521	0.0240801	zgc:66447
WT vs ∆eMIC	ENSDARG00000034753	-0.104279	0.000269646	0.0242431	tspan3a
WT vs ∆eMIC	ENSDARG00000012387	0.142201	0.000272279	0.0243603	pdha1a
WT vs ∆eMIC	ENSDARG00000074275	-0.164241	0.000274956	0.0244804	limch1a
WT vs ∆eMIC	ENSDARG00000103379	-0.142031	0.000276736	0.0245199	pax6a
WT vs ∆eMIC	ENSDARG00000104244	-0.14381	0.000278282	0.0245383	twsg1a
WT vs ∆eMIC	ENSDARG00000097804	-0.130735	0.000279748	0.0245495	si:ch73-156o22.2
WT vs ∆eMIC	ENSDARG00000043797	0.111816	0.000281831	0.0246146	cdc5l
WT vs ∆eMIC	ENSDARG00000076679	-0.128782	0.000287786	0.0249613	RAI1
WT vs ∆eMIC	ENSDARG00000101785	-0.143347	0.000288522	0.0249613	LAPTM5
WT vs ∆eMIC	ENSDARG00000017740	-0.110667	0.000291997	0.0251432	sec63
WT vs ∆eMIC	ENSDARG00000018619	-0.142744	0.000303332	0.0251738	cers4b
WT vs ∆eMIC	ENSDARG00000054973	-0.116611	0.000302962	0.0251738	itsn2b
WT vs ∆eMIC	ENSDARG00000057484	-0.10499	0.000299923	0.0251738	srsf2a
WT vs ∆eMIC	ENSDARG00000057698	0.137753	0.000301664	0.0251738	ctsd
WT vs ∆eMIC	ENSDARG00000077653	0.173957	0.000295651	0.0251738	rabl6b
WT vs ∆eMIC	ENSDARG00000098661	-0.157141	0.000297989	0.0251738	AL935300.1
WT vs ∆eMIC	ENSDARG00000104312	-0.141078	0.0002946	0.0251738	POU2AF1
WT vs ∆eMIC	ENSDARG00000104741	0.237828	0.000296685	0.0251738	si:ch211-208f21.2
WT vs ∆eMIC	ENSDARG00000011862	0.150815	0.000305634	0.0252506	inaa
WT vs ∆eMIC	ENSDARG00000055279	-0.102973	0.000310504	0.0254597	CU633908.1
WT vs ∆eMIC	ENSDARG00000088898	0.135057	0.000310941	0.0254597	caln1
WT vs ∆eMIC	ENSDARG00000099955	-0.135559	0.000320626	0.026136	CABZ01009880.1
WT vs ∆eMIC	ENSDARG00000010042	-0.196943	0.000325068	0.0263808	dnm1a
WT vs ∆eMIC	ENSDARG00000035924	0.134177	0.000334384	0.0270174	dync1li2
WT vs ∆eMIC	ENSDARG00000055086	0.117554	0.000337972	0.0271875	ggnbp2
WT vs ∆eMIC	ENSDARG00000102216	-0.109425	0.000340622	0.027281	dlg1l
WT vs ∆eMIC	ENSDARG00000103899	0.128608	0.000342935	0.0273468	rabepk
WT vs ∆eMIC	ENSDARG00000060298	-0.132785	0.000348727	0.0275689	nin
WT vs ∆eMIC	ENSDARG00000103294	-0.15158	0.000347751	0.0275689	si:ch211-221j21.3
WT vs ∆eMIC	ENSDARG00000068940	0.158024	0.000360043	0.0283414	atp5ib
WT vs ∆eMIC	ENSDARG00000035434	0.131178	0.000364595	0.0285771	zmat5
WT vs ∆eMIC	ENSDARG00000032795	-0.153947	0.000374842	0.0292552	tmem8a
WT vs ∆eMIC	ENSDARG00000039959	-0.145079	0.000378847	0.0294425	gdnfa
WT vs ∆eMIC	ENSDARG00000105271	-0.147841	0.000380453	0.0294426	SEPT4 (2 of 2)
WT vs ∆eMIC	ENSDARG00000033140	0.167047	0.00038371	0.0295698	desi1a
WT vs ∆eMIC	ENSDARG00000052131	-0.149173	0.000385384	0.0295746	gli3
WT vs ∆eMIC	ENSDARG00000101616	0.186474	0.000389713	0.0297822	ARFGAP1
WT vs ∆eMIC	ENSDARG00000090615	-0.249188	0.00039491	0.0299299	BX957297.1
WT vs ∆eMIC	ENSDARG00000103056	-0.141746	0.000394897	0.0299299	itga4
WT vs ∆eMIC	ENSDARG00000019420	-0.107655	0.000399022	0.0299937	etnk1
WT vs ∆eMIC	ENSDARG00000086505	0.13178	0.000397546	0.0299937	mast3b
WT vs ∆eMIC	ENSDARG00000012796	-0.148574	0.000407768	0.0304019	hnmt
WT vs ∆eMIC	ENSDARG00000061638	-0.141013	0.00040754	0.0304019	dcakd
WT vs ∆eMIC	ENSDARG00000037266	0.163343	0.000413912	0.0304728	myoz2b
WT vs ∆eMIC	ENSDARG00000053475	0.199462	0.000411393	0.0304728	ngb
WT vs ∆eMIC	ENSDARG00000062235	-0.161136	0.000414019	0.0304728	lrrc34
WT vs ∆eMIC	ENSDARG00000102879	-0.108374	0.000415365	0.0304728	myt1b
WT vs ∆eMIC	ENSDARG00000099768	-0.128388	0.000421959	0.0308333	ANKRD7
WT vs ∆eMIC	ENSDARG00000091535	0.144404	0.000436122	0.0317417	ccser2b
WT vs ∆eMIC	ENSDARG00000012671	-0.16671	0.000446135	0.0323421	inhbaa
WT vs ∆eMIC	ENSDARG00000057826	-0.113787	0.000449045	0.0324249	si:ch73-61d6.3
WT vs ∆eMIC	ENSDARG00000058560	0.129622	0.0004552	0.0327405	adrm1
WT vs ∆eMIC	ENSDARG00000062667	0.136841	0.000464778	0.0332988	mpp3b
WT vs ∆eMIC	ENSDARG00000102102	-0.184275	0.000469991	0.0335412	BX649453.2
WT vs ∆eMIC	ENSDARG00000075870	0.13399	0.000473342	0.0335863	triobpa
WT vs ∆eMIC	ENSDARG00000093093	0.142893	0.000474284	0.0335863	adam17b
WT vs ∆eMIC	ENSDARG00000087299	-0.102316	0.000477298	0.0336697	armc9
WT vs ∆eMIC	ENSDARG00000017772	0.120515	0.00048453	0.03379	mdh1aa
WT vs ∆eMIC	ENSDARG00000051785	-0.236868	0.000481176	0.03379	dhx33
WT vs ∆eMIC	ENSDARG00000103725	-0.1091	0.000483319	0.03379	znf341
WT vs ∆eMIC	ENSDARG00000077112	0.156172	0.000486541	0.0338017	si:ch211-180f4.1
WT vs ∆eMIC	ENSDARG00000092252	-0.1525	0.000491466	0.034015	si:dkey-103k4.1
WT vs ∆eMIC	ENSDARG00000060477	0.127637	0.000493743	0.0340441	vps8
WT vs ∆eMIC	ENSDARG00000038835	0.141688	0.000503111	0.034424	ppid
WT vs ∆eMIC	ENSDARG00000068562	-0.125126	0.000501728	0.034424	RBM33 (1 of 2)
WT vs ∆eMIC	ENSDARG00000099843	-0.129075	0.000504882	0.034424	nedd4a
WT vs ∆eMIC	ENSDARG00000063197	0.130052	0.00051756	0.0350837	golga2
WT vs ∆eMIC	ENSDARG00000076134	0.134884	0.000518384	0.0350837	zgc:162972
WT vs ∆eMIC	ENSDARG00000069113	0.123084	0.000531238	0.0356902	dbn1
WT vs ∆eMIC	ENSDARG00000098313	-0.150416	0.000530195	0.0356902	nadka
WT vs ∆eMIC	ENSDARG00000003695	0.117105	0.000534136	0.0357539	vdac3
WT vs ∆eMIC	ENSDARG00000004735	-0.0988291	0.000538578	0.0359202	hnrnpub
WT vs ∆eMIC	ENSDARG00000060687	-0.168119	0.000568895	0.0374906	chd2
WT vs ∆eMIC	ENSDARG00000061304	0.170334	0.000572002	0.0374906	ppp1r9a
WT vs ∆eMIC	ENSDARG00000074085	-0.231159	0.000570026	0.0374906	si:ch1073-188e1.1
WT vs ∆eMIC	ENSDARG00000074508	0.13705	0.000571387	0.0374906	HAP1
WT vs ∆eMIC	ENSDARG00000092759	-0.165998	0.000572345	0.0374906	si:dkey-61p9.9
WT vs ∆eMIC	ENSDARG00000041065	-0.170737	0.000582898	0.0377771	hspb1
WT vs ∆eMIC	ENSDARG00000056806	-0.129001	0.000580593	0.0377771	PDE5A (2 of 2)
WT vs ∆eMIC	ENSDARG00000059128	0.146961	0.000582448	0.0377771	uqcrh
WT vs ∆eMIC	ENSDARG00000012397	-0.148457	0.000586749	0.0378928	eya4
WT vs ∆eMIC	ENSDARG00000042072	0.132631	0.000590331	0.0379156	fbxl17
WT vs ∆eMIC	ENSDARG00000101106	-0.128668	0.000591235	0.0379156	si:ch73-109d9.3
WT vs ∆eMIC	ENSDARG00000005104	0.106034	0.000596499	0.0380157	limk2
WT vs ∆eMIC	ENSDARG00000105824	-0.140916	0.000596943	0.0380157
WT vs ∆eMIC	ENSDARG00000056797	-0.11461	0.000600122	0.0380424	ppp2r2ca
WT vs ∆eMIC	ENSDARG00000105503	-0.127889	0.00060151	0.0380424
WT vs ∆eMIC	ENSDARG00000043843	-0.150151	0.00061674	0.038752	akap7
WT vs ∆eMIC	ENSDARG00000061121	0.102006	0.000616956	0.038752	adgrl3.1
WT vs ∆eMIC	ENSDARG00000003311	-0.197755	0.000623486	0.0390285	pank2
WT vs ∆eMIC	ENSDARG00000039392	-0.117925	0.000626604	0.0390903	wnk1b
WT vs ∆eMIC	ENSDARG00000016710	0.168975	0.000634696	0.0391951	rchy1
WT vs ∆eMIC	ENSDARG00000055108	0.133241	0.000634292	0.0391951	gde1
WT vs ∆eMIC	ENSDARG00000069101	-0.162493	0.000632903	0.0391951	NAPB (2 of 2)
WT vs ∆eMIC	ENSDARG00000098782	-0.161118	0.000642902	0.0395687	cratb
WT vs ∆eMIC	ENSDARG00000006747	-0.101879	0.000646385	0.03965	tmem178b
WT vs ∆eMIC	ENSDARG00000058647	-0.130162	0.000660169	0.0403605	hck
WT vs ∆eMIC	ENSDARG00000004169	0.150971	0.000663079	0.0404038	stmn1a
WT vs ∆eMIC	ENSDARG00000076729	-0.138677	0.000665484	0.0404161	myo9aa
WT vs ∆eMIC	ENSDARG00000001971	-0.142056	0.000680436	0.0410824	cthrc1b
WT vs ∆eMIC	ENSDARG00000076779	0.095105	0.000680935	0.0410824	fam13b
WT vs ∆eMIC	ENSDARG00000031845	-0.150737	0.000692309	0.0414955	mboat2a
WT vs ∆eMIC	ENSDARG00000096601	-0.15977	0.000691743	0.0414955	FAM13C (6 of 7)
WT vs ∆eMIC	ENSDARG00000009783	0.16007	0.000704518	0.0420898	dirc2
WT vs ∆eMIC	ENSDARG00000036375	0.104853	0.00071828	0.04236	cyfip2
WT vs ∆eMIC	ENSDARG00000062192	-0.139119	0.000713711	0.04236	TBC1D8B
WT vs ∆eMIC	ENSDARG00000069728	0.138218	0.000716597	0.04236	rpz3
WT vs ∆eMIC	ENSDARG00000103735	-0.186072	0.000717215	0.04236	elovl1b
WT vs ∆eMIC	ENSDARG00000004672	0.10797	0.000729878	0.0426684	ptk2ab
WT vs ∆eMIC	ENSDARG00000005186	-0.115875	0.000729121	0.0426684	sp4
WT vs ∆eMIC	ENSDARG00000028118	-0.105328	0.000730487	0.0426684	dscamb
WT vs ∆eMIC	ENSDARG00000012874	0.159263	0.000741778	0.0431903	snap23.1
WT vs ∆eMIC	ENSDARG00000100149	-0.118323	0.000747946	0.0434116	axin2
WT vs ∆eMIC	ENSDARG00000058553	-0.142287	0.000753052	0.0435701	sprb
WT vs ∆eMIC	ENSDARG00000019098	-0.167318	0.000756992	0.0436603	cd82a
WT vs ∆eMIC	ENSDARG00000030154	-0.129887	0.000762436	0.0438345	pak7
WT vs ∆eMIC	ENSDARG00000069603	-0.120826	0.000764792	0.0438345	taok1a
WT vs ∆eMIC	ENSDARG00000100426	-0.159743	0.00077145	0.0440784	fam167b
WT vs ∆eMIC	ENSDARG00000044016	-0.128588	0.000782554	0.044574	myo6a
WT vs ∆eMIC	ENSDARG00000015876	-0.122959	0.000789154	0.0448108	npas3b
WT vs ∆eMIC	ENSDARG00000090980	0.139651	0.000793548	0.0449212	apof
WT vs ∆eMIC	ENSDARG00000079483	-0.118694	0.000800327	0.0451655	CLIP1 (2 of 2)
WT vs ∆eMIC	ENSDARG00000031388	0.1409	0.00080426	0.0452483	dctn2
WT vs ∆eMIC	ENSDARG00000062487	-0.157799	0.000806816	0.0452532	si:dkey-6n6.1
WT vs ∆eMIC	ENSDARG00000101200	-0.169708	0.000814976	0.0455716	zgc:112964
WT vs ∆eMIC	ENSDARG00000007245	0.160935	0.000822858	0.0458725	rundc3aa
WT vs ∆eMIC	ENSDARG00000004939	0.12921	0.000831868	0.0462342	mtdhb
WT vs ∆eMIC	ENSDARG00000014973	0.131932	0.000834743	0.0462538	ntng1a
WT vs ∆eMIC	ENSDARG00000019644	0.151555	0.000838624	0.0463289	ldhba
WT vs ∆eMIC	ENSDARG00000078761	0.131764	0.00084422	0.046498	RMDN2
WT vs ∆eMIC	ENSDARG00000098574	-0.101613	0.000847551	0.0465417	srsf11
WT vs ∆eMIC	ENSDARG00000057531	0.135006	0.000851291	0.0466075	pgap3
WT vs ∆eMIC	ENSDARG00000007697	-0.187836	0.000860862	0.0468476	fabp7a
WT vs ∆eMIC	ENSDARG00000063021	0.139144	0.000863338	0.0468476	rpain
WT vs ∆eMIC	ENSDARG00000091513	0.102759	0.000861792	0.0468476	C1H3orf70 (2 of 2)
WT vs ∆eMIC	ENSDARG00000092394	0.133867	0.000867866	0.0469544	dcun1d4
WT vs ∆eMIC	ENSDARG00000021811	-0.12568	0.000880986	0.047524	calm1a
WT vs ∆eMIC	ENSDARG00000100456	0.114266	0.000885119	0.0476069	ptk2aa
WT vs ∆eMIC	ENSDARG00000056732	-0.189208	0.000903297	0.0484426	her4.1
WT vs ∆eMIC	ENSDARG00000037997	0.158409	0.000909822	0.0486503	tubb5
WT vs ∆eMIC	ENSDARG00000009023	0.104517	0.000947029	0.0488079	ankrd28b
WT vs ∆eMIC	ENSDARG00000012137	-0.154451	0.00092178	0.0488079	cyp46a1.1
WT vs ∆eMIC	ENSDARG00000024314	0.138404	0.000934351	0.0488079	herpud1
WT vs ∆eMIC	ENSDARG00000043416	0.118509	0.00094398	0.0488079	tnfaip2a
WT vs ∆eMIC	ENSDARG00000055099	-0.117738	0.000938352	0.0488079	fam184b
WT vs ∆eMIC	ENSDARG00000059231	-0.145895	0.000945961	0.0488079	hephl1a
WT vs ∆eMIC	ENSDARG00000059818	-0.171551	0.000941778	0.0488079	kif5ab
WT vs ∆eMIC	ENSDARG00000061800	-0.164078	0.000945863	0.0488079	OCEL1
WT vs ∆eMIC	ENSDARG00000061990	0.161664	0.000931158	0.0488079	kcnh4b
WT vs ∆eMIC	ENSDARG00000075327	-0.108144	0.000947364	0.0488079	dock10
WT vs ∆eMIC	ENSDARG00000087666	-0.1702	0.000944209	0.0488079	fibpb
WT vs ∆eMIC	ENSDARG00000092569	0.292748	0.000930252	0.0488079	si:dkey-73n10.7p
WT vs ∆eMIC	ENSDARG00000092873	0.131403	0.000939687	0.0488079	zgc:193541
WT vs ∆eMIC	ENSDARG00000019962	0.109716	0.000962125	0.0494295	dopey1
WT vs ∆eMIC	ENSDARG00000011422	-0.138253	0.000971425	0.0497679	ryr1a
WT vs ∆eMIC	ENSDARG00000043257	0.16189	0.000978356	0.0498445	ckbb
WT vs ∆eMIC	ENSDARG00000069744	0.134104	0.000977604	0.0498445	mos
WT vs ∆eMIC	ENSDARG00000005945	0.103167	0.000983445	0.0499104	sart1
WT vs ∆eMIC	ENSDARG00000016154	-0.179527	0.000987813	0.0499104	zfp36l1a
WT vs ∆eMIC	ENSDARG00000045230	0.230023	0.000986369	0.0499104	cox6b1

## Sheet: Fig5C Bulk2 GO WT vs ∆eMIC
ONTOLOGY	ID	Description	BgRatio	RichFactor	FoldEnrichment	zScore	pvalue	p.adjust	qvalue	geneID	Count	Category	GeneRatio
CC	GO:0097060	synaptic membrane	186/13830	0.0430108	4.68377	4.86931	0.000315942	0.0195884	0.0172937	snap91b/grin1b/gria4a/itsn2b/shank2b/kcnma1a/snap91a/dlg1b	8	downregulated	0.0629921
BP	GO:0006898	receptor-mediated endocytosis	84/13367	0.0833333	8.771	6.99724	1.46161e-05	0.00286423	0.00276211	dnm1a/snap91b/dnm3a/si:ch211-204c21.1/itsn2b/snap91a/nedd4a	7	downregulated	0.0551181
BP	GO:0099003	vesicle-mediated transport in synapse	94/13367	0.0744681	7.83791	6.51571	3.05381e-05	0.00355005	0.00342348	dnm1a/snap91b/dnm3a/itsn2b/dtnbp1a/napbb/snap91a	7	downregulated	0.0551181
CC	GO:0005905	clathrin-coated pit	39/13830	0.153846	16.7535	9.48419	1.35555e-06	0.000168088	0.000148397	snap91b/myo6a/si:ch211-204c21.1/sgip1a/snap91a/sgip1b	6	downregulated	0.0472441
BP	GO:0048489	synaptic vesicle transport	21/13367	0.238095	25.06	10.8066	1.28855e-06	0.00048406	0.000466802	dnm1a/snap91b/dnm3a/dtnbp1a/snap91a	5	downregulated	0.0393701
BP	GO:0048488	synaptic vesicle endocytosis	35/13367	0.142857	15.036	8.14307	1.84789e-05	0.00286423	0.00276211	dnm1a/snap91b/dnm3a/itsn2b/snap91a	5	downregulated	0.0393701
BP	GO:0070142	synaptic vesicle budding	10/13367	0.4	42.1008	12.7337	1.56148e-06	0.00048406	0.000466802	dnm1a/snap91b/dnm3a/snap91a	4	downregulated	0.0314961
CC	GO:0005938	cell cortex	137/13830	0.0875912	7.91756	8.60617	3.69207e-08	6.35037e-06	5.28549e-06	clasp1a/sptan1/dctn1a/clasp2/exoc1/tnfaip2a/clta/fryb/clip2/dbn1/actn2b/exoc7	12	upregulated	0.0784314
BP	GO:1902903	regulation of supramolecular fiber organization	147/13367	0.0544218	4.94868	5.0762	0.000217397	0.0467947	0.0428501	clasp1a/sptan1/clasp2/zgc:66447/cyfip2/baiap2a/dbn1/ssh2b	8	upregulated	0.0544218
BP	GO:0070507	regulation of microtubule cytoskeleton organization	67/13367	0.0895522	8.14316	6.18081	9.17609e-05	0.0395031	0.0361731	stmn1a/clasp1a/clasp2/zgc:66447/stmn4/dync1li2	6	upregulated	0.0408163
BP	GO:1902850	microtubule cytoskeleton organization involved in mitosis	78/13367	0.0769231	6.99477	5.59909	0.000213902	0.0467947	0.0428501	clasp1a/dctn1a/clasp2/dctn2/dync1li2/tacc2	6	upregulated	0.0408163
CC	GO:0014069	postsynaptic density	110/13830	0.0545455	4.93048	4.37734	0.00138311	0.0297368	0.0247504	dlg1a/cpeb4a/shank1/ppp1r9a/shank3b/dbn1	6	upregulated	0.0392157
BP	GO:0031110	regulation of microtubule polymerization or depolymerization	37/13367	0.135135	12.2881	7.25021	4.93209e-05	0.0395031	0.0361731	stmn1a/clasp1a/clasp2/zgc:66447/stmn4	5	upregulated	0.0340136
CC	GO:0070069	cytochrome complex	30/13830	0.133333	12.0523	6.40942	0.000315456	0.0253348	0.0210865	cox6a1/cox4i1/cox6b1/uqcrh	4	upregulated	0.0261438
CC	GO:0030427	site of polarized growth	42/13830	0.0952381	8.60878	5.22317	0.00116246	0.0297368	0.0247504	fryb/cpeb4a/zfyve27/dbn1	4	upregulated	0.0261438
CC	GO:0099023	vesicle tethering complex	46/13830	0.0869565	7.86019	4.92916	0.0016378	0.0301355	0.0250822	exoc1/tnfaip2a/vps8/exoc7	4	upregulated	0.0261438
CC	GO:0000145	exocyst	14/13830	0.214286	19.3697	7.27314	0.000441885	0.0253348	0.0210865	exoc1/tnfaip2a/exoc7	3	upregulated	0.0196078
CC	GO:0099738	cell cortex region	17/13830	0.176471	15.9516	6.52398	0.000805632	0.0297368	0.0247504	clasp1a/clasp2/clta	3	upregulated	0.0196078
CC	GO:0045277	respiratory chain complex IV	22/13830	0.136364	12.3262	5.6231	0.00175207	0.0301355	0.0250822	cox6a1/cox4i1/cox6b1	3	upregulated	0.0196078
CC	GO:0030864	cortical actin cytoskeleton	26/13830	0.115385	10.4299	5.09021	0.0028639	0.0410492	0.0341658	sptan1/dbn1/actn2b	3	upregulated	0.0196078

## Sheet: Fig S5 DEGs WT, HET, ∆eMIC
Comparison	ENSEMBL	Gene_name	baseMean	log2FoldChange	lfcSE	pvalue	padj
WT vs ∆eMIC	ENSDARG00000078187	slc12a5b	6732.5	1.52699	0.0644917	3.93621e-125	6.62424e-121
WT vs ∆eMIC	ENSDARG00000087887	PHF21B	5747.58	1.16324	0.0664332	5.82657e-70	4.90277e-66
WT vs ∆eMIC	ENSDARG00000099137	LTBP4	1516.52	1.83117	0.109375	3.10129e-64	1.73972e-60
WT vs ∆eMIC	ENSDARG00000019743	dctn1a	5499.77	1.08141	0.067054	5.70878e-60	2.40183e-56
WT vs ∆eMIC	ENSDARG00000061603	sorbs2b	6373.53	0.960415	0.0701758	2.32243e-43	7.81683e-40
WT vs ∆eMIC	ENSDARG00000059432	fsd1l	3540.9	1.07213	0.0798487	2.07873e-42	5.83048e-39
WT vs ∆eMIC	ENSDARG00000074465	VPS13C	6070.37	0.80332	0.0661445	3.40621e-35	8.18902e-32
WT vs ∆eMIC	ENSDARG00000087188	nfil3-6	4132.28	1.0335	0.0873914	1.45366e-33	3.05796e-30
WT vs ∆eMIC	ENSDARG00000100145	DNM3 (2 of 2)	5405.4	-0.844182	0.0733195	5.09601e-32	9.52897e-29
WT vs ∆eMIC	ENSDARG00000053205	ppfia4	2550.26	0.973382	0.0937977	1.49055e-26	2.50845e-23
WT vs ∆eMIC	ENSDARG00000013379	ppp6r3	7523.18	0.636467	0.0623457	9.01177e-26	1.37872e-22
WT vs ∆eMIC	ENSDARG00000056001	fryb	25426.9	0.526728	0.0516819	1.13928e-25	1.59775e-22
WT vs ∆eMIC	ENSDARG00000103479	ptprfa	9668.77	0.590171	0.0585387	3.45875e-25	4.47749e-22
WT vs ∆eMIC	ENSDARG00000063054	shank3b	5340.68	0.731493	0.0750958	1.03908e-23	1.24905e-20
WT vs ∆eMIC	ENSDARG00000063358	micu1	4500.77	0.678555	0.0730419	7.76935e-22	8.71669e-19
WT vs ∆eMIC	ENSDARG00000053517	EML5	2965.71	0.80054	0.0867544	1.11883e-21	1.1768e-18
WT vs ∆eMIC	ENSDARG00000043019	exoc1	6701.89	0.63256	0.0677831	1.26682e-21	1.25408e-18
WT vs ∆eMIC	ENSDARG00000015931	SNAP91 (1 of 2)	17280	-0.5216	0.0566286	1.58675e-21	1.48352e-18
WT vs ∆eMIC	ENSDARG00000103002	nptna	12011.8	0.589927	0.0674004	1.0641e-19	9.42511e-17
WT vs ∆eMIC	ENSDARG00000005479	tenm3	34777.8	0.516016	0.0591951	1.47365e-19	1.24e-16
WT vs ∆eMIC	ENSDARG00000025011	synj1	13844.2	0.47252	0.0547296	2.29906e-19	1.75868e-16
WT vs ∆eMIC	ENSDARG00000044319	fstl4	964.959	1.11884	0.128376	2.27115e-19	1.75868e-16
WT vs ∆eMIC	ENSDARG00000104937	ptprd	38295.1	0.481484	0.0559657	4.08309e-19	2.98758e-16
WT vs ∆eMIC	ENSDARG00000019231	spna2	35073.5	0.420765	0.0489888	4.82811e-19	3.38551e-16
WT vs ∆eMIC	ENSDARG00000096920	srrm3	1487.44	-0.961973	0.113396	9.54349e-19	6.42429e-16
WT vs ∆eMIC	ENSDARG00000079253	plch1	4195.17	0.634609	0.0782126	2.44687e-17	1.58378e-14
WT vs ∆eMIC	ENSDARG00000060539	shank1	2446.52	0.878748	0.110232	7.53619e-17	4.69728e-14
WT vs ∆eMIC	ENSDARG00000059835	zfyve27	1769.72	0.790892	0.10009	1.55029e-16	9.31781e-14
WT vs ∆eMIC	ENSDARG00000006396	nrcama	4079.99	0.558409	0.0794345	9.97685e-14	5.78967e-11
WT vs ∆eMIC	ENSDARG00000076689	gramd1a	6987.67	0.461992	0.0678738	4.51115e-13	2.5306e-10
WT vs ∆eMIC	ENSDARG00000017591	fat1a	16126.5	0.371461	0.0554079	1.14419e-12	6.21146e-10
WT vs ∆eMIC	ENSDARG00000098809	snap91	15656.8	-0.389913	0.0584521	1.37966e-12	7.25572e-10
WT vs ∆eMIC	ENSDARG00000052942	aspg	1888.57	0.633014	0.0973958	3.83681e-12	1.95665e-09
WT vs ∆eMIC	ENSDARG00000079295	cacna1bb	2820.63	0.550607	0.0890662	3.68097e-11	1.82197e-08
WT vs ∆eMIC	ENSDARG00000034503	per2	13436	0.44445	0.0736946	9.29899e-11	4.47122e-08
WT vs ∆eMIC	ENSDARG00000059809	caska	4546.66	0.433183	0.0738794	2.15388e-10	1.00688e-07
WT vs ∆eMIC	ENSDARG00000087599	TENM3 (2 of 3)	7056.36	0.439464	0.075103	2.44695e-10	1.11297e-07
WT vs ∆eMIC	ENSDARG00000104701	map7d1b	9350.86	0.35179	0.0611176	4.82609e-10	2.13732e-07
WT vs ∆eMIC	ENSDARG00000103333	baiap2b	2873.42	0.493731	0.0852739	4.98748e-10	2.15216e-07
WT vs ∆eMIC	ENSDARG00000061121	adgrl3.1	15855.2	0.337038	0.0587357	5.32355e-10	2.23975e-07
WT vs ∆eMIC	ENSDARG00000078725	nos1apa	2053.72	0.560219	0.0986192	6.35474e-10	2.60839e-07
WT vs ∆eMIC	ENSDARG00000062687	KCNH7	1646.99	0.595034	0.107306	1.37563e-09	5.512e-07
WT vs ∆eMIC	ENSDARG00000039966	prom1a	3962.11	0.48714	0.0881714	1.57758e-09	6.17423e-07
WT vs ∆eMIC	ENSDARG00000059815	oaz2b	1027.18	0.710706	0.129582	1.87668e-09	7.17787e-07
WT vs ∆eMIC	ENSDARG00000090986	CENPF (2 of 2)	3240.8	0.448022	0.0815497	2.06285e-09	7.71462e-07
WT vs ∆eMIC	ENSDARG00000015174	atp6v0a1b	12528.6	0.312099	0.057671	3.4611e-09	1.26623e-06
WT vs ∆eMIC	ENSDARG00000079977	nhsb	10206.6	0.356377	0.0663057	4.05957e-09	1.43032e-06
WT vs ∆eMIC	ENSDARG00000021735	cacna1ba	6683.6	0.37011	0.0688891	4.07959e-09	1.43032e-06
WT vs ∆eMIC	ENSDARG00000075513	ccdc136a	4178.45	0.478128	0.0894607	4.42658e-09	1.5203e-06
WT vs ∆eMIC	ENSDARG00000053091	DAB2	2472.4	-0.565687	0.108163	7.36335e-09	2.47836e-06
WT vs ∆eMIC	ENSDARG00000027154	tpd52l2a	2299.73	0.494442	0.0953833	1.00515e-08	3.31679e-06
WT vs ∆eMIC	ENSDARG00000053617	camk2a	2330.6	0.546175	0.107147	1.7716e-08	5.7335e-06
WT vs ∆eMIC	ENSDARG00000101234	nsmfb	3550.09	0.421742	0.0833985	2.06629e-08	6.56104e-06
WT vs ∆eMIC	ENSDARG00000057074	rpgrb	3017.94	-0.420385	0.0866714	5.93518e-08	1.84969e-05
WT vs ∆eMIC	ENSDARG00000007824	camta1b	24839.4	0.329048	0.068606	6.07851e-08	1.85991e-05
WT vs ∆eMIC	ENSDARG00000062790	TACC2	19635.8	0.278873	0.0582909	9.09473e-08	2.73313e-05
WT vs ∆eMIC	ENSDARG00000010280	clasp1a	10353	0.278823	0.0591535	1.56237e-07	4.61282e-05
WT vs ∆eMIC	ENSDARG00000062799	baiap2a	1485.81	0.55794	0.120724	1.68636e-07	4.89305e-05
WT vs ∆eMIC	ENSDARG00000075041	fmnl2b	15836.8	0.302611	0.0643187	1.81056e-07	5.16438e-05
WT vs ∆eMIC	ENSDARG00000043932	stmn4l	10755.6	0.345695	0.0752072	2.27224e-07	6.37325e-05
WT vs ∆eMIC	ENSDARG00000063180	dock3	3636.5	0.468853	0.103663	2.5682e-07	7.0853e-05
WT vs ∆eMIC	ENSDARG00000013655	tpd52l2b	5659.91	0.322662	0.0713855	2.63707e-07	7.15795e-05
WT vs ∆eMIC	ENSDARG00000103442	si:ch211-193l2.3	1475.51	-0.529957	0.117672	3.05472e-07	8.15997e-05
WT vs ∆eMIC	ENSDARG00000103746	mapkbp1	2303.43	0.441645	0.0982758	3.30151e-07	8.68142e-05
WT vs ∆eMIC	ENSDARG00000095614	cacna1eb	1839.05	0.467399	0.10527	4.08047e-07	0.000105646
WT vs ∆eMIC	ENSDARG00000036848	slc43a2a	7028.92	0.330273	0.0744052	4.57538e-07	0.000116665
WT vs ∆eMIC	ENSDARG00000054036	rnf34b	734.416	0.69505	0.158479	4.85161e-07	0.000121862
WT vs ∆eMIC	ENSDARG00000077428	camta1a	9433.37	0.274057	0.0629742	7.9184e-07	0.000195969
WT vs ∆eMIC	ENSDARG00000087229	exoc7	4859.41	0.33249	0.0775572	8.84025e-07	0.000215612
WT vs ∆eMIC	ENSDARG00000059768	gpatch8	21548.2	-0.222603	0.0527283	1.61595e-06	0.000388499
WT vs ∆eMIC	ENSDARG00000079840	kcnma1a	19876.7	-0.222584	0.0533011	1.71447e-06	0.000406377
WT vs ∆eMIC	ENSDARG00000091756	insm1a	10861.7	-0.251458	0.0611505	2.10091e-06	0.000491058
WT vs ∆eMIC	ENSDARG00000091962	RUNDC1	1665.69	0.484806	0.119804	2.28701e-06	0.000527235
WT vs ∆eMIC	ENSDARG00000018809	abhd3	2004.18	0.435884	0.107827	2.47282e-06	0.000557311
WT vs ∆eMIC	ENSDARG00000042845	oxt	872.895	0.661117	0.164878	2.48371e-06	0.000557311
WT vs ∆eMIC	ENSDARG00000055076	nxf1	8421.69	-0.24806	0.0642796	3.16829e-06	0.000701567
WT vs ∆eMIC	ENSDARG00000076833	atp1b1b	11422.7	0.242243	0.0595171	3.44769e-06	0.000753522
WT vs ∆eMIC	ENSDARG00000077709	iqsec2	5189.77	0.343364	0.0874327	3.93202e-06	0.000848359
WT vs ∆eMIC	ENSDARG00000006691	rpl12	19485.2	-0.21855	0.0555282	5.21556e-06	0.00111105
WT vs ∆eMIC	ENSDARG00000009677	dlg1	4026.89	0.326158	0.0865019	7.95328e-06	0.00167307
WT vs ∆eMIC	ENSDARG00000011201	rplp2l	8523.58	-0.242305	0.0644956	8.2336e-06	0.00171066
WT vs ∆eMIC	ENSDARG00000076364	EPB41L1	19960.3	0.187306	0.0538596	8.56858e-06	0.00173736
WT vs ∆eMIC	ENSDARG00000062721	dennd4a	3542.69	0.325258	0.0870844	8.49756e-06	0.00173736
WT vs ∆eMIC	ENSDARG00000027828	grin1a	25371.6	0.199316	0.0521927	9.68073e-06	0.00193949
WT vs ∆eMIC	ENSDARG00000100588	rpl36	9699.25	-0.227162	0.060705	1.12066e-05	0.00221878
WT vs ∆eMIC	ENSDARG00000020345	clasp2	32679.3	0.192013	0.0507362	1.15463e-05	0.00225945
WT vs ∆eMIC	ENSDARG00000003046	sorbs2a	3130.18	0.337031	0.0911804	1.25961e-05	0.00243655
WT vs ∆eMIC	ENSDARG00000004735	hnrnpub	25269.5	-0.21564	0.0604532	2.00653e-05	0.00383727
WT vs ∆eMIC	ENSDARG00000094426	her4.2	1931.37	-0.37285	0.107181	2.03702e-05	0.0038518
WT vs ∆eMIC	ENSDARG00000030106	stmn4	15441.7	0.245933	0.0691467	2.13879e-05	0.00399931
WT vs ∆eMIC	ENSDARG00000069951	eef1a1b	3106.27	0.33381	0.0962544	2.38467e-05	0.0043816
WT vs ∆eMIC	ENSDARG00000098955	ssh2b	1809.21	0.373487	0.108331	2.39531e-05	0.0043816
WT vs ∆eMIC	ENSDARG00000021864	rplp1	15541	-0.234725	0.0675819	2.45958e-05	0.00440343
WT vs ∆eMIC	ENSDARG00000003203	rhcga	85.0755	1.91007	0.588618	2.44362e-05	0.00440343
WT vs ∆eMIC	ENSDARG00000051783	rplp0	49158	-0.175086	0.0492387	2.72721e-05	0.00483118
WT vs ∆eMIC	ENSDARG00000053301	insm1b	7580.48	-0.259647	0.0747694	2.87017e-05	0.00503148
WT vs ∆eMIC	ENSDARG00000103339	si:ch211-193l2.5	1516.47	-0.471103	0.139749	2.98269e-05	0.00517481
WT vs ∆eMIC	ENSDARG00000059960	plch2a	5677.14	0.293832	0.0859437	3.01491e-05	0.00517734
WT vs ∆eMIC	ENSDARG00000041065	hspb1	105.208	-0.0366676	0.074227	3.19882e-05	0.00543766
WT vs ∆eMIC	ENSDARG00000033840	fat3a	5085.41	0.273785	0.0813429	3.53078e-05	0.00594195
WT vs ∆eMIC	ENSDARG00000023298	rps27.1	13295.6	-0.215535	0.0629589	3.96762e-05	0.00656093
WT vs ∆eMIC	ENSDARG00000015531	slc4a8	5888.16	0.264508	0.078348	3.97656e-05	0.00656093
WT vs ∆eMIC	ENSDARG00000023062	cyr61	722.976	-0.604419	0.188146	4.56044e-05	0.00745124
WT vs ∆eMIC	ENSDARG00000077653	rabl6b	2705.52	0.369334	0.113573	4.95508e-05	0.00801817
WT vs ∆eMIC	ENSDARG00000035400	btf3	14724.2	-0.220315	0.065841	5.12556e-05	0.00813755
WT vs ∆eMIC	ENSDARG00000055066	zdhhc20a	648.433	0.554052	0.172611	5.10424e-05	0.00813755
WT vs ∆eMIC	ENSDARG00000028335	hmga1a	32910.7	-0.184355	0.0578806	6.15297e-05	0.00953163
WT vs ∆eMIC	ENSDARG00000087386	pcp4b	5185.49	0.244324	0.0749655	6.17356e-05	0.00953163
WT vs ∆eMIC	ENSDARG00000045095	elac1	923.15	0.467311	0.147573	6.07451e-05	0.00953163
WT vs ∆eMIC	ENSDARG00000057556	C21H18orf32	15693.8	-0.185473	0.0565338	6.31599e-05	0.00966289
WT vs ∆eMIC	ENSDARG00000007241	mycb	8516.86	-0.203671	0.0635196	9.11177e-05	0.0137254
WT vs ∆eMIC	ENSDARG00000032725	rps27a	17695.9	-0.17927	0.0554239	9.13448e-05	0.0137254
WT vs ∆eMIC	ENSDARG00000053544	hspa4l	3722.39	0.267329	0.0848205	0.000101224	0.0150752
WT vs ∆eMIC	ENSDARG00000045944	slc6a1a	12002.6	0.190652	0.0607448	0.000123748	0.018268
WT vs ∆eMIC	ENSDARG00000034897	rps10	17946.7	-0.170343	0.0551843	0.000131876	0.0192986
WT vs ∆eMIC	ENSDARG00000006316	rpl23a	13772.6	-0.183507	0.0610544	0.000139839	0.0202875
WT vs ∆eMIC	ENSDARG00000088030	rpl35a	8652.97	-0.239528	0.0774133	0.000145261	0.020894
WT vs ∆eMIC	ENSDARG00000004232	dlb	2906.88	-0.291107	0.0987111	0.000147959	0.0211017
WT vs ∆eMIC	ENSDARG00000011405	rps9	22765.2	-0.167899	0.0545921	0.000153994	0.0211666
WT vs ∆eMIC	ENSDARG00000053475	ngb	5290.75	0.223169	0.0743657	0.000152363	0.0211666
WT vs ∆eMIC	ENSDARG00000041896	dnajc5ga	2730.35	0.269559	0.0912447	0.000151985	0.0211666
WT vs ∆eMIC	ENSDARG00000026902	cryzl1	1114.04	0.430252	0.149522	0.00015044	0.0211666
WT vs ∆eMIC	ENSDARG00000009208	prkcda	593.025	0.505664	0.176471	0.000154703	0.0211666
WT vs ∆eMIC	ENSDARG00000103715	BX510949.1	701.816	-0.505289	0.180518	0.000169028	0.0225222
WT vs ∆eMIC	ENSDARG00000095743	sox11b	23061.7	-0.18467	0.0583559	0.000168973	0.0225222
WT vs ∆eMIC	ENSDARG00000070849	rps15	17287.2	-0.167648	0.0557857	0.000169963	0.0225222
WT vs ∆eMIC	ENSDARG00000056112	pikfyve	5399.66	0.236157	0.0799624	0.000169636	0.0225222
WT vs ∆eMIC	ENSDARG00000037071	rps26	4661.85	-0.236378	0.0825373	0.00017242	0.0226692
WT vs ∆eMIC	ENSDARG00000058451	rpl6	33550.5	-0.160474	0.0517678	0.000176802	0.0230652
WT vs ∆eMIC	ENSDARG00000002285	mcoln1a	1884.93	-0.308921	0.10801	0.000180547	0.0233725
WT vs ∆eMIC	ENSDARG00000056331	ahcyl1	4116.6	0.239694	0.0827341	0.000184094	0.0236498
WT vs ∆eMIC	ENSDARG00000035871	rpl30	16315.5	-0.182708	0.0607449	0.000186462	0.0237724
WT vs ∆eMIC	ENSDARG00000006413	rpl38	5381.24	-0.240231	0.0827308	0.000188027	0.0237918
WT vs ∆eMIC	ENSDARG00000013307	rpl19	22627	-0.162612	0.053633	0.000191162	0.0240004
WT vs ∆eMIC	ENSDARG00000100499	CPEB4 (2 of 2)	6049.51	0.208842	0.0708856	0.00019472	0.0240004
WT vs ∆eMIC	ENSDARG00000102025	znf644b	2607.03	0.270297	0.0940654	0.000194755	0.0240004
WT vs ∆eMIC	ENSDARG00000103908	FH (2 of 2)	987.054	0.389269	0.138705	0.00019538	0.0240004
WT vs ∆eMIC	ENSDARG00000025847	sox12	10131.8	-0.193189	0.0652677	0.000201989	0.0246096
WT vs ∆eMIC	ENSDARG00000029533	rpl18	19722.3	-0.170976	0.056912	0.000203265	0.0246096
WT vs ∆eMIC	ENSDARG00000041619	gnb2l1	35413.2	-0.153815	0.053917	0.000207429	0.0249345
WT vs ∆eMIC	ENSDARG00000016721	sdha	12702.6	0.188836	0.0642329	0.000222063	0.0265042
WT vs ∆eMIC	ENSDARG00000069361	spa17	2282.24	0.28229	0.0998257	0.000228075	0.0270301
WT vs ∆eMIC	ENSDARG00000055115	dtnbp1a	2076.15	-0.286309	0.102613	0.000230274	0.0270998
WT vs ∆eMIC	ENSDARG00000014867	rpl8	25902.8	-0.158182	0.0529464	0.00023399	0.027346
WT vs ∆eMIC	ENSDARG00000074908	col6a1	687	0.498324	0.185175	0.000245162	0.028454
WT vs ∆eMIC	ENSDARG00000015790	atp1b3a	10826.7	0.180658	0.0619401	0.000252286	0.0290803
WT vs ∆eMIC	ENSDARG00000098856	RYR2	4580.2	0.237478	0.0816146	0.000257058	0.0294287
WT vs ∆eMIC	ENSDARG00000018319	arglu1b	6391.41	-0.194723	0.0690662	0.000276486	0.0314391
WT vs ∆eMIC	ENSDARG00000056836	si:ch211-125o16.4	40.9685	1.84779	0.734801	0.000283345	0.0320028
WT vs ∆eMIC	ENSDARG00000039269	arg2	9204.57	0.219767	0.0787737	0.000290957	0.0326435
WT vs ∆eMIC	ENSDARG00000036629	rps14	17858.4	-0.162361	0.0559777	0.000301103	0.033558
WT vs ∆eMIC	ENSDARG00000027065	slc38a3a	5308.87	0.208671	0.0748591	0.000311281	0.0344641
WT vs ∆eMIC	ENSDARG00000034291	rpl37	10693.3	-0.185423	0.0658315	0.000325223	0.0355401
WT vs ∆eMIC	ENSDARG00000023445	atp2b3b	17291.1	0.163044	0.0566517	0.000324886	0.0355401
WT vs ∆eMIC	ENSDARG00000036107	txnipa	6563.6	-0.231111	0.0869309	0.000334426	0.0363101
WT vs ∆eMIC	ENSDARG00000054818	rpl32	15643.3	-0.16941	0.0578037	0.000349455	0.0376986
WT vs ∆eMIC	ENSDARG00000056250	add3b	683.615	0.498616	0.197843	0.000384914	0.0412593
WT vs ∆eMIC	ENSDARG00000059280	hoxd3a	3984.12	-0.216518	0.0807058	0.000397086	0.0422465
WT vs ∆eMIC	ENSDARG00000015862	rpl5b	21343.2	-0.159412	0.0565857	0.000399144	0.0422465
WT vs ∆eMIC	ENSDARG00000100456	ptk2aa	2289.11	0.263753	0.101731	0.000427655	0.0449813
WT vs ∆eMIC	ENSDARG00000099022	faua	13629.9	-0.162325	0.0585149	0.000440364	0.0460303
WT vs ∆eMIC	ENSDARG00000006181	hif1aa	1068.71	0.350082	0.138188	0.000452135	0.046969
WT vs ∆eMIC	ENSDARG00000099380	rpl13	24065.9	-0.155735	0.0565614	0.000482755	0.0495383
WT vs ∆eMIC	ENSDARG00000004445	GRM5 (1 of 2)	1099.15	0.373398	0.150853	0.000480325	0.0495383
WT vs +/∆eMIC	ENSDARG00000017490	cel.1	347.589	-3.94938	0.304933	2.22045e-16	1.5205e-13
WT vs +/∆eMIC	ENSDARG00000043722	cpa4	120.616	-3.66374	0.49639	2.22045e-16	1.5205e-13
WT vs +/∆eMIC	ENSDARG00000042993	try	1910.43	-2.97077	0.580695	2.22045e-16	1.5205e-13
WT vs +/∆eMIC	ENSDARG00000045442	cpb1	586.041	-2.84771	0.223827	2.22045e-16	1.5205e-13
WT vs +/∆eMIC	ENSDARG00000099418	BX649198.1	594.615	-0.946924	0.193162	2.22045e-16	1.5205e-13
WT vs +/∆eMIC	ENSDARG00000040135	fosaa	6099.14	-5.76538e-05	0.00144306	2.22045e-16	1.5205e-13
WT vs +/∆eMIC	ENSDARG00000068460	BX842701.1	917.186	-4.02077e-05	0.0014429	2.22045e-16	1.5205e-13
WT vs +/∆eMIC	ENSDARG00000018263	pdia2	97.4421	-1.43849e-05	0.00144272	2.22045e-16	1.5205e-13
WT vs +/∆eMIC	ENSDARG00000030915	cpa1	369.11	-1.15027e-05	0.00144272	2.22045e-16	1.5205e-13
WT vs +/∆eMIC	ENSDARG00000021339	cpa5	1188.67	-1.02833e-05	0.00144271	2.22045e-16	1.5205e-13
WT vs +/∆eMIC	ENSDARG00000013856	amy2a	903.163	-9.69019e-06	0.00144271	2.22045e-16	1.5205e-13
WT vs +/∆eMIC	ENSDARG00000039730	zgc:112160	732.599	-9.6062e-06	0.00144271	2.22045e-16	1.5205e-13
WT vs +/∆eMIC	ENSDARG00000017314	CELA1 (1 of 7)	2067.84	-9.13447e-06	0.00144271	2.22045e-16	1.5205e-13
WT vs +/∆eMIC	ENSDARG00000068680	ctrl	479.994	-8.74288e-06	0.00144271	2.22045e-16	1.5205e-13
WT vs +/∆eMIC	ENSDARG00000103687	SYCN (3 of 3)	85.3218	-7.96491e-06	0.0014427	2.22045e-16	1.5205e-13
WT vs +/∆eMIC	ENSDARG00000062788	irg1l	58.4952	-7.93471e-06	0.0014427	2.22045e-16	1.5205e-13
WT vs +/∆eMIC	ENSDARG00000060350	apoda.2	904.731	-6.61293e-06	0.0014427	2.22045e-16	1.5205e-13
WT vs +/∆eMIC	ENSDARG00000056765	ela2l	1057.97	-5.88729e-06	0.0014427	2.22045e-16	1.5205e-13
WT vs +/∆eMIC	ENSDARG00000090428	ctrb1	2271.05	-5.77763e-06	0.0014427	2.22045e-16	1.5205e-13
WT vs +/∆eMIC	ENSDARG00000052578	c6ast4	470.836	-5.53334e-06	0.0014427	2.22045e-16	1.5205e-13
WT vs +/∆eMIC	ENSDARG00000056744	ela2	1053.5	-5.18914e-06	0.0014427	2.22045e-16	1.5205e-13
WT vs +/∆eMIC	ENSDARG00000007276	ela3l	540.743	-4.62908e-06	0.0014427	2.22045e-16	1.5205e-13
WT vs +/∆eMIC	ENSDARG00000039613	poll	786.004	0.693629	0.159887	2.22045e-16	1.5205e-13
WT vs +/∆eMIC	ENSDARG00000059257	RCVRN (2 of 2)	108.595	-1.95973	0.535684	8.88178e-16	5.59545e-13
WT vs +/∆eMIC	ENSDARG00000079274	prss59.1	1230.81	-6.07055e-06	0.0014427	8.88178e-16	5.59545e-13
WT vs +/∆eMIC	ENSDARG00000090615	BX957297.1	7908.25	0.311287	0.082576	1.55431e-15	9.41542e-13
WT vs +/∆eMIC	ENSDARG00000073742	prss59.2	2229.53	-4.19835e-06	0.0014427	4.66294e-15	2.72001e-12
WT vs +/∆eMIC	ENSDARG00000009443	zgc:92137	284.472	-3.03705e-06	0.0014427	1.42109e-14	7.9935e-12
WT vs +/∆eMIC	ENSDARG00000041569	ces2	202.257	-1.11332e-05	0.00144271	2.94431e-13	1.59705e-10
WT vs +/∆eMIC	ENSDARG00000029822	cel.2	206.43	-4.25359e-06	0.0014427	5.55112e-13	2.9143e-10
WT vs +/∆eMIC	ENSDARG00000045835	si:dkey-14d8.6	285.785	-2.8487e-06	0.0014427	2.74203e-12	1.36435e-09
WT vs +/∆eMIC	ENSDARG00000103943	CR450842.2	258.226	-1.01516	0.340166	3.20055e-12	1.57525e-09
WT vs +/∆eMIC	ENSDARG00000024503	c6ast3	63.48	-7.52691e-06	0.0014427	1.51577e-11	7.04286e-09
WT vs +/∆eMIC	ENSDARG00000042357	cldnk	6675.42	0.233483	0.0812717	1.58089e-11	7.32314e-09
WT vs +/∆eMIC	ENSDARG00000074465	VPS13C	6070.37	0.205279	0.0743225	3.18259e-11	1.39647e-08
WT vs +/∆eMIC	ENSDARG00000004187	dnajb5	18703.2	-0.176453	0.0666013	3.27212e-11	1.43153e-08
WT vs +/∆eMIC	ENSDARG00000019098	cd82a	5347.88	0.262305	0.0974515	6.79554e-11	2.89266e-08
WT vs +/∆eMIC	ENSDARG00000052271	slc22a18	1294.4	-0.328891	0.133183	3.77251e-10	1.55187e-07
WT vs +/∆eMIC	ENSDARG00000009153	pla2g1b	48.3617	-4.73967e-06	0.0014427	6.09768e-10	2.44654e-07
WT vs +/∆eMIC	ENSDARG00000074285	si:ch73-335m24.2	3694	0.208581	0.0880005	7.89007e-10	3.10667e-07
WT vs +/∆eMIC	ENSDARG00000093844	zgc:136461	419.479	-1.97378e-06	0.0014427	1.52637e-09	5.77e-07
WT vs +/∆eMIC	ENSDARG00000003520	tbc1d14	1027.49	0.320513	0.147474	2.38708e-09	8.62177e-07
WT vs +/∆eMIC	ENSDARG00000014057	gabrr2b	535.302	0.544953	0.251429	2.61383e-09	9.33127e-07
WT vs +/∆eMIC	ENSDARG00000058159	ipo8	7051.96	-0.167483	0.0767212	2.64226e-09	9.41906e-07
WT vs +/∆eMIC	ENSDARG00000086665	VGF	12135.3	-0.190666	0.0887496	3.00495e-09	1.05172e-06
WT vs +/∆eMIC	ENSDARG00000036186	mbpa	14792.4	0.179953	0.0841671	3.6751e-09	1.25831e-06
WT vs +/∆eMIC	ENSDARG00000078757	A2ML1 (11 of 13)	50.4964	-5.04587e-06	0.0014427	9.45787e-09	3.11801e-06
WT vs +/∆eMIC	ENSDARG00000104339	FQ377629.1	7309.81	-0.167643	0.0842138	1.01951e-08	3.34524e-06
WT vs +/∆eMIC	ENSDARG00000079712	GAL3ST4	5054.46	0.171499	0.0908915	1.55706e-08	4.99394e-06
WT vs +/∆eMIC	ENSDARG00000094210	zgc:109934	1402.87	0.311286	0.167194	1.99129e-08	6.27246e-06
WT vs +/∆eMIC	ENSDARG00000089429	si:dkey-205h13.2	160.37	-1.69975e-06	0.0014427	4.0736e-08	1.25801e-05
WT vs +/∆eMIC	ENSDARG00000095294	si:dkey-200l5.4	2421.75	0.169476	0.125739	1.71018e-07	4.96464e-05
WT vs +/∆eMIC	ENSDARG00000045516	itih2	73.8374	-2.84449e-06	0.00144269	2.05806e-07	5.88035e-05
WT vs +/∆eMIC	ENSDARG00000099447	pcdh1g18	3333.57	-3.76161e-05	0.00144271	2.30003e-07	6.50047e-05
WT vs +/∆eMIC	ENSDARG00000052734	hmgcra	478.224	-1.69512e-05	0.0014427	2.34218e-07	6.60712e-05
WT vs +/∆eMIC	ENSDARG00000103715	BX510949.1	701.816	-0.300336	0.25102	2.40944e-07	6.77646e-05
WT vs +/∆eMIC	ENSDARG00000079119	si:ch211-229d2.5	74.5338	-1.05359e-06	0.0014427	3.13706e-07	8.58204e-05
WT vs +/∆eMIC	ENSDARG00000056314	a2ml	97.0577	-5.8976e-06	0.0014427	3.60841e-07	9.7e-05
WT vs +/∆eMIC	ENSDARG00000056910	NFASC (1 of 2)	2003.76	2.77781e-05	0.0014427	4.44567e-07	0.000115929
WT vs +/∆eMIC	ENSDARG00000057121	C7 (2 of 2)	3038.91	0.145406	0.235514	4.57383e-07	0.000118727
WT vs +/∆eMIC	ENSDARG00000019521	mpx	113.672	-7.63631e-06	0.0014427	5.02341e-07	0.000128343
WT vs +/∆eMIC	ENSDARG00000089877	C7H4orf48	7027.44	-0.124123	0.129828	6.39317e-07	0.00015586
WT vs +/∆eMIC	ENSDARG00000053113	ly75	3065.08	3.62056e-05	0.00144269	6.77964e-07	0.000163174
WT vs +/∆eMIC	ENSDARG00000041215	cetn4	706.707	-1.62668e-05	0.00144269	6.83124e-07	0.000164136
WT vs +/∆eMIC	ENSDARG00000004473	tbx21	80.6389	6.81815e-06	0.0014427	7.257e-07	0.000171954
WT vs +/∆eMIC	ENSDARG00000008969	fgb	78.6571	-4.47804e-06	0.00144269	7.33765e-07	0.00017341
WT vs +/∆eMIC	ENSDARG00000004930	lmo7a	2556.57	0.136744	0.269254	7.50281e-07	0.00017637
WT vs +/∆eMIC	ENSDARG00000035832	pyyb	287.692	1.09402e-05	0.00144269	8.44067e-07	0.00019502
WT vs +/∆eMIC	ENSDARG00000045051	slc16a3	2296.1	-3.19181e-05	0.00144269	9.11068e-07	0.000207958
WT vs +/∆eMIC	ENSDARG00000100227	SLC7A1 (2 of 2)	2508.27	-3.26615e-05	0.00144269	9.92096e-07	0.000223218
WT vs +/∆eMIC	ENSDARG00000037281	fgg	68.065	-4.40005e-06	0.0014427	1.19501e-06	0.000262542
WT vs +/∆eMIC	ENSDARG00000063912	mt-co3	181253	-6.09247e-05	0.00144266	1.33162e-06	0.000287988
WT vs +/∆eMIC	ENSDARG00000043395	crip3	942.943	2.07982e-05	0.00144269	1.35263e-06	0.00029183
WT vs +/∆eMIC	ENSDARG00000071454	crp1	1666.3	2.67649e-05	0.00144269	1.50167e-06	0.00031888
WT vs +/∆eMIC	ENSDARG00000042684	serpinc1	57.2319	-4.23373e-06	0.00144269	1.72017e-06	0.000357028
WT vs +/∆eMIC	ENSDARG00000076500	chgb	2448.49	-2.60715e-05	0.00144268	1.73512e-06	0.000359576
WT vs +/∆eMIC	ENSDARG00000010312	cp	129.654	-6.48269e-06	0.00144269	1.93144e-06	0.000395063
WT vs +/∆eMIC	ENSDARG00000035519	histh1l	41197.5	-4.50726e-05	0.00144265	2.51578e-06	0.000496609
WT vs +/∆eMIC	ENSDARG00000007377	odc1	1476.77	-2.48104e-05	0.00144268	2.75746e-06	0.000536563
WT vs +/∆eMIC	ENSDARG00000094522	si:ch211-14c7.2	5510.24	-3.60067e-05	0.00144267	2.82188e-06	0.000547022
WT vs +/∆eMIC	ENSDARG00000061579	myo1c	751.845	1.76792e-05	0.00144269	2.8789e-06	0.000556213
WT vs +/∆eMIC	ENSDARG00000070019	taf15	11783.8	-4.6864e-05	0.00144264	2.97968e-06	0.000572308
WT vs +/∆eMIC	ENSDARG00000035622	xbp1	9638.03	-4.55547e-05	0.00144262	6.16416e-06	0.00112421
WT vs +/∆eMIC	ENSDARG00000005423	pgam1a	1411.62	-2.43324e-05	0.00144267	6.5975e-06	0.00119503
WT vs +/∆eMIC	ENSDARG00000069279	elovl7a	701.36	1.79071e-05	0.00144268	6.69565e-06	0.00121094
WT vs +/∆eMIC	ENSDARG00000103735	elovl1b	2258.94	2.52243e-05	0.00144267	6.93238e-06	0.00124911
WT vs +/∆eMIC	ENSDARG00000077467	sox10	2799.25	2.61104e-05	0.00144267	7.11725e-06	0.00127872
WT vs +/∆eMIC	ENSDARG00000063914	mt-nd3	7508.84	-4.28307e-05	0.00144262	8.11486e-06	0.00143559
WT vs +/∆eMIC	ENSDARG00000029353	serpine2	957.442	1.98656e-05	0.00144268	8.32661e-06	0.00146828
WT vs +/∆eMIC	ENSDARG00000004296	ambp	74.1628	-4.6755e-06	0.00144269	9.32144e-06	0.00161902
WT vs +/∆eMIC	ENSDARG00000034409	pik3r3b	20436.6	-3.77062e-05	0.00144263	9.55628e-06	0.00165395
WT vs +/∆eMIC	ENSDARG00000103878	anpepb	102.934	5.05173e-06	0.00144269	1.3223e-05	0.00217561
WT vs +/∆eMIC	ENSDARG00000077811	sox11a	35364.2	-3.75138e-05	0.00144243	1.57203e-05	0.00250239
WT vs +/∆eMIC	ENSDARG00000101075	BX005367.1	32.012	3.12917e-06	0.00144269	1.61204e-05	0.00255277
WT vs +/∆eMIC	ENSDARG00000016837	glipr2l	442.284	1.36032e-05	0.00144268	1.61842e-05	0.00256075
WT vs +/∆eMIC	ENSDARG00000099865	hnrnpabb	17098.6	-4.27536e-05	0.00144258	1.65334e-05	0.00260423
WT vs +/∆eMIC	ENSDARG00000016691	cd9b	1761.07	2.55974e-05	0.00144266	1.69809e-05	0.00265939
WT vs +/∆eMIC	ENSDARG00000017397	smarcc1a	13777.1	-4.64272e-05	0.00144257	1.70804e-05	0.00267157
WT vs +/∆eMIC	ENSDARG00000098312	scarb2	2914.08	-2.32553e-05	0.00144266	1.76306e-05	0.00273834
WT vs +/∆eMIC	ENSDARG00000054030	hoxb5b	2376.97	2.80355e-05	0.00144265	1.82993e-05	0.00281826
WT vs +/∆eMIC	ENSDARG00000057975	plcd4a	81.4656	5.52874e-06	0.00144269	1.9334e-05	0.0029393
WT vs +/∆eMIC	ENSDARG00000003054	tacr3l	726.136	1.64033e-05	0.00144268	1.93412e-05	0.00294012
WT vs +/∆eMIC	ENSDARG00000077237	RFX7 (1 of 2)	5453.91	3.41404e-05	0.00144262	2.01435e-05	0.00303184
WT vs +/∆eMIC	ENSDARG00000011929	plp1b	20573.2	1.53081e-05	0.00144268	2.10087e-05	0.00312872
WT vs +/∆eMIC	ENSDARG00000052207	c3a.3	62.6132	-4.56296e-06	0.00144269	2.13408e-05	0.00316538
WT vs +/∆eMIC	ENSDARG00000104217	gpc2	4374.93	-3.29274e-05	0.00144262	2.13485e-05	0.00316622
WT vs +/∆eMIC	ENSDARG00000052011	rrad	18103.3	-3.7699e-05	0.0014426	2.19739e-05	0.00323444
WT vs +/∆eMIC	ENSDARG00000006640	eomesa	2867.39	2.51689e-05	0.00144265	2.42703e-05	0.00351059
WT vs +/∆eMIC	ENSDARG00000035553	cx27.5	627.486	1.57667e-05	0.00144268	2.44097e-05	0.00352704
WT vs +/∆eMIC	ENSDARG00000078676	myrf	2278.68	2.49358e-05	0.00144265	2.71241e-05	0.00384737
WT vs +/∆eMIC	ENSDARG00000032836	pvalb5	3127.32	2.36687e-05	0.00144265	2.96291e-05	0.00413273
WT vs +/∆eMIC	ENSDARG00000102403	cry3	12556	-4.30974e-05	0.00144256	3.01385e-05	0.00418961
WT vs +/∆eMIC	ENSDARG00000092467	si:ch73-46j18.5	23388	-1.82419e-05	0.00144229	3.02183e-05	0.00419849
WT vs +/∆eMIC	ENSDARG00000038153	lgals2b	128.039	5.50023e-06	0.00144269	3.17359e-05	0.00436549
WT vs +/∆eMIC	ENSDARG00000059472	arhgap31	375.116	1.10989e-05	0.00144269	3.33051e-05	0.00453471
WT vs +/∆eMIC	ENSDARG00000096920	srrm3	1487.44	-2.22162e-05	0.00144266	3.37397e-05	0.00458098
WT vs +/∆eMIC	ENSDARG00000063924	mt-cyb	113674	-5.12696e-05	0.00144248	3.7737e-05	0.00501214
WT vs +/∆eMIC	ENSDARG00000076970	si:ch211-165b10.3	437.331	1.30308e-05	0.00144268	3.8036e-05	0.00504364
WT vs +/∆eMIC	ENSDARG00000105529		15559.3	7.30545e-06	0.00144227	3.8384e-05	0.00508017
WT vs +/∆eMIC	ENSDARG00000010186	myo3a	1103.72	-1.95975e-05	0.00144266	4.41563e-05	0.00573038
WT vs +/∆eMIC	ENSDARG00000063895	mt-nd1	50420.9	-5.70035e-05	0.00144259	4.65065e-05	0.00598792
WT vs +/∆eMIC	ENSDARG00000016311	dock9b	1724.42	2.34969e-05	0.00144265	4.9342e-05	0.0062933
WT vs +/∆eMIC	ENSDARG00000013057	hoxb5a	3421.77	2.90393e-05	0.00144262	5.4974e-05	0.00688315
WT vs +/∆eMIC	ENSDARG00000088030	rpl35a	8652.97	-3.293e-05	0.00144259	5.8969e-05	0.00728863
WT vs +/∆eMIC	ENSDARG00000042816	mmp9	389.411	-1.19445e-05	0.00144268	6.26545e-05	0.00765356
WT vs +/∆eMIC	ENSDARG00000057826	si:ch73-61d6.3	1537.4	2.27645e-05	0.00144265	6.27596e-05	0.00766384
WT vs +/∆eMIC	ENSDARG00000069446	dbh	518.276	1.27133e-05	0.00144268	6.78381e-05	0.00815262
WT vs +/∆eMIC	ENSDARG00000004060	bhlhe40	52080.5	-5.88994e-05	0.00144271	6.96686e-05	0.00832502
WT vs +/∆eMIC	ENSDARG00000104429	PNPLA8 (2 of 2)	383.539	1.18033e-05	0.00144268	7.01162e-05	0.00836688
WT vs +/∆eMIC	ENSDARG00000103732	plp1a	1899.79	2.03807e-05	0.00144265	7.06072e-05	0.00841266
WT vs +/∆eMIC	ENSDARG00000104361	barhl2	7904.16	-3.41526e-05	0.00144258	7.15332e-05	0.00849863
WT vs +/∆eMIC	ENSDARG00000101667	si:ch73-233f7.6	804.096	1.47116e-05	0.00144267	7.17546e-05	0.00851911
WT vs +/∆eMIC	ENSDARG00000016319	c9	148.664	-2.87267e-06	0.00144269	7.25927e-05	0.00859639
WT vs +/∆eMIC	ENSDARG00000006775	CASS4	189.796	8.24427e-06	0.00144269	7.53044e-05	0.00885095
WT vs +/∆eMIC	ENSDARG00000043128	cldne	104.274	-5.91674e-06	0.00144269	7.99016e-05	0.00927473
WT vs +/∆eMIC	ENSDARG00000014907	htra1b	856.424	1.72275e-05	0.00144266	8.3265e-05	0.00957816
WT vs +/∆eMIC	ENSDARG00000104023	mag	8916.78	0.000108204	0.00144446	8.55686e-05	0.00978286
WT vs +/∆eMIC	ENSDARG00000093068	c3b.1	96.8316	-4.68863e-06	0.00144269	8.82738e-05	0.0100201
WT vs +/∆eMIC	ENSDARG00000069529	zgc:153981	1137.1	1.7816e-05	0.00144266	8.89533e-05	0.0100791
WT vs +/∆eMIC	ENSDARG00000103672	cirbpa	30932.8	-2.77914e-05	0.00144241	9.87599e-05	0.0109981
WT vs +/∆eMIC	ENSDARG00000076259	tbr1a	322.801	1.06664e-05	0.00144268	0.000103304	0.0114132
WT vs +/∆eMIC	ENSDARG00000035398	enc1	9007.95	3.77131e-05	0.00144253	0.000106728	0.0117218
WT vs +/∆eMIC	ENSDARG00000105557		213.402	-8.7418e-06	0.00144269	0.000108541	0.0118837
WT vs +/∆eMIC	ENSDARG00000074635	abca1a	19890.1	3.9982e-05	0.00144251	0.000109137	0.0119367
WT vs +/∆eMIC	ENSDARG00000090534	TMBIM1 (2 of 2)	137.391	7.00705e-06	0.00144269	0.000115448	0.0125052
WT vs +/∆eMIC	ENSDARG00000099195	ier2	9678.47	-3.58002e-05	0.00144254	0.000121653	0.0130535
WT vs +/∆eMIC	ENSDARG00000041358	lgi3	591.186	1.38937e-05	0.00144267	0.000125847	0.0134182
WT vs +/∆eMIC	ENSDARG00000040432	klf2b	222.863	-7.62238e-06	0.00144269	0.000128909	0.0136816
WT vs +/∆eMIC	ENSDARG00000059267	hoxd11a	398.256	-9.80378e-06	0.00144268	0.000131993	0.0139446
WT vs +/∆eMIC	ENSDARG00000039266	rbm25a	5134.15	-3.18516e-05	0.00144257	0.000136131	0.0142936
WT vs +/∆eMIC	ENSDARG00000010641	slc20a1b	8033.85	-3.39043e-05	0.00144255	0.000144693	0.0150289
WT vs +/∆eMIC	ENSDARG00000007960	hnrnpaba	65334.8	-4.05423e-05	0.00144249	0.000147838	0.0152951
WT vs +/∆eMIC	ENSDARG00000043279	aqp12	40.5357	-3.13445e-06	0.00144269	0.000156508	0.0160181
WT vs +/∆eMIC	ENSDARG00000071062	hps5	396.246	1.07562e-05	0.00144268	0.000157103	0.0160672
WT vs +/∆eMIC	ENSDARG00000103390	CACNA2D2 (3 of 3)	33496.8	-4.2487e-05	0.00144246	0.000171145	0.0172276
WT vs +/∆eMIC	ENSDARG00000020417	emx3	586.861	1.40191e-05	0.00144267	0.000171177	0.0172302
WT vs +/∆eMIC	ENSDARG00000079074	frmpd1a	600.593	1.37378e-05	0.00144267	0.000191467	0.0188439
WT vs +/∆eMIC	ENSDARG00000018025	tbx2a	215.732	8.33182e-06	0.00144269	0.000198481	0.0193851
WT vs +/∆eMIC	ENSDARG00000003570	hsp90b1	7171.41	-3.36214e-05	0.00144254	0.000202435	0.0196866
WT vs +/∆eMIC	ENSDARG00000078567	lonrf1l	15093.5	-0.000122538	0.00144493	0.000203037	0.0197322
WT vs +/∆eMIC	ENSDARG00000094675	tusc5b	138.038	6.58178e-06	0.00144269	0.00020318	0.0197431
WT vs +/∆eMIC	ENSDARG00000074626	pidd1	431.063	1.0708e-05	0.00144268	0.000207863	0.0200963
WT vs +/∆eMIC	ENSDARG00000036376	cldn7a	306.064	9.36972e-06	0.00144268	0.000225205	0.0213737
WT vs +/∆eMIC	ENSDARG00000070835	tnnc2	110.418	-4.49203e-06	0.00144269	0.000230541	0.0217573
WT vs +/∆eMIC	ENSDARG00000070930	cart1	64.3502	3.59408e-06	0.00144269	0.000235875	0.0221366
WT vs +/∆eMIC	ENSDARG00000022951	pth2	187.331	-7.38465e-06	0.00144269	0.000236047	0.0221487
WT vs +/∆eMIC	ENSDARG00000079056	C13H20orf194	27602.1	4.07267e-05	0.00144245	0.000241189	0.0225102
WT vs +/∆eMIC	ENSDARG00000091143	or106-10	40.9399	3.38867e-06	0.00144269	0.000242397	0.0225946
WT vs +/∆eMIC	ENSDARG00000093401	crha	80.3257	5.17498e-06	0.00144269	0.000242597	0.0226085
WT vs +/∆eMIC	ENSDARG00000075454	hdc	1812.45	-1.77775e-05	0.00144265	0.000273094	0.0247722
WT vs +/∆eMIC	ENSDARG00000010764	flj13639	3752.78	8.31476e-06	0.00144268	0.000279486	0.0252111
WT vs +/∆eMIC	ENSDARG00000101350	ARHGAP28	169.117	6.99682e-06	0.00144269	0.000291383	0.0260152
WT vs +/∆eMIC	ENSDARG00000036028	arrdc3b	13156.1	-2.85113e-05	0.00144257	0.00029331	0.026144
WT vs +/∆eMIC	ENSDARG00000020741	fga	82.8152	-1.68767e-06	0.00144269	0.000312895	0.0274282
WT vs +/∆eMIC	ENSDARG00000055752	npas4a	287256	-3.79668e-05	0.00144247	0.000314159	0.0275097
WT vs +/∆eMIC	ENSDARG00000028335	hmga1a	32910.7	-3.89024e-05	0.00144245	0.000314456	0.0275287
WT vs +/∆eMIC	ENSDARG00000078964	ESYT2 (2 of 2)	725.654	1.47187e-05	0.00144266	0.000329733	0.0284989
WT vs +/∆eMIC	ENSDARG00000042409	RGL4	1898.77	2.09943e-05	0.00144262	0.000337825	0.0290027
WT vs +/∆eMIC	ENSDARG00000042845	oxt	872.895	-1.32626e-05	0.00144267	0.000342597	0.0292968
WT vs +/∆eMIC	ENSDARG00000008829	chga	2423.82	2.31088e-05	0.00144261	0.000346891	0.0295594
WT vs +/∆eMIC	ENSDARG00000036834	krt92	176.178	2.46959e-06	0.00144269	0.000348905	0.0296819
WT vs +/∆eMIC	ENSDARG00000000212	krt97	161.014	6.03071e-06	0.00144269	0.000351791	0.0298567
WT vs +/∆eMIC	ENSDARG00000006588	zgc:111983	55.5404	-3.30113e-06	0.00144269	0.000352563	0.0299034
WT vs +/∆eMIC	ENSDARG00000032831	htra1a	700.187	1.44122e-05	0.00144266	0.000362288	0.0304859
WT vs +/∆eMIC	ENSDARG00000080020	il13ra1	89.6271	-4.9929e-06	0.00144269	0.000367687	0.0308054
WT vs +/∆eMIC	ENSDARG00000007024	uox	75.143	-4.03035e-06	0.00144269	0.000370606	0.0309769
WT vs +/∆eMIC	ENSDARG00000013613	anxa13l	1153.08	1.52737e-05	0.00144266	0.000373972	0.0311737
WT vs +/∆eMIC	ENSDARG00000099214	h2afvb	10339.5	-3.27483e-05	0.00144251	0.0003919	0.0322044
WT vs +/∆eMIC	ENSDARG00000086098	ERRFI1 (1 of 2)	2038.99	2.14458e-05	0.00144262	0.000392602	0.0322442
WT vs +/∆eMIC	ENSDARG00000057286	swap70b	1198.29	1.58235e-05	0.00144265	0.000423661	0.0339601
WT vs +/∆eMIC	ENSDARG00000021669	sec61a1	6946.11	-3.10685e-05	0.00144253	0.000440914	0.0348783
WT vs +/∆eMIC	ENSDARG00000004150	grm2a	3005.53	1.99696e-05	0.00144263	0.000441551	0.0349117
WT vs +/∆eMIC	ENSDARG00000099371	cygb1	835.172	1.50385e-05	0.00144266	0.000443323	0.0350045
WT vs +/∆eMIC	ENSDARG00000027310	lsp1	1367.77	-7.63525e-06	0.00144268	0.000444424	0.0350621
WT vs +/∆eMIC	ENSDARG00000004735	hnrnpub	25269.5	-2.1963e-05	0.00144232	0.000453366	0.035526
WT vs +/∆eMIC	ENSDARG00000016470	anxa5b	393.507	1.00584e-05	0.00144268	0.00046226	0.0359813
WT vs +/∆eMIC	ENSDARG00000102417	psmd7	2764.62	-2.434e-05	0.00144259	0.00046801	0.0362724
WT vs +/∆eMIC	ENSDARG00000099509	btr23	458.924	-9.0292e-06	0.00144268	0.000470799	0.0364127
WT vs +/∆eMIC	ENSDARG00000074531	spag9a	4052.07	-2.80683e-05	0.00144255	0.000470842	0.0364149
WT vs +/∆eMIC	ENSDARG00000102113	si:ch211-193l2.7	250.649	-8.41928e-06	0.00144268	0.000471059	0.0364258
WT vs +/∆eMIC	ENSDARG00000075793	prex1	2519.98	2.11767e-05	0.00144261	0.000471357	0.0364408
WT vs +/∆eMIC	ENSDARG00000045230	cox6b1	1240.18	-4.3559e-07	0.0014426	0.000474561	0.0366011
WT vs +/∆eMIC	ENSDARG00000031971	kdelc1	513.794	-1.00055e-05	0.00144268	0.000476194	0.0366825
WT vs +/∆eMIC	ENSDARG00000077982	elf3	157.161	-6.0909e-06	0.00144269	0.000482157	0.0369782
WT vs +/∆eMIC	ENSDARG00000090850	serpina1l	97.9116	-4.30318e-06	0.00144269	0.000491452	0.0374338
WT vs +/∆eMIC	ENSDARG00000104555	sh2d3cb	835.789	1.45764e-05	0.00144266	0.000497071	0.0377063
WT vs +/∆eMIC	ENSDARG00000078671	cdk5r2b	1929.58	-2.1379e-05	0.00144261	0.000498141	0.0377579
WT vs +/∆eMIC	ENSDARG00000074319	sall1a	1609.34	1.68545e-05	0.00144264	0.000502244	0.0379552
WT vs +/∆eMIC	ENSDARG00000104756	CDHR1 (2 of 2)	568.11	1.26729e-05	0.00144267	0.000506132	0.038141
WT vs +/∆eMIC	ENSDARG00000013025	ints6	854.266	1.44148e-05	0.00144266	0.000528599	0.0394566
WT vs +/∆eMIC	ENSDARG00000056722	cd99l2	33451.5	-3.82058e-05	0.00144242	0.000530371	0.0395593
WT vs +/∆eMIC	ENSDARG00000087359	c3a.2	47.6149	-2.87262e-06	0.00144269	0.000553919	0.0409096
WT vs +/∆eMIC	ENSDARG00000011597	atxn2l	6389.23	-2.99278e-05	0.00144253	0.00055408	0.0409188
WT vs +/∆eMIC	ENSDARG00000036304	CABZ01055343.1	122.069	5.74408e-06	0.00144269	0.000565397	0.0415582
WT vs +/∆eMIC	ENSDARG00000004712	tbr1b	3630.08	2.22405e-05	0.0014426	0.000605278	0.0437647
WT vs +/∆eMIC	ENSDARG00000077360	zgc:173593	159.377	6.4914e-06	0.00144269	0.000615106	0.0442974
WT vs +/∆eMIC	ENSDARG00000098439	nr1h3	3061.8	2.40694e-05	0.00144258	0.000615164	0.0443005
WT vs +/∆eMIC	ENSDARG00000002768	pvalb2	161.75	-8.64993e-07	0.00144269	0.000624193	0.0447862
WT vs +/∆eMIC	ENSDARG00000006413	rpl38	5381.24	-2.64901e-05	0.00144256	0.000628391	0.0450108
WT vs +/∆eMIC	ENSDARG00000013050	abcc12	180.187	6.42599e-06	0.00144269	0.000637471	0.045494
WT vs +/∆eMIC	ENSDARG00000009026	CR388002.1	8400.5	-9.59426e-05	0.00144391	0.000650484	0.0461803
WT vs +/∆eMIC	ENSDARG00000105281	P2RY1	475.195	1.09041e-05	0.00144267	0.000669862	0.0471892
WT vs +/∆eMIC	ENSDARG00000061052	nipblb	6401.22	-3.08169e-05	0.00144251	0.000675005	0.0474543
WT vs +/∆eMIC	ENSDARG00000036344	calb2b	2235.84	2.07275e-05	0.00144261	0.000678096	0.0476131
WT vs +/∆eMIC	ENSDARG00000033928	ndfip2	11046.5	-3.329e-05	0.00144247	0.000685906	0.0480127
+/∆eMIC vs ∆eMIC	ENSDARG00000078187	slc12a5b	6732.5	1.4668	0.0644382	6.02668e-116	1.01423e-111
+/∆eMIC vs ∆eMIC	ENSDARG00000087887	PHF21B	5747.58	1.12045	0.0663996	3.48292e-65	2.93071e-61
+/∆eMIC vs ∆eMIC	ENSDARG00000099137	LTBP4	1516.52	1.754	0.109132	1.89044e-59	1.06047e-55
+/∆eMIC vs ∆eMIC	ENSDARG00000019743	dctn1a	5499.77	1.05914	0.0670194	1.34279e-57	5.64946e-54
+/∆eMIC vs ∆eMIC	ENSDARG00000045442	cpb1	586.041	3.34757	0.222974	9.97036e-53	3.35582e-49
+/∆eMIC vs ∆eMIC	ENSDARG00000017490	cel.1	347.589	4.24728	0.304485	1.1641e-45	3.26509e-42
+/∆eMIC vs ∆eMIC	ENSDARG00000061603	sorbs2b	6373.53	0.959481	0.0701947	5.15164e-44	1.23853e-40
+/∆eMIC vs ∆eMIC	ENSDARG00000059432	fsd1l	3540.9	1.04499	0.0798052	1.29969e-40	2.73407e-37
+/∆eMIC vs ∆eMIC	ENSDARG00000087188	nfil3-6	4132.28	1.01975	0.0875341	1.0096e-32	1.88783e-29
+/∆eMIC vs ∆eMIC	ENSDARG00000100145	DNM3 (2 of 2)	5405.4	-0.829375	0.0733423	5.87213e-31	9.88221e-28
+/∆eMIC vs ∆eMIC	ENSDARG00000063358	micu1	4500.77	0.759073	0.0730104	1.20739e-26	1.84719e-23
+/∆eMIC vs ∆eMIC	ENSDARG00000013379	ppp6r3	7523.18	0.642437	0.0622711	3.4421e-26	4.82725e-23
+/∆eMIC vs ∆eMIC	ENSDARG00000056001	fryb	25426.9	0.510853	0.0517092	2.6855e-24	3.47649e-21
+/∆eMIC vs ∆eMIC	ENSDARG00000015931	SNAP91 (1 of 2)	17280	-0.549995	0.0565811	1.27823e-23	1.53652e-20
+/∆eMIC vs ∆eMIC	ENSDARG00000025011	synj1	13844.2	0.507454	0.0546792	1.32684e-21	1.48862e-18
+/∆eMIC vs ∆eMIC	ENSDARG00000063054	shank3b	5340.68	0.696568	0.075136	1.64052e-21	1.72552e-18
+/∆eMIC vs ∆eMIC	ENSDARG00000053205	ppfia4	2550.26	0.858693	0.093801	2.67357e-21	2.64667e-18
+/∆eMIC vs ∆eMIC	ENSDARG00000103479	ptprfa	9668.77	0.535617	0.0586219	3.32521e-21	3.10889e-18
+/∆eMIC vs ∆eMIC	ENSDARG00000043722	cpa4	120.616	4.47657	0.48991	4.25518e-21	3.76897e-18
+/∆eMIC vs ∆eMIC	ENSDARG00000005479	tenm3	34777.8	0.523223	0.059199	4.83436e-20	4.06787e-17
+/∆eMIC vs ∆eMIC	ENSDARG00000053517	EML5	2965.71	0.749038	0.0867949	2.21868e-19	1.77801e-16
+/∆eMIC vs ∆eMIC	ENSDARG00000074465	VPS13C	6070.37	0.549281	0.0663506	6.39868e-18	4.8947e-15
+/∆eMIC vs ∆eMIC	ENSDARG00000043019	exoc1	6701.89	0.555815	0.0679835	1.02072e-17	7.46859e-15
+/∆eMIC vs ∆eMIC	ENSDARG00000019231	spna2	35073.5	0.379357	0.0491157	1.34952e-16	9.3027e-14
+/∆eMIC vs ∆eMIC	ENSDARG00000044319	fstl4	964.959	1.01333	0.128383	1.38194e-16	9.3027e-14
+/∆eMIC vs ∆eMIC	ENSDARG00000013856	amy2a	903.163	4.28105	0.552665	1.61414e-16	1.04478e-13
+/∆eMIC vs ∆eMIC	ENSDARG00000103002	nptna	12011.8	0.538087	0.0675161	1.94702e-16	1.21357e-13
+/∆eMIC vs ∆eMIC	ENSDARG00000039730	zgc:112160	732.599	4.22421	0.553867	2.79841e-16	1.68195e-13
+/∆eMIC vs ∆eMIC	ENSDARG00000030915	cpa1	369.11	4.01962	0.525167	3.43761e-16	1.99488e-13
+/∆eMIC vs ∆eMIC	ENSDARG00000060539	shank1	2446.52	0.836451	0.110258	1.54615e-15	8.6734e-13
+/∆eMIC vs ∆eMIC	ENSDARG00000104937	ptprd	38295.1	0.426055	0.0561389	1.67496e-15	9.02483e-13
+/∆eMIC vs ∆eMIC	ENSDARG00000079253	plch1	4195.17	0.593577	0.0783097	1.71605e-15	9.02483e-13
+/∆eMIC vs ∆eMIC	ENSDARG00000076689	gramd1a	6987.67	0.496533	0.0677585	1.12582e-14	5.57248e-12
+/∆eMIC vs ∆eMIC	ENSDARG00000021339	cpa5	1188.67	3.72639	0.520488	1.12255e-14	5.57248e-12
+/∆eMIC vs ∆eMIC	ENSDARG00000017314	CELA1 (1 of 7)	2067.84	3.89064	0.554905	2.76802e-14	1.33094e-11
+/∆eMIC vs ∆eMIC	ENSDARG00000059835	zfyve27	1769.72	0.707117	0.100305	8.63784e-14	4.03795e-11
+/∆eMIC vs ∆eMIC	ENSDARG00000059815	oaz2b	1027.18	0.89496	0.12874	1.54529e-13	7.02858e-11
+/∆eMIC vs ∆eMIC	ENSDARG00000052942	aspg	1888.57	0.676779	0.0972524	1.63539e-13	7.24261e-11
+/∆eMIC vs ∆eMIC	ENSDARG00000006396	nrcama	4079.99	0.536505	0.0795757	7.29744e-13	3.14894e-10
+/∆eMIC vs ∆eMIC	ENSDARG00000068680	ctrl	479.994	3.72863	0.571176	9.95766e-13	4.18944e-10
+/∆eMIC vs ∆eMIC	ENSDARG00000079295	cacna1bb	2820.63	0.587426	0.0889572	1.9431e-12	7.97573e-10
+/∆eMIC vs ∆eMIC	ENSDARG00000062790	TACC2	19635.8	0.369357	0.0576075	7.66468e-12	3.07116e-09
+/∆eMIC vs ∆eMIC	ENSDARG00000042845	oxt	872.895	1.00532	0.161164	1.72827e-11	6.76396e-09
+/∆eMIC vs ∆eMIC	ENSDARG00000103333	baiap2b	2873.42	0.531907	0.0850156	1.91974e-11	7.34255e-09
+/∆eMIC vs ∆eMIC	ENSDARG00000042993	try	1910.43	3.48377	0.583839	3.47146e-11	1.29825e-08
+/∆eMIC vs ∆eMIC	ENSDARG00000098809	snap91	15656.8	-0.355807	0.0586755	6.9829e-11	2.55468e-08
+/∆eMIC vs ∆eMIC	ENSDARG00000087599	TENM3 (2 of 3)	7056.36	0.455731	0.0750155	7.57574e-11	2.7126e-08
+/∆eMIC vs ∆eMIC	ENSDARG00000096920	srrm3	1487.44	-0.694572	0.115309	7.76911e-11	2.72388e-08
+/∆eMIC vs ∆eMIC	ENSDARG00000076833	atp1b1b	11422.7	0.345221	0.058505	1.15621e-10	3.971e-08
+/∆eMIC vs ∆eMIC	ENSDARG00000007824	camta1b	24839.4	0.401638	0.0678862	1.65883e-10	5.47762e-08
+/∆eMIC vs ∆eMIC	ENSDARG00000018263	pdia2	97.4421	2.6067	0.441067	1.65998e-10	5.47762e-08
+/∆eMIC vs ∆eMIC	ENSDARG00000017591	fat1a	16126.5	0.330449	0.0556101	1.77844e-10	5.75566e-08
+/∆eMIC vs ∆eMIC	ENSDARG00000007276	ela3l	540.743	4.63954	0.836277	2.08988e-10	6.63596e-08
+/∆eMIC vs ∆eMIC	ENSDARG00000078725	nos1apa	2053.72	0.577475	0.09855	2.55212e-10	7.95364e-08
+/∆eMIC vs ∆eMIC	ENSDARG00000104701	map7d1b	9350.86	0.357426	0.0611015	2.7593e-10	8.29218e-08
+/∆eMIC vs ∆eMIC	ENSDARG00000027154	tpd52l2a	2299.73	0.552713	0.0949338	2.74818e-10	8.29218e-08
+/∆eMIC vs ∆eMIC	ENSDARG00000060350	apoda.2	904.731	3.58452	0.663354	7.99094e-10	2.35929e-07
+/∆eMIC vs ∆eMIC	ENSDARG00000090428	ctrb1	2271.05	3.76995	0.713346	1.38776e-09	4.02666e-07
+/∆eMIC vs ∆eMIC	ENSDARG00000056765	ela2l	1057.97	3.56201	0.67976	2.24634e-09	6.4074e-07
+/∆eMIC vs ∆eMIC	ENSDARG00000103687	SYCN (3 of 3)	85.3218	3.17413	0.59765	2.537e-09	7.11585e-07
+/∆eMIC vs ∆eMIC	ENSDARG00000052578	c6ast4	470.836	3.77606	0.731344	2.83748e-09	7.82818e-07
+/∆eMIC vs ∆eMIC	ENSDARG00000075041	fmnl2b	15836.8	0.342251	0.0639441	4.54393e-09	1.23338e-06
+/∆eMIC vs ∆eMIC	ENSDARG00000015174	atp6v0a1b	12528.6	0.307783	0.0577571	5.19817e-09	1.38857e-06
+/∆eMIC vs ∆eMIC	ENSDARG00000056744	ela2	1053.5	3.703	0.737201	5.89446e-09	1.54997e-06
+/∆eMIC vs ∆eMIC	ENSDARG00000021735	cacna1ba	6683.6	0.358382	0.0690285	1.07446e-08	2.78185e-06
+/∆eMIC vs ∆eMIC	ENSDARG00000079977	nhsb	10206.6	0.346063	0.0664708	1.14145e-08	2.91053e-06
+/∆eMIC vs ∆eMIC	ENSDARG00000043932	stmn4l	10755.6	0.381184	0.0748123	1.60813e-08	4.03929e-06
+/∆eMIC vs ∆eMIC	ENSDARG00000010280	clasp1a	10353	0.300803	0.0589918	1.76453e-08	4.36694e-06
+/∆eMIC vs ∆eMIC	ENSDARG00000059809	caska	4546.66	0.376305	0.0743902	2.13517e-08	5.20766e-06
+/∆eMIC vs ∆eMIC	ENSDARG00000034503	per2	13436	0.376511	0.0742765	2.20165e-08	5.29309e-06
+/∆eMIC vs ∆eMIC	ENSDARG00000009153	pla2g1b	48.3617	3.64701	0.766277	4.32909e-08	1.02612e-05
+/∆eMIC vs ∆eMIC	ENSDARG00000013655	tpd52l2b	5659.91	0.346102	0.0711356	5.88123e-08	1.37465e-05
+/∆eMIC vs ∆eMIC	ENSDARG00000004187	dnajb5	18703.2	0.294179	0.0608765	6.40156e-08	1.47578e-05
+/∆eMIC vs ∆eMIC	ENSDARG00000077428	camta1a	9433.37	0.301616	0.0626736	7.9032e-08	1.79734e-05
+/∆eMIC vs ∆eMIC	ENSDARG00000039269	arg2	9204.57	0.359439	0.0753515	9.83638e-08	2.20715e-05
+/∆eMIC vs ∆eMIC	ENSDARG00000009443	zgc:92137	284.472	4.68723	1.05364	1.0795e-07	2.39037e-05
+/∆eMIC vs ∆eMIC	ENSDARG00000079274	prss59.1	1230.81	3.36966	0.762408	1.20583e-07	2.63544e-05
+/∆eMIC vs ∆eMIC	ENSDARG00000103390	CACNA2D2 (3 of 3)	33496.8	0.253424	0.0539758	1.56908e-07	3.38538e-05
+/∆eMIC vs ∆eMIC	ENSDARG00000101234	nsmfb	3550.09	0.386915	0.0838902	1.92375e-07	4.09808e-05
+/∆eMIC vs ∆eMIC	ENSDARG00000022951	pth2	187.331	1.38381	0.302764	2.07775e-07	4.3708e-05
+/∆eMIC vs ∆eMIC	ENSDARG00000036186	mbpa	14792.4	-0.330805	0.0732026	2.9362e-07	6.1004e-05
+/∆eMIC vs ∆eMIC	ENSDARG00000044562	cycsb	7106.3	0.306699	0.0694246	4.36319e-07	8.95465e-05
+/∆eMIC vs ∆eMIC	ENSDARG00000103746	mapkbp1	2303.43	0.432892	0.0985329	4.48427e-07	9.09226e-05
+/∆eMIC vs ∆eMIC	ENSDARG00000036848	slc43a2a	7028.92	0.328601	0.0744771	5.17576e-07	0.000103694
+/∆eMIC vs ∆eMIC	ENSDARG00000091962	RUNDC1	1665.69	0.516961	0.119426	6.20271e-07	0.000121378
+/∆eMIC vs ∆eMIC	ENSDARG00000073742	prss59.2	2229.53	3.43378	0.856542	6.17081e-07	0.000121378
+/∆eMIC vs ∆eMIC	ENSDARG00000090986	CENPF (2 of 2)	3240.8	0.357256	0.0827065	7.99463e-07	0.000154646
+/∆eMIC vs ∆eMIC	ENSDARG00000033140	desi1a	4952.77	0.324906	0.0745312	8.40984e-07	0.000160829
+/∆eMIC vs ∆eMIC	ENSDARG00000030106	stmn4	15441.7	0.294376	0.0682315	8.56303e-07	0.000161918
+/∆eMIC vs ∆eMIC	ENSDARG00000029822	cel.2	206.43	3.34257	0.841481	9.35873e-07	0.000174998
+/∆eMIC vs ∆eMIC	ENSDARG00000090615	BX957297.1	7908.25	-0.342444	0.0812195	1.16221e-06	0.000214931
+/∆eMIC vs ∆eMIC	ENSDARG00000039966	prom1a	3962.11	0.371378	0.0897963	1.64393e-06	0.000300715
+/∆eMIC vs ∆eMIC	ENSDARG00000041896	dnajc5ga	2730.35	0.366489	0.0881955	1.8027e-06	0.000326212
+/∆eMIC vs ∆eMIC	ENSDARG00000003203	rhcga	85.0755	2.24788	0.587401	2.06023e-06	0.000368847
+/∆eMIC vs ∆eMIC	ENSDARG00000014057	gabrr2b	535.302	-0.890907	0.225191	2.32653e-06	0.000412139
+/∆eMIC vs ∆eMIC	ENSDARG00000062687	KCNH7	1646.99	0.443339	0.109523	2.39549e-06	0.000419935
+/∆eMIC vs ∆eMIC	ENSDARG00000075513	ccdc136a	4178.45	0.36862	0.0912964	2.43326e-06	0.000422158
+/∆eMIC vs ∆eMIC	ENSDARG00000033160	nr1d1	24078.8	0.219646	0.0533946	2.4849e-06	0.000426719
+/∆eMIC vs ∆eMIC	ENSDARG00000042357	cldnk	6675.42	-0.310126	0.0767675	2.64074e-06	0.000448899
+/∆eMIC vs ∆eMIC	ENSDARG00000063180	dock3	3636.5	0.416002	0.104708	3.08161e-06	0.000518605
+/∆eMIC vs ∆eMIC	ENSDARG00000074285	si:ch73-335m24.2	3694	-0.318612	0.0797403	3.1558e-06	0.000525832
+/∆eMIC vs ∆eMIC	ENSDARG00000054036	rnf34b	734.416	0.629696	0.160109	3.37806e-06	0.000557347
+/∆eMIC vs ∆eMIC	ENSDARG00000099418	BX649198.1	594.615	0.774923	0.198551	3.52316e-06	0.000575644
+/∆eMIC vs ∆eMIC	ENSDARG00000087229	exoc7	4859.41	0.309663	0.0780562	3.60758e-06	0.000583768
+/∆eMIC vs ∆eMIC	ENSDARG00000023062	cyr61	722.976	-0.709552	0.182909	4.08343e-06	0.000651729
+/∆eMIC vs ∆eMIC	ENSDARG00000061121	adgrl3.1	15855.2	0.23986	0.0599113	4.10502e-06	0.000651729
+/∆eMIC vs ∆eMIC	ENSDARG00000062799	baiap2a	1485.81	0.465933	0.122702	6.48393e-06	0.0010198
+/∆eMIC vs ∆eMIC	ENSDARG00000045835	si:dkey-14d8.6	285.785	3.75527	1.12002	6.95006e-06	0.00108299
+/∆eMIC vs ∆eMIC	ENSDARG00000006588	zgc:111983	55.5404	2.32222	0.642968	7.61664e-06	0.00117597
+/∆eMIC vs ∆eMIC	ENSDARG00000094426	her4.2	1931.37	-0.397635	0.106334	7.94437e-06	0.00121542
+/∆eMIC vs ∆eMIC	ENSDARG00000057121	C7 (2 of 2)	3038.91	-0.362869	0.100686	8.5469e-06	0.00129582
+/∆eMIC vs ∆eMIC	ENSDARG00000055115	dtnbp1a	2076.15	-0.368007	0.0990779	8.99065e-06	0.00135092
+/∆eMIC vs ∆eMIC	ENSDARG00000045051	slc16a3	2296.1	0.359249	0.0959994	1.04082e-05	0.00155008
+/∆eMIC vs ∆eMIC	ENSDARG00000062788	irg1l	58.4952	2.50664	0.689031	1.35639e-05	0.00200234
+/∆eMIC vs ∆eMIC	ENSDARG00000103442	si:ch211-193l2.3	1475.51	-0.429954	0.120751	1.51981e-05	0.00219123
+/∆eMIC vs ∆eMIC	ENSDARG00000004060	bhlhe40	52080.5	0.194695	0.0531829	1.51172e-05	0.00219123
+/∆eMIC vs ∆eMIC	ENSDARG00000093844	zgc:136461	419.479	4.19565	1.38379	1.5234e-05	0.00219123
+/∆eMIC vs ∆eMIC	ENSDARG00000027828	grin1a	25371.6	0.192195	0.0524229	1.70284e-05	0.00242857
+/∆eMIC vs ∆eMIC	ENSDARG00000007241	mycb	8516.86	-0.228251	0.0631164	1.76158e-05	0.00249123
+/∆eMIC vs ∆eMIC	ENSDARG00000028000	pfkpa	11068	0.236332	0.0664467	1.78102e-05	0.00249773
+/∆eMIC vs ∆eMIC	ENSDARG00000040135	fosaa	6099.14	0.314487	0.0886331	1.80364e-05	0.00250854
+/∆eMIC vs ∆eMIC	ENSDARG00000076364	EPB41L1	19960.3	0.195333	0.0538237	1.92629e-05	0.00265718
+/∆eMIC vs ∆eMIC	ENSDARG00000059960	plch2a	5677.14	0.303425	0.0856908	1.95895e-05	0.00268026
+/∆eMIC vs ∆eMIC	ENSDARG00000062721	dennd4a	3542.69	0.306023	0.0877414	2.35483e-05	0.00319592
+/∆eMIC vs ∆eMIC	ENSDARG00000079840	kcnma1a	19876.7	-0.191029	0.0539104	2.70215e-05	0.00363795
+/∆eMIC vs ∆eMIC	ENSDARG00000086222	NAT16	10718.9	0.22944	0.0656638	2.73345e-05	0.0036509
+/∆eMIC vs ∆eMIC	ENSDARG00000078567	lonrf1l	15093.5	0.232745	0.066428	2.98556e-05	0.00395622
+/∆eMIC vs ∆eMIC	ENSDARG00000005423	pgam1a	1411.62	0.395276	0.117067	3.05495e-05	0.00401654
+/∆eMIC vs ∆eMIC	ENSDARG00000053091	DAB2	2472.4	-0.38024	0.112752	3.13418e-05	0.00408876
+/∆eMIC vs ∆eMIC	ENSDARG00000095294	si:dkey-200l5.4	2421.75	-0.316694	0.0932904	3.16867e-05	0.00410196
+/∆eMIC vs ∆eMIC	ENSDARG00000045944	slc6a1a	12002.6	0.210444	0.0604872	3.25248e-05	0.00417832
+/∆eMIC vs ∆eMIC	ENSDARG00000063416	ptprk	8162.69	-0.225854	0.0663387	3.7445e-05	0.00477395
+/∆eMIC vs ∆eMIC	ENSDARG00000053617	camk2a	2330.6	0.368562	0.111178	3.83414e-05	0.00485148
+/∆eMIC vs ∆eMIC	ENSDARG00000038754	plk3	13889.7	0.241188	0.0714511	3.87717e-05	0.00486932
+/∆eMIC vs ∆eMIC	ENSDARG00000022303	higd1a	4541.99	0.254251	0.0767287	4.26287e-05	0.00531406
+/∆eMIC vs ∆eMIC	ENSDARG00000034321	uo:ion006	3376.76	0.294792	0.0865667	4.39266e-05	0.0054356
+/∆eMIC vs ∆eMIC	ENSDARG00000059768	gpatch8	21548.2	-0.18182	0.0534627	4.63094e-05	0.00568862
+/∆eMIC vs ∆eMIC	ENSDARG00000086665	VGF	12135.3	0.260748	0.0794957	5.14893e-05	0.00627908
+/∆eMIC vs ∆eMIC	ENSDARG00000053301	insm1b	7580.48	-0.247612	0.0752955	5.20533e-05	0.0063022
+/∆eMIC vs ∆eMIC	ENSDARG00000103339	si:ch211-193l2.5	1516.47	-0.449081	0.140795	5.42043e-05	0.00651574
+/∆eMIC vs ∆eMIC	ENSDARG00000055066	zdhhc20a	648.433	0.544837	0.17314	6.28171e-05	0.00749751
+/∆eMIC vs ∆eMIC	ENSDARG00000071353	si:ch211-235e9.8	7314.7	0.219712	0.0674832	6.5401e-05	0.00775094
+/∆eMIC vs ∆eMIC	ENSDARG00000091756	insm1a	10861.7	-0.211029	0.0621248	6.70672e-05	0.00789283
+/∆eMIC vs ∆eMIC	ENSDARG00000015531	slc4a8	5888.16	0.251881	0.0789648	7.19746e-05	0.00841153
+/∆eMIC vs ∆eMIC	ENSDARG00000095614	cacna1eb	1839.05	0.338009	0.109229	8.37575e-05	0.00972107
+/∆eMIC vs ∆eMIC	ENSDARG00000026611	socs3b	2485.8	-0.374677	0.122123	9.05352e-05	0.0104357
+/∆eMIC vs ∆eMIC	ENSDARG00000033840	fat3a	5085.41	0.255012	0.0821869	9.53974e-05	0.0109214
+/∆eMIC vs ∆eMIC	ENSDARG00000060246	slc16a6b	2136.44	0.305263	0.100662	0.000106662	0.0121285
+/∆eMIC vs ∆eMIC	ENSDARG00000026902	cryzl1	1114.04	0.441853	0.149173	0.000112688	0.0127277
+/∆eMIC vs ∆eMIC	ENSDARG00000044053	vsnl1b	16137.8	0.184797	0.058999	0.000116278	0.0130456
+/∆eMIC vs ∆eMIC	ENSDARG00000100499	CPEB4 (2 of 2)	6049.51	0.209483	0.0711547	0.000146075	0.0162802
+/∆eMIC vs ∆eMIC	ENSDARG00000018809	abhd3	2004.18	0.327071	0.112107	0.000147448	0.0163251
+/∆eMIC vs ∆eMIC	ENSDARG00000007344	tcap	347.179	-0.669093	0.236899	0.000154757	0.0170223
+/∆eMIC vs ∆eMIC	ENSDARG00000034086	zgc:65895	8974.23	0.192936	0.0640407	0.000161999	0.0177031
+/∆eMIC vs ∆eMIC	ENSDARG00000094577	cdc42se2	1530.18	0.393344	0.138563	0.000168258	0.0182684
+/∆eMIC vs ∆eMIC	ENSDARG00000014287	eno2	14683.2	0.173582	0.0583509	0.000209917	0.0226455
+/∆eMIC vs ∆eMIC	ENSDARG00000043257	ckbb	69167	0.154488	0.0523979	0.000226141	0.0242403
+/∆eMIC vs ∆eMIC	ENSDARG00000061304	ppp1r9a	1633.57	0.315427	0.114332	0.000234839	0.0250134
+/∆eMIC vs ∆eMIC	ENSDARG00000071062	hps5	396.246	-0.628386	0.235822	0.000240547	0.0254602
+/∆eMIC vs ∆eMIC	ENSDARG00000029689	tkta	1133.21	0.404868	0.149547	0.000243439	0.0256053
+/∆eMIC vs ∆eMIC	ENSDARG00000055076	nxf1	8421.69	-0.189776	0.0659451	0.000248137	0.0257772
+/∆eMIC vs ∆eMIC	ENSDARG00000039650	itm2cb	5351.75	0.231262	0.0822623	0.000247982	0.0257772
+/∆eMIC vs ∆eMIC	ENSDARG00000060368	syn1	14358.8	0.176451	0.0609661	0.000258958	0.0267362
+/∆eMIC vs ∆eMIC	ENSDARG00000013295	slc2a3a	7589.96	0.199182	0.0702381	0.000260631	0.0267449
+/∆eMIC vs ∆eMIC	ENSDARG00000023759	zgc:73226	1256.15	0.340936	0.126868	0.000282093	0.0287718
+/∆eMIC vs ∆eMIC	ENSDARG00000051783	rplp0	49158	-0.146097	0.0497799	0.000290367	0.0294372
+/∆eMIC vs ∆eMIC	ENSDARG00000053113	ly75	3065.08	-0.243314	0.089112	0.000295203	0.0297483
+/∆eMIC vs ∆eMIC	ENSDARG00000078676	myrf	2278.68	-0.301501	0.110074	0.000305944	0.0306181
+/∆eMIC vs ∆eMIC	ENSDARG00000043394	si:dkey-71h2.2	1239.25	0.369931	0.140615	0.000307473	0.0306181
+/∆eMIC vs ∆eMIC	ENSDARG00000062830	fam46d	865.445	0.480998	0.18548	0.000309355	0.0306244
+/∆eMIC vs ∆eMIC	ENSDARG00000057074	rpgrb	3017.94	-0.249758	0.0922643	0.00031623	0.0311218
+/∆eMIC vs ∆eMIC	ENSDARG00000077653	rabl6b	2705.52	0.30933	0.117324	0.000327653	0.0320586
+/∆eMIC vs ∆eMIC	ENSDARG00000062485	dock11	3185.13	0.23883	0.0895846	0.000341145	0.0331857
+/∆eMIC vs ∆eMIC	ENSDARG00000056008	atp5g1	5243.31	0.201825	0.0742194	0.000370156	0.0358009
+/∆eMIC vs ∆eMIC	ENSDARG00000005141	camkvb	4164.69	0.236509	0.0890287	0.000374502	0.0360142
+/∆eMIC vs ∆eMIC	ENSDARG00000019098	cd82a	5347.88	-0.251581	0.0957408	0.0003791	0.0362493
+/∆eMIC vs ∆eMIC	ENSDARG00000069101	NAPB (2 of 2)	1176.08	-0.336051	0.131168	0.000389368	0.0370207
+/∆eMIC vs ∆eMIC	ENSDARG00000086856	stk35	2934.65	0.292984	0.12028	0.00045761	0.0432647
+/∆eMIC vs ∆eMIC	ENSDARG00000063036	psd2	5846.84	0.200727	0.0765899	0.000474332	0.0445951
+/∆eMIC vs ∆eMIC	ENSDARG00000102476	CABZ01091853.1	555.073	0.45516	0.187845	0.000495986	0.0463719
+/∆eMIC vs ∆eMIC	ENSDARG00000053475	ngb	5290.75	0.197626	0.0756758	0.000503519	0.0465589
+/∆eMIC vs ∆eMIC	ENSDARG00000039181	trpm3	3036.93	0.239992	0.0948052	0.000501662	0.0465589
+/∆eMIC vs ∆eMIC	ENSDARG00000020345	clasp2	32679.3	0.141805	0.0516014	0.000521135	0.0479245
+/∆eMIC vs ∆eMIC	ENSDARG00000056836	si:ch211-125o16.4	40.9685	1.71294	0.736526	0.000532195	0.0486756

## Sheet: Fig S5 AS WT, HET, ∆eMIC
EVENT	Fstat_WTvsHET	Fstat_WTvsMUT	GENE	HET1	HET2	MUT1	MUT2	WT1	WT2	diff_WTvsMUT	diff_WTvsHET	diff_HETvsMUT	MUT_PSI	WT_PSI	HET_PSI	dPSI_WTvsMUT	dPSI_WTvsHET	dPSI_HETvsMUT	LENGTH	ENSEMBL
DreEX0078732	0.994427	0.995872	thraa	0	2.04	0	5.26	0	0	0	0	0	2.63	0	1.02	2.63	1.02	1.61	72	ENSDARG00000000151
DreEX0040396	0.85558	0.957345	itsn2a	67.6	51.71	64.31	49.62	62.8	61.73	0	0	0	56.965	62.265	59.655	-5.3	-2.61	-2.69	81	ENSDARG00000000161
DreEX0040397	1.32103	1.00052	itsn2a	99.02	98.08	94.7	100	100	100	0	0	0	97.35	100	98.55	-2.65	-1.45	-1.2	93	ENSDARG00000000161
DreEX0045227	0.701176	0.569613	matr3l1.1	42.39	58.94	39.58	49.37	42.86	50.71	0	0	0	44.475	46.785	50.665	-2.31	3.88	-6.19	48	ENSDARG00000000394
DreEX0072837	1.06284	0.799648	slc39a13	100	100	100	92.86	95.12	100	0	0	0	96.43	97.56	100	-1.13	2.44	-3.57	90	ENSDARG00000000442
DreEX0078143	0.676643	1.78118	telo2	96.49	90.6	98.57	100	97.39	93.59	0	0	0	99.285	95.49	93.545	3.795	-1.945	5.74	103	ENSDARG00000000830
DreEX0078144	0.803439	1.92825	telo2	95.5	94.66	100	100	97.69	91.34	0	0	0	100	94.515	95.08	5.485	0.565	4.92	142	ENSDARG00000000830
DreEX0074370	0.838674	1.01904	snx9a	92	100	100	100	100	94.44	0	0	0	100	97.22	96	2.78	-1.22	4	126	ENSDARG00000000837
DreEX0064599	1.24127	2.96598	scrib	78.67	72.77	71.57	67.97	82.91	79.9	0	0	0	69.77	81.405	75.72	-11.635	-5.685	-5.95	63	ENSDARG00000000861
DreEX0064601	0.80214	0.909674	scrib	10.92	14.59	7.25	12.83	11.89	14.71	0	0	0	10.04	13.3	12.755	-3.26	-0.545	-2.715	144	ENSDARG00000000861
DreEX0049722	0.788776	2.79941	ncor2	6.56	12.57	3.21	4.88	8.34	10.19	0	0	0	4.045	9.265	9.565	-5.22	0.3	-5.52	36	ENSDARG00000000966
DreEX0048417	1.46528	0.883246	myh9b	4.27	12.2	0	9.93	0	0	0	0	0	4.965	0	8.235	4.965	8.235	-3.27	21	ENSDARG00000001014
DreEX0088135	1.54715	0.992452	znf384l	85.45	81.82	88.3	76.69	87.69	87.83	0	0	0	82.495	87.76	83.635	-5.265	-4.125	-1.14	168	ENSDARG00000001015
DreEX0088136	0.664348	0.802737	znf384l	60	71.29	69.14	63.55	79.66	60.61	0	0	0	66.345	70.135	65.645	-3.79	-4.49	0.7	68	ENSDARG00000001015
DreEX0062205	1.60116	10.3484	rimbp2	27.82	29.26	0.81	3.9	33.48	32.44	1	0	1	2.355	32.96	28.54	-30.605	-4.42	-26.185	33	ENSDARG00000001154
DreEX0062206	0.916444	0.930953	rimbp2	88.85	88.47	83.78	83.21	82.02	89.39	0	0	0	83.495	85.705	88.66	-2.21	2.955	-5.165	63	ENSDARG00000001154
DreEX0062207	0.871577	0.688934	rimbp2	65.27	63.76	62.85	67.3	61.77	68.97	0	0	0	65.075	65.37	64.515	-0.295	-0.855	0.56	126	ENSDARG00000001154
DreEX0062208	0.662348	0.72365	rimbp2	65.83	74.92	58.51	71.89	67.26	84.25	0	0	0	65.2	75.755	70.375	-10.555	-5.38	-5.175	762	ENSDARG00000001154
DreEX0062209	1.62054	0.726229	rimbp2	90.64	90.52	82.28	87.1	87.76	83.33	0	0	0	84.69	85.545	90.58	-0.855	5.035	-5.89	60	ENSDARG00000001154
DreEX0045241	1.04168	0.845123	matr3l1.1	75.09	66.43	64.96	68.55	61.16	66.31	0	0	0	66.755	63.735	70.76	3.02	7.025	-4.005	1107	ENSDARG00000001162
DreEX0038247	0.998506	1.0095	hsd17b8	100	94.59	100	100	100	100	0	0	0	100	100	97.295	0	-2.705	2.705	96	ENSDARG00000001169
DreEX0048297	0.994714	0.796712	mycbp2	10	8.4	14.89	9.7	13.1	9.35	0	0	0	12.295	11.225	9.2	1.07	-2.025	3.095	105	ENSDARG00000001220
DreEX0059851	0.925816	1.13233	puf60b	45.35	49.73	49.33	46.08	42.81	45.94	0	0	0	47.705	44.375	47.54	3.33	3.165	0.165	51	ENSDARG00000001241
DreEX0075250	0.613275	0.619971	srrm1	29.67	38.56	29.4	37.68	33.61	39.85	0	0	0	33.54	36.73	34.115	-3.19	-2.615	-0.575	126	ENSDARG00000001244
DreEX0077929	0.661694	0.606526	tdh2	96.41	100	94.5	98.07	94.02	99.36	0	0	0	96.285	96.69	98.205	-0.405	1.515	-1.92	43	ENSDARG00000001463
DreEX0036712	0.856073	0.997647	gulp1a	94.74	94.77	94.01	93.41	97.37	93.42	0	0	0	93.71	95.395	94.755	-1.685	-0.64	-1.045	80	ENSDARG00000001733
DreEX0052137	0.855772	0.795512	nup155	82.33	87.91	76.85	92.17	84.99	88.48	0	0	0	84.51	86.735	85.12	-2.225	-1.615	-0.61	63	ENSDARG00000001777
DreEX0081701	0.705364	0.890281	tspan11	32.35	21.35	36.47	33.33	20.59	41.94	0	0	0	34.9	31.265	26.85	3.635	-4.415	8.05	125	ENSDARG00000001781
DreEX0002255	0.817245	0.702559	CABZ01112877.1	100	97.33	97.89	94.74	94.37	100	0	0	0	96.315	97.185	98.665	-0.87	1.48	-2.35	42	ENSDARG00000001817
DreEX0049147	0.919866	0.843545	nalcn	71	70.65	69.23	73.03	66.89	71.75	0	0	0	71.13	69.32	70.825	1.81	1.505	0.305	62	ENSDARG00000001835
DreEX0018232	1.03736	6.53613	cacnb3a	100	96.94	52.24	70.43	100	100	1	0	1	61.335	100	98.47	-38.665	-1.53	-37.135	20	ENSDARG00000001881
DreEX0018233	1.39783	0.865311	cacnb3a	5.26	5.49	2.82	1.64	3.3	0.95	0	0	0	2.23	2.125	5.375	0.105	3.25	-3.145	47	ENSDARG00000001881
DreEX0076955	1.43722	1.3591	syt14b	27.43	22.96	6.25	15.79	18.88	19.28	0	0	0	11.02	19.08	25.195	-8.06	6.115	-14.175	57	ENSDARG00000001891
DreEX0044510	0.802606	1.55127	manea	92.31	97.47	96.77	100	86.67	94.81	0	0	0	98.385	90.74	94.89	7.645	4.15	3.495	77	ENSDARG00000001898
DreEX0044511	0.627038	0.794596	manea	100	91.55	86.39	93.31	100	89.18	0	0	0	89.85	94.59	95.775	-4.74	1.185	-5.925	39	ENSDARG00000001898
DreEX0028352	1.39109	1.08312	drd4-rs	95.12	91.74	92.92	96.15	100	96.15	0	0	0	94.535	98.075	93.43	-3.54	-4.645	1.105	113	ENSDARG00000001912
DreEX0076282	0.724986	0.824834	stxbp1a	25.93	29.17	26.91	29.65	26.28	27.45	0	0	0	28.28	26.865	27.55	1.415	0.685	0.73	156	ENSDARG00000001994
DreEX0062182	0.820412	1.10239	rictorb	5.46	2.22	4.61	5.3	2.06	3.95	0	0	0	4.955	3.005	3.84	1.95	0.835	1.115	72	ENSDARG00000002020
DreEX0060062	1.03759	1.04028	qkib	47.62	47.06	45.71	46.3	46.3	41.4	0	0	0	46.005	43.85	47.34	2.155	3.49	-1.335	87	ENSDARG00000002026
DreEX0011846	1.15355	1.16885	adss	88.64	95.12	94.44	79.66	96.19	95.24	0	0	0	87.05	95.715	91.88	-8.665	-3.835	-4.83	67	ENSDARG00000002071
DreEX0020629	2.80741	2.38524	celf2	74.63	74.39	73.78	75.25	66.74	70.28	0	0	0	74.515	68.51	74.51	6.005	6	0.005	135	ENSDARG00000002131
DreEX0030189	0.894082	0.731266	epb41l3a	14.26	13.8	13.46	15.84	12.12	16.38	0	0	0	14.65	14.25	14.03	0.4	-0.22	0.62	116	ENSDARG00000002255
DreEX0030191	0.936131	1.44707	epb41l3a	51.26	59.48	54.81	59.19	52.08	53.26	0	0	0	57	52.67	55.37	4.33	2.7	1.63	555	ENSDARG00000002255
DreEX0019314	1.66319	1.63898	ccdc101	97.45	98.07	92.41	98.02	98.78	100	0	0	0	95.215	99.39	97.76	-4.175	-1.63	-2.545	65	ENSDARG00000002339
DreEX0021077	0.963878	0.942486	cers5	86.43	89.26	91.5	86.09	81.8	87.62	0	0	0	88.795	84.71	87.845	4.085	3.135	0.95	130	ENSDARG00000002365
DreEX0079038	1.0378	1.07872	tlcd1	98.94	93.03	92.22	90.12	92.94	91.91	0	0	0	91.17	92.425	95.985	-1.255	3.56	-4.815	83	ENSDARG00000002391
DreEX0052289	1.54041	2.48487	nusap1	95.12	100	100	100	84.62	92.73	0	0	0	100	88.675	97.56	11.325	8.885	2.44	78	ENSDARG00000002403
DreEX0014565	0.989221	0.91904	arhgef37	100	100	100	75	100	100	0	0	0	87.5	100	100	-12.5	0	-12.5	130	ENSDARG00000002463
DreEX0044959	0.994651	0.764859	mapkapk2a	94.7	95.77	97.45	95.83	100	95.59	0	0	0	96.64	97.795	95.235	-1.155	-2.56	1.405	76	ENSDARG00000002552
DreEX0083454	1.27485	1.13486	unm_sa1614	100	92.16	91.62	92.04	83.38	90.39	0	0	0	91.83	86.885	96.08	4.945	9.195	-4.25	73	ENSDARG00000002607
DreEX0065973	0.905143	0.709993	sh3gl1b	23.08	26.32	37.5	25.49	21.21	40	0	0	0	31.495	30.605	24.7	0.89	-5.905	6.795	48	ENSDARG00000002642
DreEX0077573	0.826523	0.618982	tbcela	3.83	3.41	7.14	0.79	6.98	1.75	0	0	0	3.965	4.365	3.62	-0.4	-0.745	0.345	51	ENSDARG00000002682
DreEX0084009	1.05309	1.16333	utp15	100	100	94.78	100	100	100	0	0	0	97.39	100	100	-2.61	0	-2.61	82	ENSDARG00000002720
DreEX0061012	0.990732	0.640903	rasgrf2b	100	95.56	81.82	95.24	75.76	100	0	0	0	88.53	87.88	97.78	0.65	9.9	-9.25	126	ENSDARG00000002816
DreEX0020945	1.05951	1.00468	cep57l1	100	100	100	100	100	91.49	0	0	0	100	95.745	100	4.255	4.255	0	181	ENSDARG00000002826
DreEX0086762	0.867746	0.805773	zgc:113210	93.59	94.35	85.21	91.67	90	94.85	0	0	0	88.44	92.425	93.97	-3.985	1.545	-5.53	1016	ENSDARG00000002872
DreEX0061677	0.848646	1.33886	reps1	94.06	93.22	100	96.12	95.31	91.3	0	0	0	98.06	93.305	93.64	4.755	0.335	4.42	81	ENSDARG00000002877
DreEX0019374	1.10634	3.29902	ccdc132	4.57	6.45	0.92	0.44	3.45	4.96	0	0	0	0.68	4.205	5.51	-3.525	1.305	-4.83	75	ENSDARG00000002880
DreEX0075347	0.559524	0.690886	ss18	77.83	82.02	80.43	78.5	77.66	82.63	0	0	0	79.465	80.145	79.925	-0.68	-0.22	-0.46	123	ENSDARG00000002970
DreEX0064555	0.728268	1.63402	scnm1	83.33	92.86	95.35	96.36	86.89	92.5	0	0	0	95.855	89.695	88.095	6.16	-1.6	7.76	89	ENSDARG00000003027
DreEX0002246	0.688088	0.999744	CABZ01111496.1	5.34	0.95	2.35	0	1.9	5.26	0	0	0	1.175	3.58	3.145	-2.405	-0.435	-1.97	34	ENSDARG00000003041
DreEX0074452	0.833912	1.44713	sorbs2a	100	97.85	100	100	91.43	100	0	0	0	100	95.715	98.925	4.285	3.21	1.075	51	ENSDARG00000003046
DreEX0019954	1.03822	0.993093	cd276	100	100	100	100	94.74	100	0	0	0	100	97.37	100	2.63	2.63	0	348	ENSDARG00000003061
DreEX0019955	0.922311	1.10779	cd276	2.56	3.45	5.66	6.25	4.76	0	0	0	0	5.955	2.38	3.005	3.575	0.625	2.95	76	ENSDARG00000003061
DreEX0074842	0.728406	0.826985	spire2	91.3	80.72	91.87	94.59	93.48	87.3	0	0	0	93.23	90.39	86.01	2.84	-4.38	7.22	121	ENSDARG00000003084
DreEX0041198	0.928199	1.15068	kdm5bb	22.28	19.88	27.29	23.43	23.03	21.45	0	0	0	25.36	22.24	21.08	3.12	-1.16	4.28	57	ENSDARG00000003098
DreEX0044366	4.26617	1.49897	magi1b	96.83	97.09	95.16	95.49	94.31	94.31	0	0	0	95.325	94.31	96.96	1.015	2.65	-1.635	117	ENSDARG00000003169
DreEX0018263	0.797106	1.0045	cacng5a	85.85	100	100	100	100	95.71	0	0	0	100	97.855	92.925	2.145	-4.93	7.075	42	ENSDARG00000003326
DreEX0031666	1.55968	0.805363	fam178a	94.12	91.04	94.12	100	96.92	96.72	0	0	0	97.06	96.82	92.58	0.24	-4.24	4.48	189	ENSDARG00000003328
DreEX0078160	0.900104	9.60143	tenm1	96.91	98.02	79.65	75.36	97.27	98.72	1	0	1	77.505	97.995	97.465	-20.49	-0.53	-19.96	30	ENSDARG00000003403
DreEX0038012	0.59785	0.749646	hnrpdl	6.39	9.71	7.02	7.84	6.25	8.44	0	0	0	7.43	7.345	8.05	0.085	0.705	-0.62	104	ENSDARG00000003429
DreEX0039730	0.970323	1.05707	ippk	100	86.21	95.56	100	100	100	0	0	0	97.78	100	93.105	-2.22	-6.895	4.675	67	ENSDARG00000003446
DreEX0054252	0.609675	1.17481	pde10a	100	88.24	100	100	85.71	100	0	0	0	100	92.855	94.12	7.145	1.265	5.88	52	ENSDARG00000003449
DreEX0024443	0.792685	0.715693	cryl1	98.27	95.71	100	93.55	98.14	95.46	0	0	0	96.775	96.8	96.99	-0.025	0.19	-0.215	127	ENSDARG00000003675
DreEX0042648	1.57701	1.05159	lats1	58.87	68.97	53.57	57.89	50.94	53.38	0	0	0	55.73	52.16	63.92	3.57	11.76	-8.19	103	ENSDARG00000003751
DreEX0026503	0.799751	0.919241	dennd5b	10.82	6.76	10.36	9.66	11.11	8.46	0	0	0	10.01	9.785	8.79	0.225	-0.995	1.22	60	ENSDARG00000003789
DreEX0083286	0.650227	0.783831	uhrf1bp1l	63.91	75.21	82.69	77.79	66.15	83.87	0	0	0	80.24	75.01	69.56	5.23	-5.45	10.68	39	ENSDARG00000004055
DreEX0083287	0.777229	1.01252	uhrf1bp1l	80.26	63.99	74.75	73.49	77.62	73.15	0	0	0	74.12	75.385	72.125	-1.265	-3.26	1.995	81	ENSDARG00000004055
DreEX0050341	0.911734	1.18017	nf1b	3.77	6.69	1.86	3.71	5.41	5.35	0	0	0	2.785	5.38	5.23	-2.595	-0.15	-2.445	63	ENSDARG00000004184
DreEX0050343	0.786172	0.900952	nf1b	100	94.83	100	98.23	100	98.35	0	0	0	99.115	99.175	97.415	-0.06	-1.76	1.7	142	ENSDARG00000004184
DreEX0062420	0.795485	3.25391	rnd1l	93.65	97.31	96.71	96.86	94.42	92.81	0	0	0	96.785	93.615	95.48	3.17	1.865	1.305	88	ENSDARG00000004218
DreEX0073453	0.972112	1.80908	slit2	79.91	88.53	63.75	83.02	92.16	88.24	1	0	0	73.385	90.2	84.22	-16.815	-5.98	-10.835	41	ENSDARG00000004246
DreEX0026740	1.04833	1.01889	dhfr	100	100	94.87	100	100	100	0	0	0	97.435	100	100	-2.565	0	-2.565	50	ENSDARG00000004251
DreEX0087697	0.747406	0.889656	zgc:77375	97.83	94.27	93.21	95.3	96.07	93.39	0	0	0	94.255	94.73	96.05	-0.475	1.32	-1.795	34	ENSDARG00000004282
DreEX0031981	0.754265	0.942574	fam8a1	96.63	91.4	95.09	95.89	94.2	96.18	0	0	0	95.49	95.19	94.015	0.3	-1.175	1.475	121	ENSDARG00000004308
DreEX0057593	1.01147	0.964252	ppp1r13ba	21.95	37.78	56	54.72	36.84	61.11	0	1	1	55.36	48.975	29.865	6.385	-19.11	25.495	120	ENSDARG00000004377
DreEX0029795	0.729756	0.851881	elovl6	96.42	98.33	97.34	97.93	98.83	93.6	0	0	0	97.635	96.215	97.375	1.42	1.16	0.26	152	ENSDARG00000004402
DreEX0004897	0.862114	0.77785	GRM5 (1 of 2)	3.66	1.62	1.91	5.36	3.89	2.45	0	0	0	3.635	3.17	2.64	0.465	-0.53	0.995	254	ENSDARG00000004445
DreEX0058347	0.965057	0.722267	prkcg	24.73	23.08	20.35	30.23	30.23	22.67	0	0	0	25.29	26.45	23.905	-1.16	-2.545	1.385	55	ENSDARG00000004561
DreEX0040744	0.586244	0.593277	kat5a	58.28	45.03	60.91	52.46	61.63	50.61	0	0	0	56.685	56.12	51.655	0.565	-4.465	5.03	69	ENSDARG00000004587
DreEX0040745	1.19198	0.636438	kat5a	80.41	75.75	77.83	88.09	88.19	81.48	0	0	0	82.96	84.835	78.08	-1.875	-6.755	4.88	63	ENSDARG00000004587
DreEX0043847	2.10569	1.71743	lrrc4ba	25.53	23.21	19.48	28.09	36.36	36.36	0	0	0	23.785	36.36	24.37	-12.575	-11.99	-0.585	172	ENSDARG00000004597
DreEX0019669	1.22871	2.28418	ccdc9	36.99	37.21	44.32	42.86	29.21	34.18	0	0	0	43.59	31.695	37.1	11.895	5.405	6.49	48	ENSDARG00000004636
DreEX0010440	0.859952	1.14487	acaa1	98.4	96.92	96.3	94.87	98.5	96.77	0	0	0	95.585	97.635	97.66	-2.05	0.025	-2.075	56	ENSDARG00000004687
DreEX0029051	0.943623	0.930529	eefsec	100	100	100	100	100	94.2	0	0	0	100	97.1	100	2.9	2.9	0	630	ENSDARG00000004696
DreEX0077778	0.796245	1.02431	tcf12	87.29	89.89	89.86	92	89.67	81.43	0	0	0	90.93	85.55	88.59	5.38	3.04	2.34	72	ENSDARG00000004714
DreEX0037998	0.975455	2.03125	hnrnpub	93.51	93.63	91.54	91.66	95.68	93.35	0	0	0	91.6	94.515	93.57	-2.915	-0.945	-1.97	115	ENSDARG00000004735
DreEX0046338	2.75741	0.73508	mgrn1b	99.06	99.24	95.97	99.12	97.13	94.39	0	0	0	97.545	95.76	99.15	1.785	3.39	-1.605	44	ENSDARG00000004796
DreEX0011957	0.871917	1.36525	aga	95.94	96.06	89.77	93.58	94.85	97.79	0	0	0	91.675	96.32	96	-4.645	-0.32	-4.325	112	ENSDARG00000004889
DreEX0011958	1.42447	0.905667	aga	90.67	90.09	93.94	87.5	88.24	82.2	0	0	0	90.72	85.22	90.38	5.5	5.16	0.34	113	ENSDARG00000004889
DreEX0043278	2.1449	0.975791	lmo7a	86.22	81.75	87.87	76.22	77.27	75.45	0	0	0	82.045	76.36	83.985	5.685	7.625	-1.94	109	ENSDARG00000004930
DreEX0043280	0.851087	0.96376	lmo7a	10.03	12.47	16.96	13.56	10.67	13.81	0	0	0	15.26	12.24	11.25	3.02	-0.99	4.01	57	ENSDARG00000004930
DreEX0073334	0.621403	0.852216	slc8a3	10.04	0	0	2.42	7.04	0	0	0	0	1.21	3.52	5.02	-2.31	1.5	-3.81	18	ENSDARG00000004931
DreEX0040647	0.974546	0.995067	kal1b	100	100	100	91.67	100	100	0	0	0	95.835	100	100	-4.165	0	-4.165	142	ENSDARG00000004932
DreEX0057798	2.216	2.36457	ppp3ca	65.79	66.85	65.45	66.61	69.32	70.02	0	0	0	66.03	69.67	66.32	-3.64	-3.35	-0.29	48	ENSDARG00000004988
DreEX0062386	0.590011	0.740469	rnaseh2b	0	7.22	0	2.75	0	7.53	0	0	0	1.375	3.765	3.61	-2.39	-0.155	-2.235	78	ENSDARG00000005128
DreEX0019624	0.651315	0.695695	ccdc85ca	94.29	100	91.67	96.83	100	93.1	0	0	0	94.25	96.55	97.145	-2.3	0.595	-2.895	105	ENSDARG00000005232
DreEX0075066	1.95081	2.40618	srcap	85.54	82.82	84.54	84.81	77.78	77.44	0	0	0	84.675	77.61	84.18	7.065	6.57	0.495	174	ENSDARG00000005236
DreEX0027020	1.31283	0.78721	dip2ba	15.04	13.09	11	4.93	8.85	11.9	0	0	0	7.965	10.375	14.065	-2.41	3.69	-6.1	24	ENSDARG00000005350
DreEX0082544	0.982095	1.06504	tyro3	100	100	85.71	100	100	100	0	0	0	92.855	100	100	-7.145	0	-7.145	137	ENSDARG00000005356
DreEX0081252	0.888788	0.878131	trim3b	37.47	29.93	35.84	31.65	33.39	34.22	0	0	0	33.745	33.805	33.7	-0.06	-0.105	0.045	60	ENSDARG00000005397
DreEX0033366	0.821932	0.653749	foxp2	59.15	57.76	61.47	55.56	51.19	60	0	0	0	58.515	55.595	58.455	2.92	2.86	0.06	178	ENSDARG00000005453
DreEX0024584	0.908681	2.26005	csnk1g2a	71.58	74.52	65.52	65.19	70.6	73.33	0	0	0	65.355	71.965	73.05	-6.61	1.085	-7.695	102	ENSDARG00000005458
DreEX0049347	1.00709	1.4969	nav3	56.9	43.88	51.11	39.34	57.44	55.26	0	0	0	45.225	56.35	50.39	-11.125	-5.96	-5.165	24	ENSDARG00000005476
DreEX0049350	1.0173	3.32511	nav3	29.47	29.54	10.9	5.47	44.76	28.89	1	0	1	8.185	36.825	29.505	-28.64	-7.32	-21.32	18	ENSDARG00000005476
DreEX0078178	2.49145	0.840214	tenm3	96.43	94.76	97.23	99.28	98.24	98.6	0	0	0	98.255	98.42	95.595	-0.165	-2.825	2.66	327	ENSDARG00000005479
DreEX0078179	1.28053	6.11075	tenm3	96.77	97.96	89.55	92.32	98.3	98.44	0	0	0	90.935	98.37	97.365	-7.435	-1.005	-6.43	21	ENSDARG00000005479
DreEX0060836	0.793044	0.674076	rapgef2	90.32	90.94	89.48	91.82	89.76	91.35	0	0	0	90.65	90.555	90.63	0.095	0.075	0.02	340	ENSDARG00000005482
DreEX0060838	0.960792	4.57132	rapgef2	97.6	97.51	93.9	94.73	97.69	97.77	0	0	0	94.315	97.73	97.555	-3.415	-0.175	-3.24	24	ENSDARG00000005482
DreEX0037947	0.880127	1.90355	hnrnph1l	92.06	88.06	92.89	91.47	90.43	89.89	0	0	0	92.18	90.16	90.06	2.02	-0.1	2.12	139	ENSDARG00000005551
DreEX0047738	1.67619	0.794484	mtf2	97.96	100	92.81	98.17	95.28	96.8	0	0	0	95.49	96.04	98.98	-0.55	2.94	-3.49	59	ENSDARG00000005590
DreEX0081858	1.27083	0.664825	ttbk2	84.52	86.21	80.69	92.7	95.12	87.76	0	0	0	86.695	91.44	85.365	-4.745	-6.075	1.33	333	ENSDARG00000005670
DreEX0059641	1.09816	1.77071	ptprfb	14.48	16.11	10.24	7.51	13.85	13.27	0	0	0	8.875	13.56	15.295	-4.685	1.735	-6.42	306	ENSDARG00000005754
DreEX0057519	0.864811	1.15339	ppm1f	100	96.21	100	100	100	94.96	0	0	0	100	97.48	98.105	2.52	0.625	1.895	234	ENSDARG00000005786
DreEX0031416	0.614997	0.73679	faima	100	90.29	100	98.17	100	92	0	0	0	99.085	96	95.145	3.085	-0.855	3.94	50	ENSDARG00000005828
DreEX0060631	0.917442	0.768597	ralgapa2	6.22	9.27	10.85	6.73	8.64	11.64	0	0	0	8.79	10.14	7.745	-1.35	-2.395	1.045	105	ENSDARG00000005861
DreEX0075223	0.909586	5.16711	srpk3	50.05	52.44	34.93	32.56	49.22	52.5	1	0	1	33.745	50.86	51.245	-17.115	0.385	-17.5	26	ENSDARG00000005916
DreEX0083995	1.02454	0.995278	ust	94.23	100	100	100	100	100	0	0	0	100	100	97.115	0	-2.885	2.885	158	ENSDARG00000006044
DreEX0041210	0.929285	0.896593	kdm5c	13.49	13.74	16.34	16.05	17.12	13.44	0	0	0	16.195	15.28	13.615	0.915	-1.665	2.58	57	ENSDARG00000006124
DreEX0020876	1.13623	0.862409	cep170aa	5.3	6.2	4.45	4.01	2.59	5.08	0	0	0	4.23	3.835	5.75	0.395	1.915	-1.52	48	ENSDARG00000006128
DreEX0020877	0.815183	0.844898	cep170aa	94.04	95.68	94.04	95.57	97.21	94.95	0	0	0	94.805	96.08	94.86	-1.275	-1.22	-0.055	459	ENSDARG00000006128
DreEX0037548	0.965091	1.34556	hif1aa	95.65	92.92	98.44	96.83	95.4	95.18	0	0	0	97.635	95.29	94.285	2.345	-1.005	3.35	107	ENSDARG00000006181
DreEX0029559	1.76283	0.994761	eif4g1a	78.77	85.33	70.8	74.05	72.63	74.32	0	0	0	72.425	73.475	82.05	-1.05	8.575	-9.625	111	ENSDARG00000006200
DreEX0029695	0.984219	0.757107	ell2	94.74	87.88	100	92	100	93.75	0	0	0	96	96.875	91.31	-0.875	-5.565	4.69	164	ENSDARG00000006251
DreEX0084802	1.6917	0.773076	waslb	28.97	31.66	30.19	18.38	22.86	15.9	0	0	0	24.285	19.38	30.315	4.905	10.935	-6.03	24	ENSDARG00000006283
DreEX0074263	0.981121	0.867893	snx14	73.38	74.77	72.73	69.51	71.02	73.66	0	0	0	71.12	72.34	74.075	-1.22	1.735	-2.955	24	ENSDARG00000006332
DreEX0051523	1.24252	0.830008	nrcama	77.78	77.89	76.26	89.55	80.89	81.15	0	0	0	82.905	81.02	77.835	1.885	-3.185	5.07	75	ENSDARG00000006396
DreEX0051524	0.704596	5.6496	nrcama	96.56	89.51	57.96	64.64	95.98	91.13	1	0	1	61.3	93.555	93.035	-32.255	-0.52	-31.735	18	ENSDARG00000006396
DreEX0051526	0.783926	1.70253	nrcama	95.01	99.25	94.53	85.51	98.5	97.31	0	0	0	90.02	97.905	97.13	-7.885	-0.775	-7.11	30	ENSDARG00000006396
DreEX0026108	0.985465	0.802138	ddi2	100	100	100	94.79	100	98.98	0	0	0	97.395	99.49	100	-2.095	0.51	-2.605	58	ENSDARG00000006477
DreEX0013504	0.906215	1.37312	anp32a	80.89	83.88	82.26	82.67	83.23	83.27	0	0	0	82.465	83.25	82.385	-0.785	-0.865	0.08	65	ENSDARG00000006487
DreEX0055687	1.19061	1.64844	pip5k1bb	90.91	92.31	96.8	97.73	94.2	93.33	0	0	0	97.265	93.765	91.61	3.5	-2.155	5.655	136	ENSDARG00000006508
DreEX0017295	1.05542	0.920705	brd3a	53.61	50.81	51.65	42.62	49.79	50.59	0	0	0	47.135	50.19	52.21	-3.055	2.02	-5.075	69	ENSDARG00000006527
DreEX0061906	3.36041	1.14021	rgp1	98.86	100	96.76	95.71	91.3	95.51	0	0	0	96.235	93.405	99.43	2.83	6.025	-3.195	84	ENSDARG00000006545
DreEX0021691	1.31156	2.40058	chrna2a	93.1	97.44	97.22	96.23	87.69	91.67	0	0	0	96.725	89.68	95.27	7.045	5.59	1.455	152	ENSDARG00000006602
DreEX0059933	1.01651	1.52607	pvrl3b	93.16	95.04	97.12	100	93.8	95.86	0	0	0	98.56	94.83	94.1	3.73	-0.73	4.46	118	ENSDARG00000006604
DreEX0014601	0.942231	3.79868	arhgef6	85.86	83.01	58.01	45.45	80.79	85.37	1	0	1	51.73	83.08	84.435	-31.35	1.355	-32.705	21	ENSDARG00000006683
DreEX0074742	2.00356	1.3116	specc1la	95.08	98.99	97.92	92.63	91.27	90.1	0	0	0	95.275	90.685	97.035	4.59	6.35	-1.76	60	ENSDARG00000006719
DreEX0023742	0.733351	0.740184	copz2	85.96	73.84	86.06	71.71	82.54	78.22	0	0	0	78.885	80.38	79.9	-1.495	-0.48	-1.015	33	ENSDARG00000006786
DreEX0015248	2.04723	2.8498	asic2	100	99.15	100	100	98.08	94.39	0	0	0	100	96.235	99.575	3.765	3.34	0.425	92	ENSDARG00000006849
DreEX0035076	1.99427	4.30394	glra4a	96.89	97.99	94.41	96	99.21	99.07	0	0	0	95.205	99.14	97.44	-3.935	-1.7	-2.235	83	ENSDARG00000006865
DreEX0035077	1.79105	0.997775	glra4a	92.35	90.91	92.41	94.56	94.94	94.74	0	0	0	93.485	94.84	91.63	-1.355	-3.21	1.855	134	ENSDARG00000006865
DreEX0030053	0.964498	1.00425	enpp4	88.24	100	100	100	100	100	0	0	0	100	100	94.12	0	-5.88	5.88	871	ENSDARG00000006877
DreEX0038016	0.772449	2.40623	hnrpkl	87.15	83.03	83.74	82.46	85.91	86.66	0	0	0	83.1	86.285	85.09	-3.185	-1.195	-1.99	44	ENSDARG00000007034
DreEX0015179	1.1494	0.871186	asb6	66.05	48.24	41.7	48.72	46.72	29.69	0	1	0	45.21	38.205	57.145	7.005	18.94	-11.935	58	ENSDARG00000007125
DreEX0049099	0.72737	0.659294	nadl1.2	5.63	3.77	5.9	3.02	5.96	2.47	0	0	0	4.46	4.215	4.7	0.245	0.485	-0.24	120	ENSDARG00000007149
DreEX0061595	1.03805	0.757105	recql	80.95	75.38	79.59	86.11	88.89	80.28	0	0	0	82.85	84.585	78.165	-1.735	-6.42	4.685	137	ENSDARG00000007175
DreEX0064206	1.35635	0.879018	sash1a	84.92	83.11	78.95	84.19	81.22	79.92	0	0	0	81.57	80.57	84.015	1	3.445	-2.445	102	ENSDARG00000007179
DreEX0057674	0.801316	1.03314	ppp1r8a	96.55	90.48	94.2	95	91.89	94.12	0	0	0	94.6	93.005	93.515	1.595	0.51	1.085	61	ENSDARG00000007186
DreEX0049494	1.11722	0.68131	ncam1b	64.26	66.59	63.39	57.79	60.49	63.86	0	0	0	60.59	62.175	65.425	-1.585	3.25	-4.835	567	ENSDARG00000007220
DreEX0063872	0.989661	0.911662	ryk	29.41	52	26.67	29.11	25	30.43	0	0	0	27.89	27.715	40.705	0.175	12.99	-12.815	84	ENSDARG00000007231
DreEX0063874	0.758128	0.79967	ryk	100	97.47	95.65	93.44	100	92.41	0	0	0	94.545	96.205	98.735	-1.66	2.53	-4.19	160	ENSDARG00000007231
DreEX0062156	0.833618	3.97544	ric8a	5.22	2.63	0	0.71	8.48	4.02	0	0	0	0.355	6.25	3.925	-5.895	-2.325	-3.57	18	ENSDARG00000007247
DreEX0026399	0.567565	0.575377	degs1	7.91	1.54	9.7	2.32	10.04	2.66	0	0	0	6.01	6.35	4.725	-0.34	-1.625	1.285	80	ENSDARG00000007347
DreEX0028670	0.962693	0.950825	dysf	100	100	100	100	100	84.62	0	0	0	100	92.31	100	7.69	7.69	0	100	ENSDARG00000007370
DreEX0072360	2.10545	1.98954	slc25a39	88.48	89.32	89.18	89.05	91.15	91.84	0	0	0	89.115	91.495	88.9	-2.38	-2.595	0.215	174	ENSDARG00000007449
DreEX0075114	1.07576	1.04044	srgap1	100	100	100	100	100	93.75	0	0	0	100	96.875	100	3.125	3.125	0	129	ENSDARG00000007461
DreEX0075115	1.03189	0.974764	srgap1	100	92	100	100	100	100	0	0	0	100	100	96	0	-4	4	63	ENSDARG00000007461
DreEX0052372	1.19536	1.17718	obfc1	95.12	97.1	93.22	97.22	100	97.44	0	0	0	95.22	98.72	96.11	-3.5	-2.61	-0.89	126	ENSDARG00000007734
DreEX0039112	0.752968	0.711621	il15l	100	94.36	96.53	92.45	89.59	100	0	0	0	94.49	94.795	97.18	-0.305	2.385	-2.69	123	ENSDARG00000007743
DreEX0080931	0.913457	0.889492	tra2a	35.49	40.72	36.6	44.03	40.72	39.9	0	0	0	40.315	40.31	38.105	0.005	-2.205	2.21	324	ENSDARG00000007863
DreEX0037921	0.638029	0.62629	hnrnpaba	92.26	93	92.21	93.02	91.94	92.74	0	0	0	92.615	92.34	92.63	0.275	0.29	-0.015	86	ENSDARG00000007960
DreEX0067621	0.846866	0.89117	si:ch211-220f16.2	97.8	87.23	96.67	90.91	92.31	92.79	0	0	0	93.79	92.55	92.515	1.24	-0.035	1.275	107	ENSDARG00000007976
DreEX0067622	0.845781	0.782644	si:ch211-220f16.2	100	91.6	98.43	95.2	98.25	97.14	0	0	0	96.815	97.695	95.8	-0.88	-1.895	1.015	153	ENSDARG00000007976
DreEX0057179	1.39318	1.18489	pou2f1b	71.2	71.86	75.68	69.77	66.67	69.28	0	0	0	72.725	67.975	71.53	4.75	3.555	1.195	66	ENSDARG00000007996
DreEX0086837	0.889344	1.89851	zgc:113516	100	95	96.12	93.1	100	100	0	0	0	94.61	100	97.5	-5.39	-2.5	-2.89	84	ENSDARG00000008035
DreEX0073254	1.02885	0.965749	slc7a10a	94.12	100	95.35	100	100	100	0	0	0	97.675	100	97.06	-2.325	-2.94	0.615	126	ENSDARG00000008100
DreEX0076745	0.836906	0.957014	syk	0	7.87	5.75	4.69	7.07	5.45	0	0	0	5.22	6.26	3.935	-1.04	-2.325	1.285	69	ENSDARG00000008186
DreEX0065599	0.583959	0.575493	sf1	75.66	71.35	75.15	70.47	75.18	70.48	0	0	0	72.81	72.83	73.505	-0.02	0.675	-0.695	76	ENSDARG00000008188
DreEX0048967	1.38763	4.01176	myt1la	94.19	95.81	90.19	89.84	93.49	93.23	0	0	0	90.015	93.36	95	-3.345	1.64	-4.985	91	ENSDARG00000008209
DreEX0048968	0.603564	0.623734	myt1la	89.98	86.3	88.98	86.52	89.43	86.79	0	0	0	87.75	88.11	88.14	-0.36	0.03	-0.39	84	ENSDARG00000008209
DreEX0048969	0.914805	1.76848	myt1la	77.86	71.65	72.18	72.54	74.4	74.59	0	0	0	72.36	74.495	74.755	-2.135	0.26	-2.395	63	ENSDARG00000008209
DreEX0061529	1.91094	1.21573	rcor2	94.32	94.72	95.91	95.22	96.67	96.74	0	0	0	95.565	96.705	94.52	-1.14	-2.185	1.045	67	ENSDARG00000008278
DreEX0012883	1.00069	1.05407	ambra1a	28.71	25	24.27	28.89	31.87	30	0	0	0	26.58	30.935	26.855	-4.355	-4.08	-0.275	87	ENSDARG00000008322
DreEX0018028	1.66439	1.20073	cacna1c	63.05	59.32	65.22	66.2	71.35	70	0	0	0	65.71	70.675	61.185	-4.965	-9.49	4.525	27	ENSDARG00000008398
DreEX0015646	0.800303	1.4067	atp11a	81.21	92.92	82.25	74.09	92.11	85.84	0	0	0	78.17	88.975	87.065	-10.805	-1.91	-8.895	24	ENSDARG00000008413
DreEX0031355	4.02388	1.13507	faah2a	100	100	100	89.19	88.24	85	0	0	0	94.595	86.62	100	7.975	13.38	-5.405	112	ENSDARG00000008457
DreEX0027353	0.884294	0.963798	dmd	94.87	86.99	95	92.44	92.81	92.21	0	0	0	93.72	92.51	90.93	1.21	-1.58	2.79	115	ENSDARG00000008487
DreEX0027356	0.995868	1.03054	dmd	100	100	100	100	92.16	100	0	0	0	100	96.08	100	3.92	3.92	0	61	ENSDARG00000008487
DreEX0027358	0.998701	0.938942	dmd	94.74	100	100	100	100	100	0	0	0	100	100	97.37	0	-2.63	2.63	155	ENSDARG00000008487
DreEX0027359	0.830941	1.46794	dmd	100	88.46	95.35	95.92	100	100	0	0	0	95.635	100	94.23	-4.365	-5.77	1.405	118	ENSDARG00000008487
DreEX0072305	0.997104	0.795675	slc25a24	100	100	100	92.31	95.45	100	0	0	0	96.155	97.725	100	-1.57	2.275	-3.845	88	ENSDARG00000008568
DreEX0038276	0.887863	1.10628	hsf1	28.28	27.83	36.84	35.03	34.13	27.34	0	0	0	35.935	30.735	28.055	5.2	-2.68	7.88	78	ENSDARG00000008818
DreEX0029832	1.23737	0.693212	elp4	85.45	88.89	100	91.11	96.12	89.9	0	0	0	95.555	93.01	87.17	2.545	-5.84	8.385	134	ENSDARG00000008852
DreEX0078354	0.938055	0.739317	tfap2e	27.84	30.15	26.41	28.1	28.12	24.65	0	0	0	27.255	26.385	28.995	0.87	2.61	-1.74	174	ENSDARG00000008861
DreEX0035463	0.935951	1.02725	golga1	20.25	16.58	21.01	17.98	18.89	16.34	0	0	0	19.495	17.615	18.415	1.88	0.8	1.08	75	ENSDARG00000008979
DreEX0003171	0.976574	0.957741	CR388002.1	11.35	17.66	10.34	11.17	10.67	11.68	0	0	0	10.755	11.175	14.505	-0.42	3.33	-3.75	36	ENSDARG00000009026
DreEX0003172	0.574411	1.45098	CR388002.1	81.29	90.45	66.21	77.93	82.78	92.26	1	0	0	72.07	87.52	85.87	-15.45	-1.65	-13.8	99	ENSDARG00000009026
DreEX0080181	2.67454	1.08555	tnikb	88.55	87.23	90.88	90.73	91.14	91.77	0	0	0	90.805	91.455	87.89	-0.65	-3.565	2.915	160	ENSDARG00000009031
DreEX0080182	0.946754	0.828024	tnikb	4.27	4.51	5.91	3.24	5.33	4.35	0	0	0	4.575	4.84	4.39	-0.265	-0.45	0.185	147	ENSDARG00000009031
DreEX0080183	1.24079	4.1802	tnikb	3.16	3.3	0.39	0.88	5.53	3.77	0	0	0	0.635	4.65	3.23	-4.015	-1.42	-2.595	24	ENSDARG00000009031
DreEX0051253	0.868955	1.04829	nphp1	100	93.85	100	100	100	100	0	0	0	100	100	96.925	0	-3.075	3.075	74	ENSDARG00000009046
DreEX0057603	1.14615	0.833719	ppp1r13bb	93.91	95.63	97.53	97.21	95.92	98.2	0	0	0	97.37	97.06	94.77	0.31	-2.29	2.6	86	ENSDARG00000009142
DreEX0057605	0.606324	0.685439	ppp1r13bb	49.65	56.01	48.96	53.68	50.8	57.66	0	0	0	51.32	54.23	52.83	-2.91	-1.4	-1.51	150	ENSDARG00000009142
DreEX0002983	0.993176	0.964852	COL25A1	7.16	15.03	7.91	5.57	6.42	6.82	0	0	0	6.74	6.62	11.095	0.12	4.475	-4.355	54	ENSDARG00000009194
DreEX0002984	0.775773	0.878714	COL25A1	97.96	100	100	100	100	94.67	0	0	0	100	97.335	98.98	2.665	1.645	1.02	42	ENSDARG00000009194
DreEX0002989	0.732707	0.965654	COL25A1	52.19	34.6	33.3	43.8	40.82	51.46	0	0	0	38.55	46.14	43.395	-7.59	-2.745	-4.845	36	ENSDARG00000009194
DreEX0057509	0.651618	1.46165	ppm1da	97.58	95.77	94.66	95.67	96.3	97.71	0	0	0	95.165	97.005	96.675	-1.84	-0.33	-1.51	229	ENSDARG00000009273
DreEX0027759	1.37317	1.47413	dnm1b	79.12	80.14	79.62	77.11	83.72	81.01	0	0	0	78.365	82.365	79.63	-4	-2.735	-1.265	37	ENSDARG00000009281
DreEX0018878	0.871433	0.969559	caprin1a	66.84	61.51	66.14	63.74	73.65	65.07	0	0	0	64.94	69.36	64.175	-4.42	-5.185	0.765	123	ENSDARG00000009346
DreEX0032625	0.87231	1.00248	fgf6a	100	92.94	98.18	97.94	98.17	100	0	0	0	98.06	99.085	96.47	-1.025	-2.615	1.59	104	ENSDARG00000009351
DreEX0072683	0.899643	0.902343	slc35e4	45.72	32.62	31.07	42.68	39.57	44.43	0	0	0	36.875	42	39.17	-5.125	-2.83	-2.295	70	ENSDARG00000009459
DreEX0083031	1.93749	4.09999	ubr4	17.25	18.5	5.39	9.68	28.7	25.15	1	0	0	7.535	26.925	17.875	-19.39	-9.05	-10.34	33	ENSDARG00000009549
DreEX0051387	0.735829	0.562483	nr1d2b	76.69	78.88	77.79	74.73	74.16	77.82	0	0	0	76.26	75.99	77.785	0.27	1.795	-1.525	89	ENSDARG00000009594
DreEX0083344	1.25789	1.05941	unc119.1	88.27	91.1	96.6	87.6	87.46	83.54	0	0	0	92.1	85.5	89.685	6.6	4.185	2.415	114	ENSDARG00000009629
DreEX0025603	1.54868	8.02301	daam1b	92.23	85.89	62.68	52.29	94.28	96.59	1	0	1	57.485	95.435	89.06	-37.95	-6.375	-31.575	30	ENSDARG00000009689
DreEX0005389	0.99199	1.35875	KIF21B	97.18	100	97.06	94.87	100	100	0	0	0	95.965	100	98.59	-4.035	-1.41	-2.625	102	ENSDARG00000009733
DreEX0031462	1.61274	2.30341	fam117bb	94.59	95.35	93.55	87.1	100	100	0	0	0	90.325	100	94.97	-9.675	-5.03	-4.645	93	ENSDARG00000009839
DreEX0025838	0.87066	0.721947	dcaf11	96.69	97.83	97.89	96.37	95	97.09	0	0	0	97.13	96.045	97.26	1.085	1.215	-0.13	101	ENSDARG00000009868
DreEX0045779	0.795999	1.26045	med14	49.33	57.41	53.25	57.11	48.63	52.34	0	0	0	55.18	50.485	53.37	4.695	2.885	1.81	126	ENSDARG00000009953
DreEX0011216	0.907878	4.331	adam9	98.32	94.07	91.23	91.6	98.04	100	0	0	0	91.415	99.02	96.195	-7.605	-2.825	-4.78	98	ENSDARG00000010070
DreEX0025653	0.885111	0.838599	dacha	96.86	97.35	96.76	96.13	93.28	97.41	0	0	0	96.445	95.345	97.105	1.1	1.76	-0.66	66	ENSDARG00000010132
DreEX0048685	0.642085	1.01231	myo3a	100	94.94	100	100	92.73	100	0	0	0	100	96.365	97.47	3.635	1.105	2.53	87	ENSDARG00000010186
DreEX0048686	3.13045	1.11656	myo3a	93.22	93.33	96.88	98.1	100	100	0	0	0	97.49	100	93.275	-2.51	-6.725	4.215	206	ENSDARG00000010186
DreEX0021913	1.00276	4.40145	clasp1a	91.79	89.64	70.69	77.04	91.41	94.57	1	0	1	73.865	92.99	90.715	-19.125	-2.275	-16.85	24	ENSDARG00000010280
DreEX0021914	2.09112	25.1298	clasp1a	31.77	26.08	1.11	1.52	38.03	43.54	1	0	1	1.315	40.785	28.925	-39.47	-11.86	-27.61	27	ENSDARG00000010280
DreEX0021915	0.878535	0.609479	clasp1a	96.93	97.06	98.07	93.42	95.54	98.01	0	0	0	95.745	96.775	96.995	-1.03	0.22	-1.25	24	ENSDARG00000010280
DreEX0021917	0.770895	2.15096	clasp1a	35.5	40.66	43.1	42.91	36.58	38.91	0	0	0	43.005	37.745	38.08	5.26	0.335	4.925	141	ENSDARG00000010280
DreEX0021918	0.738128	0.774182	clasp1a	21.45	25.36	26.28	22.62	25.99	23.22	0	0	0	24.45	24.605	23.405	-0.155	-1.2	1.045	57	ENSDARG00000010280
DreEX0080963	1.01662	0.944524	traf3ip1	100	100	92	100	100	100	0	0	0	96	100	100	-4	0	-4	162	ENSDARG00000010300
DreEX0028744	0.949883	1.06273	eaf2	100	100	94.12	100	100	100	0	0	0	97.06	100	100	-2.94	0	-2.94	95	ENSDARG00000010432
DreEX0080946	1.04583	0.991176	trabd	93.55	100	100	100	100	100	0	0	0	100	100	96.775	0	-3.225	3.225	141	ENSDARG00000010445
DreEX0028567	0.805833	5.68921	dvl1a	67.57	75.46	24.14	33.1	70.85	78.13	1	0	1	28.62	74.49	71.515	-45.87	-2.975	-42.895	22	ENSDARG00000010515
DreEX0054663	0.906767	0.746926	per3	94.55	97.82	93.84	97	95.09	93.08	0	0	0	95.42	94.085	96.185	1.335	2.1	-0.765	63	ENSDARG00000010519
DreEX0068257	0.692481	0.646716	si:ch211-282j22.3	100	95.83	96.16	84.92	100	90.68	0	0	0	90.54	95.34	97.915	-4.8	2.575	-7.375	135	ENSDARG00000010524
DreEX0072131	1.01632	0.957306	slc20a1b	6.56	4.17	4.35	3.38	3.81	4.23	0	0	0	3.865	4.02	5.365	-0.155	1.345	-1.5	139	ENSDARG00000010641
DreEX0057535	0.887906	1.54879	ppm1k	15.93	12.17	11.86	11.99	14.68	13.63	0	0	0	11.925	14.155	14.05	-2.23	-0.105	-2.125	107	ENSDARG00000010655
DreEX0047579	0.981367	0.958385	msi1	6.13	8.01	6.78	6.28	3.06	6.49	0	0	0	6.53	4.775	7.07	1.755	2.295	-0.54	35	ENSDARG00000010710
DreEX0065293	0.617952	0.606922	2025-09-06	27.87	44.44	21.05	44.12	45.83	28.81	0	0	0	32.585	37.32	36.155	-4.735	-1.165	-3.57	57	ENSDARG00000010721
DreEX0056681	1.62469	0.814383	pnpla6	93.18	97.7	83.84	97.87	90.57	87.5	0	0	0	90.855	89.035	95.44	1.82	6.405	-4.585	83	ENSDARG00000010773
DreEX0046009	0.908909	0.566829	memo1	94.58	95.05	94.62	87.57	97.01	89.11	0	0	0	91.095	93.06	94.815	-1.965	1.755	-3.72	113	ENSDARG00000010823
DreEX0047159	0.772817	0.792477	mpp2b	85.71	88.37	87.39	84.33	88.01	86.29	0	0	0	85.86	87.15	87.04	-1.29	-0.11	-1.18	54	ENSDARG00000010957
DreEX0035072	0.718015	0.935055	glra3	0	4.71	2.78	2.02	2.15	5.33	0	0	0	2.4	3.74	2.355	-1.34	-1.385	0.045	117	ENSDARG00000011066
DreEX0035073	0.846999	1.79118	glra3	94.38	96.02	100	100	94.9	98.12	0	0	0	100	96.51	95.2	3.49	-1.31	4.8	68	ENSDARG00000011066
DreEX0028343	1.2866	1.06442	drd2b	94.78	96.69	92.59	88.15	93.94	92.7	0	0	0	90.37	93.32	95.735	-2.95	2.415	-5.365	110	ENSDARG00000011091
DreEX0008750	0.988784	1.23031	TENM2 (1 of 2)	72.28	72.68	65	62.85	66.53	71.93	0	0	0	63.925	69.23	72.48	-5.305	3.25	-8.555	210	ENSDARG00000011171
DreEX0011037	0.986724	7.40731	acvr2aa	14.25	10.65	2.83	2.04	15.65	13.92	0	0	0	2.435	14.785	12.45	-12.35	-2.335	-10.015	24	ENSDARG00000011188
DreEX0052939	1.11684	1.29513	otx2	77.8	77.03	80.83	77.45	76.69	76.21	0	0	0	79.14	76.45	77.415	2.69	0.965	1.725	60	ENSDARG00000011235
DreEX0049473	0.800238	0.90132	ncaldb	5.86	2.06	4.94	3.47	8.12	3.91	0	0	0	4.205	6.015	3.96	-1.81	-2.055	0.245	37	ENSDARG00000011334
DreEX0000036	0.795384	0.813249	AADAT	8.13	0	7.92	1.82	4.14	2.53	0	0	0	4.87	3.335	4.065	1.535	0.73	0.805	34	ENSDARG00000011410
DreEX0036437	1.07654	1.79661	gsna	20.79	19.81	16.59	7.94	24.2	22.58	0	0	0	12.265	23.39	20.3	-11.125	-3.09	-8.035	27	ENSDARG00000011459
DreEX0064644	1.00243	1.09	scube3	100	100	100	100	94.62	100	0	0	0	100	97.31	100	2.69	2.69	0	117	ENSDARG00000011490
DreEX0064645	1.03336	0.900796	scube3	4.83	8.52	2.7	5	4.68	0	0	0	0	3.85	2.34	6.675	1.51	4.335	-2.825	51	ENSDARG00000011490
DreEX0043465	0.798565	0.82965	lpcat1	4.62	7.69	7.25	5.26	3.85	11.11	0	0	0	6.255	7.48	6.155	-1.225	-1.325	0.1	79	ENSDARG00000011506
DreEX0016244	0.836345	1.19333	atxn2l	13.34	9.75	8.27	10.98	12.65	11.34	0	0	0	9.625	11.995	11.545	-2.37	-0.45	-1.92	49	ENSDARG00000011597
DreEX0026515	1.87938	0.979175	dennd6b	21.41	18.77	23.19	25.43	25.45	26.72	0	0	0	24.31	26.085	20.09	-1.775	-5.995	4.22	37	ENSDARG00000011605
DreEX0076976	0.883325	0.801316	syt5b	5.52	5.04	5.77	8.13	7.38	4.61	0	0	0	6.95	5.995	5.28	0.955	-0.715	1.67	106	ENSDARG00000011640
DreEX0058759	0.926778	1.34617	prtfdc1	98.26	98.85	94.92	96.95	100	100	0	0	0	95.935	100	98.555	-4.065	-1.445	-2.62	18	ENSDARG00000011683
DreEX0082582	1.06878	1.68336	u2af2b	63.02	59.71	62.33	68.7	59.43	59	0	0	0	65.515	59.215	61.365	6.3	2.15	4.15	36	ENSDARG00000011740
DreEX0082583	1.29964	1.42983	u2af2b	19.05	18.93	18.43	15.03	24.77	20.26	0	0	0	16.73	22.515	18.99	-5.785	-3.525	-2.26	21	ENSDARG00000011740
DreEX0053830	0.838488	1.41558	pbxip1b	87.12	97.6	98.06	93.21	85.55	91.53	0	0	0	95.635	88.54	92.36	7.095	3.82	3.275	24	ENSDARG00000011824
DreEX0009764	0.962122	0.940388	aak1a	10.71	3.5	7.5	11.29	9.09	17.72	0	0	0	9.395	13.405	7.105	-4.01	-6.3	2.29	333	ENSDARG00000011855
DreEX0025958	1.0568	1.05651	dcn	100	100	100	100	91.67	100	0	0	0	100	95.835	100	4.165	4.165	0	262	ENSDARG00000012066
DreEX0015912	1.20467	0.85079	atp5s	4.72	4.8	5.18	2.02	3.51	3.01	0	0	0	3.6	3.26	4.76	0.34	1.5	-1.16	47	ENSDARG00000012072
DreEX0015913	0.863212	0.832962	atp5s	96.44	99.25	99.07	92.83	97.38	96.44	0	0	0	95.95	96.91	97.845	-0.96	0.935	-1.895	172	ENSDARG00000012072
DreEX0001306	1.33753	0.633246	C19H1orf109	73.64	74.81	73.2	86.44	78.63	90	0	0	0	79.82	84.315	74.225	-4.495	-10.09	5.595	180	ENSDARG00000012113
DreEX0032292	0.637037	0.797925	fbxl2	93.48	99.4	95.38	96.48	95.02	98.67	0	0	0	95.93	96.845	96.44	-0.915	-0.405	-0.51	95	ENSDARG00000012135
DreEX0065763	2.97384	47.3681	sgce	79.7	80.39	20.37	20.17	84.28	83.82	1	0	1	20.27	84.05	80.045	-63.78	-4.005	-59.775	38	ENSDARG00000012138
DreEX0065764	0.747461	0.871837	sgce	9.07	6.66	8.33	7.02	9.87	7.78	0	0	0	7.675	8.825	7.865	-1.15	-0.96	-0.19	27	ENSDARG00000012138
DreEX0060309	0.810208	1.09483	rab4b	100	93.75	96.08	100	95.74	88.46	0	0	0	98.04	92.1	96.875	5.94	4.775	1.165	81	ENSDARG00000012177
DreEX0028143	0.665944	0.797341	dpf2	38.1	23.08	32.65	35.71	42.86	28.09	0	0	0	34.18	35.475	30.59	-1.295	-4.885	3.59	42	ENSDARG00000012219
DreEX0004691	0.699294	0.826271	GEN1	91.38	97.28	83.49	96.88	97.65	94.44	0	0	0	90.185	96.045	94.33	-5.86	-1.715	-4.145	55	ENSDARG00000012325
DreEX0004692	2.03627	0.794746	GEN1	97.71	99.09	93.06	96.18	92.59	95.63	0	0	0	94.62	94.11	98.4	0.51	4.29	-3.78	132	ENSDARG00000012325
DreEX0084331	0.735884	0.870676	vipr2	100	80	83.78	86.67	88.24	79.31	0	0	0	85.225	83.775	90	1.45	6.225	-4.775	98	ENSDARG00000012353
DreEX0054374	0.632287	6.13205	pdha1a	79.77	87.59	64.04	65.41	82.76	87.47	1	0	1	64.725	85.115	83.68	-20.39	-1.435	-18.955	21	ENSDARG00000012387
DreEX0030646	1.66115	0.999945	ercc6l2	95.35	91.92	91.78	97.37	97.18	100	0	0	0	94.575	98.59	93.635	-4.015	-4.955	0.94	155	ENSDARG00000012403
DreEX0030647	0.662077	0.637203	ercc6l2	97.27	92.68	93.93	100	92.86	100	0	0	0	96.965	96.43	94.975	0.535	-1.455	1.99	96	ENSDARG00000012403
DreEX0062753	0.774595	0.928216	rnls	97.89	96.49	100	100	100	93.33	0	0	0	100	96.665	97.19	3.335	0.525	2.81	174	ENSDARG00000012453
DreEX0061053	0.82107	1.20099	rassf4	96.46	95.7	100	100	89.57	100	0	0	0	100	94.785	96.08	5.215	1.295	3.92	52	ENSDARG00000012460
DreEX0082574	0.795945	0.908667	u2af2a	3.37	2.3	5.51	3.43	3.83	2.25	0	0	0	4.47	3.04	2.835	1.43	-0.205	1.635	37	ENSDARG00000012505
DreEX0062769	0.910113	0.657783	rnpep	100	100	100	88.89	100	93.33	0	0	0	94.445	96.665	100	-2.22	3.335	-5.555	236	ENSDARG00000012506
DreEX0036979	0.872743	1.44296	hcfc1b	13.19	5.76	6.67	4.95	8.8	8.85	0	0	0	5.81	8.825	9.475	-3.015	0.65	-3.665	54	ENSDARG00000012519
DreEX0073507	1.09757	1.35443	slkb	1.95	3.39	2.48	1.68	3.06	5.26	0	0	0	2.08	4.16	2.67	-2.08	-1.49	-0.59	78	ENSDARG00000012574
DreEX0009707	0.648253	0.753846	ZNF814	10.16	3.55	5.95	9.09	5.12	16.67	0	0	0	7.52	10.895	6.855	-3.375	-4.04	0.665	51	ENSDARG00000012642
DreEX0078333	0.901433	0.708706	tfap2b	94.67	94.44	96.89	94.54	95.7	94.28	0	0	0	95.715	94.99	94.555	0.725	-0.435	1.16	64	ENSDARG00000012667
DreEX0015807	0.848751	1.22369	atp2b1a	8.8	11.09	10.26	10.77	8.52	9.78	0	0	0	10.515	9.15	9.945	1.365	0.795	0.57	166	ENSDARG00000012684
DreEX0056720	1.01393	1.00942	poc1bl	100	100	100	100	93.61	100	0	0	0	100	96.805	100	3.195	3.195	0	437	ENSDARG00000012745
DreEX0027295	1.24604	0.898506	dlgap4b	10.64	10.45	14.78	7.05	8.28	6.25	0	0	0	10.915	7.265	10.545	3.65	3.28	0.37	99	ENSDARG00000012823
DreEX0012741	0.919193	0.750039	alg9	94.4	97.28	96.75	97.92	98.6	96.89	0	0	0	97.335	97.745	95.84	-0.41	-1.905	1.495	136	ENSDARG00000012840
DreEX0012743	0.759122	0.721902	alg9	92.27	94.07	92.94	95.54	89.29	94.41	0	0	0	94.24	91.85	93.17	2.39	1.32	1.07	106	ENSDARG00000012840
DreEX0074035	1.28912	2.70615	snap23.1	40	52	42.65	40.62	55.56	57.14	0	0	0	41.635	56.35	46	-14.715	-10.35	-4.365	72	ENSDARG00000012874
DreEX0088008	0.602237	0.832877	znf143a	88.69	96.17	89.47	88.65	87.13	93.87	0	0	0	89.06	90.5	92.43	-1.44	1.93	-3.37	76	ENSDARG00000012887
DreEX0040642	2.31851	1.07733	kal1a	95.13	95.23	93.93	93.25	92.9	92.6	0	0	0	93.59	92.75	95.18	0.84	2.43	-1.59	48	ENSDARG00000012896
DreEX0014585	0.591633	0.775036	arhgef4	3.92	6.51	3.62	4.3	3.34	5.55	0	0	0	3.96	4.445	5.215	-0.485	0.77	-1.255	239	ENSDARG00000012914
DreEX0014587	1.00919	1.89695	arhgef4	89.16	93.78	93.48	97.31	83.41	89.27	0	0	0	95.395	86.34	91.47	9.055	5.13	3.925	54	ENSDARG00000012914
DreEX0014588	0.780999	0.888687	arhgef4	9.4	13.16	10.24	9.38	4.35	15.32	0	0	0	9.81	9.835	11.28	-0.025	1.445	-1.47	300	ENSDARG00000012914
DreEX0045198	0.843458	0.928255	mat2b	46.56	51.44	47.26	47.83	50	46.85	0	0	0	47.545	48.425	49	-0.88	0.575	-1.455	189	ENSDARG00000012932
DreEX0040180	0.987413	1.00293	itgb5	100	100	90.48	100	100	100	0	0	0	95.24	100	100	-4.76	0	-4.76	86	ENSDARG00000012942
DreEX0064492	1.17562	1.21454	scml2	96.88	95.53	95.9	95.88	94.57	95.05	0	0	0	95.89	94.81	96.205	1.08	1.395	-0.315	89	ENSDARG00000012949
DreEX0064493	0.667462	1.83062	scml2	65.27	58.03	71.13	68.85	64.19	56.03	0	0	0	69.99	60.11	61.65	9.88	1.54	8.34	220	ENSDARG00000012949
DreEX0050317	0.994598	1.04102	nf1a	35.85	42.57	33.91	30.83	37.04	33.33	0	0	0	32.37	35.185	39.21	-2.815	4.025	-6.84	63	ENSDARG00000012982
DreEX0011068	0.808471	0.816667	adal	95.65	100	85.37	100	95.74	100	0	0	0	92.685	97.87	97.825	-5.185	-0.045	-5.14	81	ENSDARG00000012986
DreEX0077920	0.823933	0.912386	tdg.1	65.12	59.29	64.5	60.42	61.89	59.66	0	0	0	62.46	60.775	62.205	1.685	1.43	0.255	59	ENSDARG00000013004
DreEX0055366	1.01505	0.977179	pibf1	100	100	100	100	91.3	100	0	0	0	100	95.65	100	4.35	4.35	0	99	ENSDARG00000013006
DreEX0056860	1.05308	0.80316	pole4	96.37	98.02	97.02	94.13	96.56	95.39	0	0	0	95.575	95.975	97.195	-0.4	1.22	-1.62	42	ENSDARG00000013016
DreEX0028475	0.815635	0.96125	dtnbb	52.86	47.93	44.68	46.71	46.12	51.4	0	0	0	45.695	48.76	50.395	-3.065	1.635	-4.7	34	ENSDARG00000013020
DreEX0028477	0.978136	1.43713	dtnbb	10.87	8.57	11.02	11.38	7.22	8.21	0	0	0	11.2	7.715	9.72	3.485	2.005	1.48	75	ENSDARG00000013020
DreEX0049818	0.627495	0.648794	ndrg3a	90.14	86.86	85.03	87.89	89.22	83.87	0	0	0	86.46	86.545	88.5	-0.085	1.955	-2.04	39	ENSDARG00000013087
DreEX0054303	1.10985	1.27281	pde4ca	7.8	2.97	4.32	6.04	0	0	0	0	0	5.18	0	5.385	5.18	5.385	-0.205	42	ENSDARG00000013221
DreEX0057913	1.58754	0.904219	ppp6r3	91.53	90.23	86.64	86.4	84.22	88.66	0	0	0	86.52	86.44	90.88	0.08	4.44	-4.36	50	ENSDARG00000013379
DreEX0017168	0.973392	0.993656	bnip2	100	91.2	100	91.76	100	100	0	0	0	95.88	100	95.6	-4.12	-4.4	0.28	65	ENSDARG00000013397
DreEX0076561	0.744888	0.968755	supt7l	95.74	100	100	100	94.52	100	0	0	0	100	97.26	97.87	2.74	0.61	2.13	485	ENSDARG00000013461
DreEX0013573	0.586265	0.591529	anxa13l	96.65	92.41	96.18	91.29	95.71	91.86	0	0	0	93.735	93.785	94.53	-0.05	0.745	-0.795	171	ENSDARG00000013613
DreEX0021053	0.818733	0.72361	cers2a	89.55	85.71	100	90.67	100	71.43	0	0	0	95.335	85.715	87.63	9.62	1.915	7.705	58	ENSDARG00000013704
DreEX0083993	1.02353	0.817618	usp9	82.12	80.16	78.32	76.33	80.28	77.35	0	0	0	77.325	78.815	81.14	-1.49	2.325	-3.815	108	ENSDARG00000013708
DreEX0007622	0.750613	0.906023	RRBP1 (1 of 2)	16.47	12.71	24.2	22.52	11.44	27.36	0	0	0	23.36	19.4	14.59	3.96	-4.81	8.77	81	ENSDARG00000013763
DreEX0036670	0.837595	0.712789	gucy1a3	95.38	94.2	98.33	91.34	93.52	95.78	0	0	0	94.835	94.65	94.79	0.185	0.14	0.045	89	ENSDARG00000013787
DreEX0038132	0.961657	2.29065	hps4	100	100	90	91.3	100	100	0	0	0	90.65	100	100	-9.35	0	-9.35	42	ENSDARG00000013795
DreEX0077439	0.888546	0.938661	tbc1d19	89.87	97.65	91.11	94.44	91.67	91.55	0	0	0	92.775	91.61	93.76	1.165	2.15	-0.985	73	ENSDARG00000013842
DreEX0059379	0.822865	1.21087	ptpmt1	60.38	54.33	67.57	66.99	63.64	40.21	0	0	0	67.28	51.925	57.355	15.355	5.43	9.925	192	ENSDARG00000013860
DreEX0033584	1.02221	0.870143	frya	100	100	94.59	100	100	100	0	0	0	97.295	100	100	-2.705	0	-2.705	140	ENSDARG00000013921
DreEX0008875	0.991503	1.03248	TMEM196 (1 of 2)	100	100	92.86	100	100	100	0	0	0	96.43	100	100	-3.57	0	-3.57	57	ENSDARG00000013935
DreEX0072582	3.37342	1.72988	slc31a1	100	100	100	95.65	92	92.16	0	0	0	97.825	92.08	100	5.745	7.92	-2.175	73	ENSDARG00000013961
DreEX0029338	0.890628	0.676373	eif2b4	16.71	16.55	20.9	13.85	20.66	15.27	0	0	0	17.375	17.965	16.63	-0.59	-1.335	0.745	42	ENSDARG00000014004
DreEX0055388	1.23442	2.34626	picalmb	93.16	93.87	94.34	94.31	92.77	92.76	0	0	0	94.325	92.765	93.515	1.56	0.75	0.81	112	ENSDARG00000014137
DreEX0047728	0.773782	0.631177	mtdha	88.64	90.76	82.83	89.82	86.18	93.95	0	0	0	86.325	90.065	89.7	-3.74	-0.365	-3.375	48	ENSDARG00000014159
DreEX0033360	0.941995	0.926206	foxp1b	100	100	95.74	91.3	94.74	100	0	0	0	93.52	97.37	100	-3.85	2.63	-6.48	70	ENSDARG00000014181
DreEX0061396	0.930654	0.794645	rbmx	75.1	76.52	77.16	73.79	75.73	73.91	0	0	0	75.475	74.82	75.81	0.655	0.99	-0.335	939	ENSDARG00000014244
DreEX0031210	0.804862	0.874219	eya1	23.08	29.9	21.57	20.75	17.24	45.45	0	0	0	21.16	31.345	26.49	-10.185	-4.855	-5.33	66	ENSDARG00000014259
DreEX0061752	0.845531	1.01639	rfc2	100	84.42	97.3	96.49	97.62	96.83	0	0	0	96.895	97.225	92.21	-0.33	-5.015	4.685	70	ENSDARG00000014274
DreEX0027268	0.670725	0.676163	dlgap1a	31.03	12.64	25	13.07	16.69	26.13	0	0	0	19.035	21.41	21.835	-2.375	0.425	-2.8	153	ENSDARG00000014280
DreEX0045784	0.664508	0.912405	med15	85.71	77.69	82.05	77.67	85.96	81.4	0	0	0	79.86	83.68	81.7	-3.82	-1.98	-1.84	108	ENSDARG00000014292
DreEX0029658	0.5872	0.646155	elavl3	38.26	45.82	37.88	41.18	38.09	43.64	0	0	0	39.53	40.865	42.04	-1.335	1.175	-2.51	39	ENSDARG00000014420
DreEX0026702	0.800697	1.2303	dgkza	2.26	9.47	2.04	5.05	6.67	7.14	0	0	0	3.545	6.905	5.865	-3.36	-1.04	-2.32	72	ENSDARG00000014439
DreEX0026704	0.965238	1.66253	dgkza	45.76	66.46	59.6	54.26	45.3	47.38	0	0	0	56.93	46.34	56.11	10.59	9.77	0.82	45	ENSDARG00000014439
DreEX0081599	1.09667	1.11929	trpv6	100	100	100	100	100	91.3	0	0	0	100	95.65	100	4.35	4.35	0	80	ENSDARG00000014496
DreEX0015518	0.826387	1.03925	atg4a	93.22	100	100	100	98.5	100	0	0	0	100	99.25	96.61	0.75	-2.64	3.39	79	ENSDARG00000014531
DreEX0061848	0.889016	0.948098	rfx3	96.72	94.67	96.82	96.09	98.93	96.29	0	0	0	96.455	97.61	95.695	-1.155	-1.915	0.76	75	ENSDARG00000014550
DreEX0024849	1.50702	26.1969	ctnnb1	49.97	53.5	26.69	27.96	54.4	54.9	1	0	1	27.325	54.65	51.735	-27.325	-2.915	-24.41	27	ENSDARG00000014571
DreEX0029125	0.939699	1.01301	efna3a	94.74	97.27	91.62	94.39	94.25	95.26	0	0	0	93.005	94.755	96.005	-1.75	1.25	-3	66	ENSDARG00000014675
DreEX0054895	0.760876	1.13105	pgm2l1	93.75	90.24	100	95.74	87.3	95.92	0	0	0	97.87	91.61	91.995	6.26	0.385	5.875	181	ENSDARG00000014704
DreEX0010746	0.850602	0.731704	acox1	98.84	100	96.61	98.31	100	93.52	0	0	0	97.46	96.76	99.42	0.7	2.66	-1.96	116	ENSDARG00000014727
DreEX0018170	0.838948	1.28595	cacna2d1a	17.76	9.72	18.92	23.08	13.25	16.52	0	0	0	21	14.885	13.74	6.115	-1.145	7.26	89	ENSDARG00000014804
DreEX0010329	1.09764	18.2601	abi2b	95.11	96.11	44.12	49.9	97.78	96.2	1	0	1	47.01	96.99	95.61	-49.98	-1.38	-48.6	18	ENSDARG00000014875
DreEX0010330	0.810585	0.673751	abi2b	25.3	28.79	23.67	27.69	21.41	26.37	0	0	0	25.68	23.89	27.045	1.79	3.155	-1.365	147	ENSDARG00000014875
DreEX0010331	1.6138	0.862078	abi2b	86.68	86.55	89.77	91.93	90.34	88.04	0	0	0	90.85	89.19	86.615	1.66	-2.575	4.235	234	ENSDARG00000014875
DreEX0062796	0.875245	2.38812	robo2	71.42	76.62	70.82	65.68	75.37	76.16	0	0	0	68.25	75.765	74.02	-7.515	-1.745	-5.77	27	ENSDARG00000014891
DreEX0062797	1.84403	2.39863	robo2	95.38	95.75	94.9	93.46	96.43	97.28	0	0	0	94.18	96.855	95.565	-2.675	-1.29	-1.385	126	ENSDARG00000014891
DreEX0088246	0.750879	0.768572	znf598	95.36	98.63	93.41	89.98	97.18	91	0	0	0	91.695	94.09	96.995	-2.395	2.905	-5.3	85	ENSDARG00000014945
DreEX0088247	0.956202	0.767345	znf598	93.38	94.2	96.45	92.48	95.86	93.63	0	0	0	94.465	94.745	93.79	-0.28	-0.955	0.675	130	ENSDARG00000014945
DreEX0057819	0.804586	0.892353	ppp3cca	94.3	90.07	92.41	88.28	92.28	90.92	0	0	0	90.345	91.6	92.185	-1.255	0.585	-1.84	27	ENSDARG00000014962
DreEX0027766	0.603786	0.665535	dnm1l	4.97	11.63	8.67	13.91	6.65	11.69	0	0	0	11.29	9.17	8.3	2.12	-0.87	2.99	72	ENSDARG00000015006
DreEX0027768	0.841421	0.943896	dnm1l	4.54	4.24	3.89	3.78	3.83	5.01	0	0	0	3.835	4.42	4.39	-0.585	-0.03	-0.555	36	ENSDARG00000015006
DreEX0025590	1.10316	27.5474	daam1a	91.3	90.89	22.35	21.79	92.16	94.13	1	0	1	22.07	93.145	91.095	-71.075	-2.05	-69.025	27	ENSDARG00000015059
DreEX0037990	1.15375	0.855526	hnrnpua	93.36	93.99	94.54	94.86	94.16	95.81	0	0	0	94.7	94.985	93.675	-0.285	-1.31	1.025	115	ENSDARG00000015206
DreEX0019967	0.720835	1.04169	cd2ap	95.34	100	100	100	92.36	100	0	0	0	100	96.18	97.67	3.82	1.49	2.33	54	ENSDARG00000015224
DreEX0020509	0.693582	0.914803	cdkl5	33.19	41.85	45.19	41.03	36.54	42.28	0	0	0	43.11	39.41	37.52	3.7	-1.89	5.59	123	ENSDARG00000015240
DreEX0032459	1.00506	0.748579	fcho1	91.31	84.21	100	87.57	93.96	90.24	0	0	0	93.785	92.1	87.76	1.685	-4.34	6.025	61	ENSDARG00000015356
DreEX0032460	1.11955	1.03234	fcho1	96	94.55	95	95.96	100	96	0	0	0	95.48	98	95.275	-2.52	-2.725	0.205	107	ENSDARG00000015356
DreEX0021401	0.97182	1.03709	chd1l	100	95.73	100	84	100	100	0	0	0	92	100	97.865	-8	-2.135	-5.865	32	ENSDARG00000015471
DreEX0088037	0.887324	1.84656	znf207a	5.63	8.01	4.09	5.84	7.38	7.97	0	0	0	4.965	7.675	6.82	-2.71	-0.855	-1.855	81	ENSDARG00000015538
DreEX0086503	0.880104	1.06084	zgc:100829	100	97.7	100	100	94.94	100	0	0	0	100	97.47	98.85	2.53	1.38	1.15	148	ENSDARG00000015557
DreEX0005561	1.02223	1.01047	LPIN3	100	100	100	84	100	100	0	0	0	92	100	100	-8	0	-8	87	ENSDARG00000015563
DreEX0082346	0.857593	0.650236	tubg1	95.03	94.36	94.06	97.45	91.67	96.15	0	0	0	95.755	93.91	94.695	1.845	0.785	1.06	113	ENSDARG00000015610
DreEX0061981	0.739401	3.3878	rgs6	100	96.3	90.6	94.81	100	98.54	0	0	0	92.705	99.27	98.15	-6.565	-1.12	-5.445	54	ENSDARG00000015627
DreEX0047101	1.86293	1.11312	mov10a	96.92	93.44	100	96.55	100	100	0	0	0	98.275	100	95.18	-1.725	-4.82	3.095	89	ENSDARG00000015829
DreEX0021332	0.80359	1.0079	chata	94.45	100	98.85	98.72	98.41	98.74	0	0	0	98.785	98.575	97.225	0.21	-1.35	1.56	119	ENSDARG00000015854
DreEX0072374	0.665242	1.18072	slc25a40	10.45	1.35	7.46	8.8	0	5.88	0	0	0	8.13	2.94	5.9	5.19	2.96	2.23	58	ENSDARG00000015856
DreEX0060394	0.621887	1.00473	rabgef1l	84.62	93.44	95.56	95.06	85.42	95.92	0	0	0	95.31	90.67	89.03	4.64	-1.64	6.28	82	ENSDARG00000015968
DreEX0010125	0.699808	0.839118	abcc9	97.75	90.29	93.68	90.91	95.06	89.13	0	0	0	92.295	92.095	94.02	0.2	1.925	-1.725	189	ENSDARG00000015985
DreEX0086255	0.657256	0.683567	zdhhc16b	100	93.75	97.59	94.12	89.13	97.73	0	0	0	95.855	93.43	96.875	2.425	3.445	-1.02	71	ENSDARG00000015989
DreEX0025820	0.770459	1.10323	dbnlb	27.77	20.07	23.73	20.79	36.15	24.36	0	0	0	22.26	30.255	23.92	-7.995	-6.335	-1.66	75	ENSDARG00000016016
DreEX0050911	0.577631	0.686317	nob1	79.35	94.34	85.71	92.33	81.82	95.44	0	0	0	89.02	88.63	86.845	0.39	-1.785	2.175	135	ENSDARG00000016080
DreEX0073975	0.684452	0.852763	smurf1	89.11	96.24	94.33	93.57	91.72	95.14	0	0	0	93.95	93.43	92.675	0.52	-0.755	1.275	147	ENSDARG00000016086
DreEX0050850	0.707769	0.815733	nme6	100	93.99	90.61	100	98.01	96.56	0	0	0	95.305	97.285	96.995	-1.98	-0.29	-1.69	40	ENSDARG00000016138
DreEX0081189	0.651794	1.22708	trim33	33.33	40.15	31.43	33.95	34.58	39.38	0	0	0	32.69	36.98	36.74	-4.29	-0.24	-4.05	51	ENSDARG00000016181
DreEX0052206	0.648835	0.601651	nup214	94.87	99.32	99.35	96.85	99.32	96.47	0	0	0	98.1	97.895	97.095	0.205	-0.8	1.005	153	ENSDARG00000016212
DreEX0033831	0.635032	0.784012	fxr2	96.07	93.95	93.98	95.04	93.89	96.48	0	0	0	94.51	95.185	95.01	-0.675	-0.175	-0.5	99	ENSDARG00000016260
DreEX0079277	0.726872	0.770981	tmco6	82.76	90.16	75	84.91	79.17	96.15	0	0	0	79.955	87.66	86.46	-7.705	-1.2	-6.505	105	ENSDARG00000016336
DreEX0027026	2.61258	13.7145	dip2bb	94.8	96.76	44.01	61.47	99.03	100	1	0	1	52.74	99.515	95.78	-46.775	-3.735	-43.04	24	ENSDARG00000016348
DreEX0027028	1.3471	1.32634	dip2bb	6.21	13.54	9.89	14.25	30.92	17.1	0	0	0	12.07	24.01	9.875	-11.94	-14.135	2.195	18	ENSDARG00000016348
DreEX0059175	1.16554	4.68425	ptch1	51.29	46.14	20.96	10.2	57.93	52.69	1	0	1	15.58	55.31	48.715	-39.73	-6.595	-33.135	29	ENSDARG00000016404
DreEX0068562	1.35871	0.924793	si:ch211-89p3.3	96.84	93.73	91.22	100	100	97.62	0	0	0	95.61	98.81	95.285	-3.2	-3.525	0.325	39	ENSDARG00000016464
DreEX0068563	0.745869	1.37329	si:ch211-89p3.3	30.56	21.24	34.62	35.53	26.06	31.25	0	0	0	35.075	28.655	25.9	6.42	-2.755	9.175	75	ENSDARG00000016464
DreEX0034122	0.857228	0.727677	galcb	47.37	58.02	47.22	66.67	34.69	76	0	0	0	56.945	55.345	52.695	1.6	-2.65	4.25	64	ENSDARG00000016474
DreEX0036559	0.973954	0.820618	gtf2h2	97.87	97.01	100	92.73	98	100	0	0	0	96.365	99	97.44	-2.635	-1.56	-1.075	108	ENSDARG00000016514
DreEX0024756	0.6802	1.01575	ctdnep1a	95.17	100	92.05	96.55	98.58	96.19	0	0	0	94.3	97.385	97.585	-3.085	0.2	-3.285	72	ENSDARG00000016519
DreEX0076393	1.00258	1.36277	suco	64.85	64.48	61.96	58.29	65.22	63.85	0	0	0	60.125	64.535	64.665	-4.41	0.13	-4.54	56	ENSDARG00000016532
DreEX0076394	1.0074	0.826947	suco	8.17	7.06	10.2	6.52	8.1	11.04	0	0	0	8.36	9.57	7.615	-1.21	-1.955	0.745	111	ENSDARG00000016532
DreEX0029615	0.78609	0.609957	eif5b	99.34	98.55	94.5	98.5	93.32	100	0	0	0	96.5	96.66	98.945	-0.16	2.285	-2.445	104	ENSDARG00000016548
DreEX0039800	1.44043	2.47273	iqsec1b	51.68	59.69	56.98	65.5	48.7	48.69	0	0	0	61.24	48.695	55.685	12.545	6.99	5.555	50	ENSDARG00000016551
DreEX0061986	1.31757	0.871963	rgs7a	94.98	96.25	97.53	96.13	97.02	96.64	0	0	0	96.83	96.83	95.615	0	-1.215	1.215	65	ENSDARG00000016584
DreEX0061988	0.691461	0.744676	rgs7a	84.07	78.37	77.07	73.69	80.89	73.91	0	0	0	75.38	77.4	81.22	-2.02	3.82	-5.84	40	ENSDARG00000016584
DreEX0073382	1.09124	0.732542	slco1c1	97.4	98.48	95.65	100	94.87	97.47	0	0	0	97.825	96.17	97.94	1.655	1.77	-0.115	166	ENSDARG00000016749
DreEX0065875	0.673685	0.913549	sgtb	78.67	83.84	81.09	80.86	75.93	85.74	0	0	0	80.975	80.835	81.255	0.14	0.42	-0.28	63	ENSDARG00000016769
DreEX0038504	0.893575	0.97318	huwe1	73.86	81.68	85.63	81.94	79.44	82.5	0	0	0	83.785	80.97	77.77	2.815	-3.2	6.015	96	ENSDARG00000016782
DreEX0077856	0.734147	1.43403	tcirg1a	97.16	98.21	92.41	95.37	99.01	96.49	0	0	0	93.89	97.75	97.685	-3.86	-0.065	-3.795	121	ENSDARG00000016835
DreEX0057096	1.14082	1.34821	pon2	100	91.07	93.37	100	91.78	79.52	0	0	0	96.685	85.65	95.535	11.035	9.885	1.15	53	ENSDARG00000016856
DreEX0073753	0.981577	0.928983	smarce1	68.63	68.75	68.24	69.26	68.58	67.56	0	0	0	68.75	68.07	68.69	0.68	0.62	0.06	99	ENSDARG00000016871
DreEX0082286	1.05014	1.8018	ttyh2	40.92	36.84	27.68	32.81	39.78	40	0	0	0	30.245	39.89	38.88	-9.645	-1.01	-8.635	27	ENSDARG00000016934
DreEX0016740	0.958759	0.849657	bcar3	16.28	13.04	14.29	7.14	7.32	16.67	0	0	0	10.715	11.995	14.66	-1.28	2.665	-3.945	60	ENSDARG00000016981
DreEX0016741	0.807096	0.765066	bcar3	85.37	93.75	100	85.71	76.47	90.91	0	0	0	92.855	83.69	89.56	9.165	5.87	3.295	129	ENSDARG00000016981
DreEX0075451	0.970033	3.22683	ssrp1b	97.53	95.78	98.96	98.96	94.09	96.31	0	0	0	98.96	95.2	96.655	3.76	1.455	2.305	104	ENSDARG00000016994
DreEX0039067	0.708639	2.11224	ikbkg	90.04	86.57	81.3	72.82	91.49	87.6	0	0	0	77.06	89.545	88.305	-12.485	-1.24	-11.245	48	ENSDARG00000017037
DreEX0029812	0.861766	0.597265	elp2	81.25	82.18	90.48	77.19	76.47	87.95	0	0	0	83.835	82.21	81.715	1.625	-0.495	2.12	73	ENSDARG00000017199
DreEX0056537	0.985516	0.928663	plxnb1b	100	100	100	100	100	94.87	0	0	0	100	97.435	100	2.565	2.565	0	85	ENSDARG00000017211
DreEX0038944	0.708231	0.682875	igsf11	96.77	94.06	100	95.29	100	92.66	0	0	0	97.645	96.33	95.415	1.315	-0.915	2.23	208	ENSDARG00000017217
DreEX0032417	0.906703	0.843378	fbxw11b	96.95	98.34	97.21	94.41	96.55	97.21	0	0	0	95.81	96.88	97.645	-1.07	0.765	-1.835	79	ENSDARG00000017230
DreEX0034297	2.41219	0.945915	garem	92.83	94.49	100	97.63	100	97.49	0	0	0	98.815	98.745	93.66	0.07	-5.085	5.155	141	ENSDARG00000017242
DreEX0021454	1.17374	1.12175	chd6	9.43	6.33	9.76	7.22	13.73	10.28	0	0	0	8.49	12.005	7.88	-3.515	-4.125	0.61	76	ENSDARG00000017244
DreEX0084063	1.05657	0.955266	uts2b	83.78	90.24	100	90.91	90.48	90.7	0	0	0	95.455	90.59	87.01	4.865	-3.58	8.445	126	ENSDARG00000017340
DreEX0046148	0.955486	0.924672	mettl8	0	11.11	1.64	1.89	1.89	1.89	0	0	0	1.765	1.89	5.555	-0.125	3.665	-3.79	49	ENSDARG00000017359
DreEX0072196	0.854733	0.975417	slc23a2	17.86	17.24	25.71	29.87	28.57	9.43	0	0	0	27.79	19	17.55	8.79	-1.45	10.24	64	ENSDARG00000017365
DreEX0062036	0.944712	0.965463	rhbdf1b	100	100	100	100	90.24	100	0	0	0	100	95.12	100	4.88	4.88	0	164	ENSDARG00000017367
DreEX0062037	0.883831	0.822804	rhbdf1b	93.62	76.36	86.4	100	91.8	92.1	0	0	0	93.2	91.95	84.99	1.25	-6.96	8.21	114	ENSDARG00000017367
DreEX0016485	1.02763	0.873988	b9d2	97.01	98.15	98.52	92.51	98.54	98.03	0	0	0	95.515	98.285	97.58	-2.77	-0.705	-2.065	126	ENSDARG00000017385
DreEX0055066	1.74448	0.823911	phf20l1	22.7	25.83	36.11	25.75	31.89	33.9	0	0	0	30.93	32.895	24.265	-1.965	-8.63	6.665	96	ENSDARG00000017427
DreEX0062840	1.0355	0.786311	rock2a	100	100	94.29	100	94.12	100	0	0	0	97.145	97.06	100	0.085	2.94	-2.855	92	ENSDARG00000017500
DreEX0062841	0.978178	0.811665	rock2a	100	100	91.07	89.19	86.32	100	0	0	0	90.13	93.16	100	-3.03	6.84	-9.87	82	ENSDARG00000017500
DreEX0019823	1.5968	0.918497	ccnt1	88.24	87.76	82.42	78.67	83.13	79.78	0	0	0	80.545	81.455	88	-0.91	6.545	-7.455	61	ENSDARG00000017525
DreEX0061622	1.03802	2.00651	reep3a	96.36	100	98.28	100	92.08	96.52	0	0	0	99.14	94.3	98.18	4.84	3.88	0.96	137	ENSDARG00000017569
DreEX0061623	1.24668	0.969323	reep3a	63.3	50.26	66.54	68.09	74.77	66.09	0	0	0	67.315	70.43	56.78	-3.115	-13.65	10.535	24	ENSDARG00000017569
DreEX0032175	0.688458	0.665937	fat1a	94.94	98	89.92	95.92	87.5	98.23	0	0	0	92.92	92.865	96.47	0.055	3.605	-3.55	69	ENSDARG00000017591
DreEX0062547	0.724016	1.19901	rnf167	93.24	100	100	98.86	96.86	98.83	0	0	0	99.43	97.845	96.62	1.585	-1.225	2.81	81	ENSDARG00000017636
DreEX0062548	1.41099	0.832161	rnf167	93.72	95.05	93.25	90.1	91.45	92.16	0	0	0	91.675	91.805	94.385	-0.13	2.58	-2.71	131	ENSDARG00000017636
DreEX0061945	1.15562	1.0344	rgs13	93.94	100	100	100	100	100	0	0	0	100	100	96.97	0	-3.03	3.03	167	ENSDARG00000017653
DreEX0017248	1.14989	2.54198	braf	31.53	33.68	29.05	29.63	34.4	35.84	0	0	0	29.34	35.12	32.605	-5.78	-2.515	-3.265	120	ENSDARG00000017661
DreEX0051173	0.602859	0.841492	nova2	27.14	23.29	24.99	24.83	28.15	23.37	0	0	0	24.91	25.76	25.215	-0.85	-0.545	-0.305	63	ENSDARG00000017673
DreEX0043830	1.32767	0.809396	lrrc40	97.07	96.35	83.33	96.63	90.91	95.7	0	0	0	89.98	93.305	96.71	-3.325	3.405	-6.73	173	ENSDARG00000017708
DreEX0043831	0.882777	0.645062	lrrc40	99.07	98.16	98.75	95.94	93.43	98.81	0	0	0	97.345	96.12	98.615	1.225	2.495	-1.27	109	ENSDARG00000017708
DreEX0054962	1.21444	1.08945	phb2b	10.27	12.5	6.92	8.03	7.8	10.11	0	0	0	7.475	8.955	11.385	-1.48	2.43	-3.91	133	ENSDARG00000017728
DreEX0075277	0.873774	1.75219	srrt	30.97	38.33	40.24	47.34	35.79	35.82	0	0	0	43.79	35.805	34.65	7.985	-1.155	9.14	74	ENSDARG00000017762
DreEX0016842	1.44304	0.804684	bcor	18.73	18.65	25.07	22.08	24.26	20.57	0	0	0	23.575	22.415	18.69	1.16	-3.725	4.885	57	ENSDARG00000017798
DreEX0017362	0.713203	0.785857	brf1a	6.9	11.36	6.12	6.02	15.13	0	0	0	0	6.07	7.565	9.13	-1.495	1.565	-3.06	233	ENSDARG00000017835
DreEX0084419	0.811137	0.805357	vps13d	100	93.94	100	93.22	96.88	96.72	0	0	0	96.61	96.8	96.97	-0.19	0.17	-0.36	48	ENSDARG00000017986
DreEX0084420	0.818472	2.21699	vps13d	49.3	70.67	72.97	67.21	50.88	56.82	1	0	0	70.09	53.85	59.985	16.24	6.135	10.105	75	ENSDARG00000017986
DreEX0017408	1.0064	0.758329	brms1lb	65.76	62.25	70.84	57.71	64.99	59.98	0	0	0	64.275	62.485	64.005	1.79	1.52	0.27	127	ENSDARG00000018047
DreEX0064366	1.69317	0.671422	scap	100	100	95.56	98.36	93.89	98.56	0	0	0	96.96	96.225	100	0.735	3.775	-3.04	127	ENSDARG00000018096
DreEX0083057	1.36626	1.05467	ubr5	87.08	89.42	89.68	90.27	93.47	90.31	0	0	0	89.975	91.89	88.25	-1.915	-3.64	1.725	120	ENSDARG00000018192
DreEX0038447	0.893886	1.22673	htr2cl1	25	20.39	24.44	31.96	17.17	23.23	0	0	0	28.2	20.2	22.695	8	2.495	5.505	84	ENSDARG00000018228
DreEX0049650	0.690002	0.831423	ncoa1	97.28	94.29	100	96.49	98.04	93.15	0	0	0	98.245	95.595	95.785	2.65	0.19	2.46	174	ENSDARG00000018257
DreEX0061719	0.790316	0.922162	rev1	1.51	6.61	2.98	4.31	2.63	4.67	0	0	0	3.645	3.65	4.06	-0.005	0.41	-0.415	41	ENSDARG00000018296
DreEX0014199	0.78009	0.869835	arglu1b	2.2	4.96	2.81	4.76	3.85	6.33	0	0	0	3.785	5.09	3.58	-1.305	-1.51	0.205	379	ENSDARG00000018319
DreEX0033629	1.07463	0.747914	frzb	100	100	91.81	100	95.17	100	0	0	0	95.905	97.585	100	-1.68	2.415	-4.095	39	ENSDARG00000018383
DreEX0063344	0.78092	0.793171	rps6kb1a	86.89	100	96.36	100	95	100	0	0	0	98.18	97.5	93.445	0.68	-4.055	4.735	148	ENSDARG00000018399
DreEX0036638	0.721244	0.781654	gtpbp3	100	94.44	96.36	94.87	88.89	100	0	0	0	95.615	94.445	97.22	1.17	2.775	-1.605	87	ENSDARG00000018650
DreEX0009789	1.38611	0.837626	aar2	77.78	70.37	63.08	72.36	62.2	67.48	0	0	0	67.72	64.84	74.075	2.88	9.235	-6.355	50	ENSDARG00000018658
DreEX0018965	0.804721	0.822427	carm1	78.98	80.88	81.59	81.91	79.18	83	0	0	0	81.75	81.09	79.93	0.66	-1.16	1.82	113	ENSDARG00000018698
DreEX0016859	0.89386	0.75655	bdnf	66.4	60	49.71	62.76	56.98	62.65	0	0	0	56.235	59.815	63.2	-3.58	3.385	-6.965	370	ENSDARG00000018817
DreEX0025926	0.91021	0.851841	dclk1a	74.24	80.34	83.87	68.06	77.42	78.04	0	0	0	75.965	77.73	77.29	-1.765	-0.44	-1.325	74	ENSDARG00000018856
DreEX0040516	0.678523	0.633461	jak2b	90.86	95.51	94.84	100	92.11	98.87	0	0	0	97.42	95.49	93.185	1.93	-2.305	4.235	118	ENSDARG00000018882
DreEX0086380	0.708722	0.616502	zfand5a	58.09	61.86	59.32	53.86	53.3	62.41	0	0	0	56.59	57.855	59.975	-1.265	2.12	-3.385	159	ENSDARG00000018898
DreEX0074857	1.94862	10.1619	spna2	88.7	88.74	70.91	70.4	93.42	90.75	1	0	1	70.655	92.085	88.72	-21.43	-3.365	-18.065	60	ENSDARG00000019231
DreEX0074858	1.34881	3.64786	spna2	7.17	8.13	3.94	3.29	6.35	6.58	0	0	0	3.615	6.465	7.65	-2.85	1.185	-4.035	33	ENSDARG00000019231
DreEX0074643	0.634623	0.892139	sparc	98	94.38	94.15	94.24	100	94.57	0	0	0	94.195	97.285	96.19	-3.09	-1.095	-1.995	27	ENSDARG00000019353
DreEX0059108	0.949273	1.0262	ptbp1a	96.46	100	100	93.45	100	100	0	0	0	96.725	100	98.23	-3.275	-1.77	-1.505	34	ENSDARG00000019362
DreEX0020196	0.912074	1.53888	cdc42bpb	33.07	41	36.05	42.56	32.97	33.68	0	0	0	39.305	33.325	37.035	5.98	3.71	2.27	192	ENSDARG00000019383
DreEX0030915	0.89099	1.0693	etnk1	20.2	24.85	21.45	19.68	21.56	21.86	0	0	0	20.565	21.71	22.525	-1.145	0.815	-1.96	95	ENSDARG00000019420
DreEX0081317	1.08893	0.802283	trioa	86.63	91.74	84.21	86.97	84.21	86.41	0	0	0	85.59	85.31	89.185	0.28	3.875	-3.595	255	ENSDARG00000019426
DreEX0081318	1.93158	19.5226	trioa	68.96	63.88	11.44	8.82	74.14	75.89	1	0	1	10.13	75.015	66.42	-64.885	-8.595	-56.29	30	ENSDARG00000019426
DreEX0081319	1.6473	1.4975	trioa	97.04	96.69	96.46	96.88	94.59	93.04	0	0	0	96.67	93.815	96.865	2.855	3.05	-0.195	51	ENSDARG00000019426
DreEX0086323	0.636165	0.779976	zdhhc7	100	84.27	97.67	95	100	89.47	0	0	0	96.335	94.735	92.135	1.6	-2.6	4.2	77	ENSDARG00000019484
DreEX0054070	1.00879	1.11363	pcnxl3	4.59	5.72	2.1	3.37	5.25	5.08	0	0	0	2.735	5.165	5.155	-2.43	-0.01	-2.42	96	ENSDARG00000019501
DreEX0012020	0.670985	0.9126	agfg1b	1.01	4.83	2.29	2.9	2.13	5.31	0	0	0	2.595	3.72	2.92	-1.125	-0.8	-0.325	117	ENSDARG00000019526
DreEX0022027	0.889479	0.800411	clcn7	89.31	91.18	87.3	90.77	84.83	90.55	0	0	0	89.035	87.69	90.245	1.345	2.555	-1.21	75	ENSDARG00000019556
DreEX0040447	1.1399	0.728766	jade3	90.91	90.91	86.67	89.76	90	84.68	0	0	0	88.215	87.34	90.91	0.875	3.57	-2.695	63	ENSDARG00000019614
DreEX0057181	0.800243	0.785842	pou2f2a	43.73	32.67	35.57	48.55	39.21	44.78	0	0	0	42.06	41.995	38.2	0.065	-3.795	3.86	30	ENSDARG00000019658
DreEX0046070	0.806168	0.895516	metap1d	92.5	80	77.55	85.19	86.21	82.86	0	0	0	81.37	84.535	86.25	-3.165	1.715	-4.88	43	ENSDARG00000019715
DreEX0053800	0.805773	0.965924	pbx2	14.07	16.08	18.15	19.67	11.51	19.47	0	0	0	18.91	15.49	15.075	3.42	-0.415	3.835	51	ENSDARG00000019717
DreEX0061782	1.10567	1.59852	rfng	91.11	88.24	90.34	91.01	87.85	86.23	0	0	0	90.675	87.04	89.675	3.635	2.635	1	86	ENSDARG00000019746
DreEX0061783	0.839516	0.604087	rfng	95.08	92.65	89.95	98.09	99.11	92.79	0	0	0	94.02	95.95	93.865	-1.93	-2.085	0.155	103	ENSDARG00000019746
DreEX0058471	0.805777	1.26714	prmt3	0	17.5	8.4	9.58	5.76	2.58	0	0	0	8.99	4.17	8.75	4.82	4.58	0.24	29	ENSDARG00000019791
DreEX0028956	0.824068	0.953784	edrf1	4.5	0	7.04	3.33	4.55	2.38	0	0	0	5.185	3.465	2.25	1.72	-1.215	2.935	99	ENSDARG00000019834
DreEX0030211	1.07687	2.9567	epb41l3b	72.17	70.6	51.78	59.8	76.7	72.03	1	0	1	55.79	74.365	71.385	-18.575	-2.98	-15.595	42	ENSDARG00000019917
DreEX0059580	0.595253	0.815448	ptprdb	20.58	40.96	33.67	30.07	21.41	36.16	0	0	0	31.87	28.785	30.77	3.085	1.985	1.1	24	ENSDARG00000019945
DreEX0018945	0.940902	1.86101	carf	95.27	83.41	91.16	92.27	88	87.19	0	0	0	91.715	87.595	89.34	4.12	1.745	2.375	111	ENSDARG00000019950
DreEX0088208	1.05003	0.883404	znf513	9.28	12.29	10.54	6.79	8.24	9.04	0	0	0	8.665	8.64	10.785	0.025	2.145	-2.12	305	ENSDARG00000019961
DreEX0073746	1.20983	1.14077	smarcd3b	6.39	6.48	6.34	6.4	4.82	4.95	0	0	0	6.37	4.885	6.435	1.485	1.55	-0.065	90	ENSDARG00000019969
DreEX0031582	0.987443	1.58621	fam151b	91.3	94.29	86.96	89.21	93.94	94.59	0	0	0	88.085	94.265	92.795	-6.18	-1.47	-4.71	126	ENSDARG00000020024
DreEX0083783	0.613175	1.11222	usp2a	94.87	86.15	96.83	92.68	92.31	84.53	0	0	0	94.755	88.42	90.51	6.335	2.09	4.245	88	ENSDARG00000020107
DreEX0071739	1.06651	0.942169	sipa1l1	70.13	75	69.43	69.08	70.63	66	0	0	0	69.255	68.315	72.565	0.94	4.25	-3.31	153	ENSDARG00000020134
DreEX0010759	0.829448	0.668658	acoxl	91.3	90.91	82.61	100	64.29	100	0	0	0	91.305	82.145	91.105	9.16	8.96	0.2	102	ENSDARG00000020149
DreEX0057313	0.648883	0.979876	ppef1	48.51	36.72	35.16	37.35	46.6	36.93	0	0	0	36.255	41.765	42.615	-5.51	0.85	-6.36	33	ENSDARG00000020191
DreEX0032527	0.893525	0.976024	fermt2	100	100	100	100	89.35	100	0	0	0	100	94.675	100	5.325	5.325	0	108	ENSDARG00000020242
DreEX0068235	1.19057	0.758303	si:ch211-278j3.3	92.03	93.27	92.67	95.77	93.85	95.49	0	0	0	94.22	94.67	92.65	-0.45	-2.02	1.57	163	ENSDARG00000020284
DreEX0052705	0.805356	0.851308	os9	44.41	53.69	45.57	50.57	46.13	48.46	0	0	0	48.07	47.295	49.05	0.775	1.755	-0.98	219	ENSDARG00000020301
DreEX0082529	1.06752	1.01189	tyk2	100	100	100	94.81	100	100	0	0	0	97.405	100	100	-2.595	0	-2.595	119	ENSDARG00000020326
DreEX0056217	1.3686	0.725369	plekha6	85.26	85.46	87.87	86.51	86.39	88.41	0	0	0	87.19	87.4	85.36	-0.21	-2.04	1.83	134	ENSDARG00000020328
DreEX0021946	2.11109	21.6415	clasp2	53.16	57.34	11.7	13.65	61.4	64.4	1	0	1	12.675	62.9	55.25	-50.225	-7.65	-42.575	21	ENSDARG00000020345
DreEX0021947	2.20802	6.51966	clasp2	81.61	82.15	66.84	62.28	86.35	84.15	1	0	1	64.56	85.25	81.88	-20.69	-3.37	-17.32	24	ENSDARG00000020345
DreEX0033923	1.0027	0.832096	g6pc3	83.87	82.46	71.43	84.85	83.05	79.59	0	0	0	78.14	81.32	83.165	-3.18	1.845	-5.025	107	ENSDARG00000020371
DreEX0074265	1.0494	1.06667	snx15	98.82	98.89	94.81	95.64	95.92	98.75	0	0	0	95.225	97.335	98.855	-2.11	1.52	-3.63	36	ENSDARG00000020397
DreEX0085636	0.997383	1.01702	xkr6a	15.44	10.07	13.19	15.31	14.54	13.51	0	0	0	14.25	14.025	12.755	0.225	-1.27	1.495	108	ENSDARG00000020443
DreEX0080051	0.707008	0.586806	tmtc4	96.8	95.21	96.22	92.48	93.26	97.38	0	0	0	94.35	95.32	96.005	-0.97	0.685	-1.655	132	ENSDARG00000020447
DreEX0064042	0.887533	0.887424	safb	89.31	89.77	89.83	89.68	87.22	89.93	0	0	0	89.755	88.575	89.54	1.18	0.965	0.215	442	ENSDARG00000020467
DreEX0031113	0.873188	4.53381	exoc6	42.52	34.03	27.72	27.47	38.38	37.95	0	0	0	27.595	38.165	38.275	-10.57	0.11	-10.68	30	ENSDARG00000020521
DreEX0039928	0.819998	0.786804	ism1	97.3	100	91.3	100	97.22	100	0	0	0	95.65	98.61	98.65	-2.96	0.04	-3	216	ENSDARG00000020541
DreEX0035399	0.952181	0.630173	gnl3l	98.11	100	95.53	100	94.97	98.53	0	0	0	97.765	96.75	99.055	1.015	2.305	-1.29	41	ENSDARG00000020595
DreEX0001296	1.07525	0.912479	C18H19orf47	91.53	96.49	87.4	90	88.43	91.3	0	0	0	88.7	89.865	94.01	-1.165	4.145	-5.31	77	ENSDARG00000020611
DreEX0073378	0.68336	1.01667	slc9a8	100	94.63	97.78	100	89.9	97.89	0	0	0	98.89	93.895	97.315	4.995	3.42	1.575	144	ENSDARG00000020699
DreEX0073918	1.15073	1.61004	smpd4	9.52	9.09	7.96	7.2	13.21	12.41	0	0	0	7.58	12.81	9.305	-5.23	-3.505	-1.725	90	ENSDARG00000020730
DreEX0073528	2.15443	0.883238	slmapb	35.44	39.04	34.25	29.88	31.87	31.71	0	0	0	32.065	31.79	37.24	0.275	5.45	-5.175	88	ENSDARG00000020764
DreEX0042416	1.0621	1.0923	lama4	93.75	100	100	100	100	100	0	0	0	100	100	96.875	0	-3.125	3.125	160	ENSDARG00000020785
DreEX0002699	0.735638	0.729573	CEP250	91.3	100	90.91	100	88.57	100	0	0	0	95.455	94.285	95.65	1.17	1.365	-0.195	154	ENSDARG00000020834
DreEX0045583	1.1048	0.923319	mcrs1	95.09	96.19	95.89	94.56	94.92	92.29	0	0	0	95.225	93.605	95.64	1.62	2.035	-0.415	60	ENSDARG00000020840
DreEX0080452	2.03219	1.08074	tns1b	21.21	18.92	7.58	2.93	9.09	8.86	0	0	0	5.255	8.975	20.065	-3.72	11.09	-14.81	27	ENSDARG00000020845
DreEX0080455	0.991627	0.972496	tns1b	100	100	87.76	100	100	100	0	0	0	93.88	100	100	-6.12	0	-6.12	50	ENSDARG00000020845
DreEX0059818	1.58562	1.45125	ptprz1b	94.86	90.62	94.91	94.56	98.47	96.33	0	0	0	94.735	97.4	92.74	-2.665	-4.66	1.995	21	ENSDARG00000020871
DreEX0072293	0.774967	0.913	slc25a22	23.4	27.66	20.88	11.35	19.71	30.04	0	0	0	16.115	24.875	25.53	-8.76	0.655	-9.415	74	ENSDARG00000020893
DreEX0025282	0.986713	0.87254	cyb5r4	100	95.42	94.59	97.95	95.66	95.08	0	0	0	96.27	95.37	97.71	0.9	2.34	-1.44	36	ENSDARG00000020898
DreEX0026351	1.93436	0.646174	ddx56	98.73	100	92.45	96.23	90.85	97.04	0	0	0	94.34	93.945	99.365	0.395	5.42	-5.025	155	ENSDARG00000020913
DreEX0062018	1.07356	0.649914	rhbdd1	100	100	100	85.71	87.88	100	0	0	0	92.855	93.94	100	-1.085	6.06	-7.145	153	ENSDARG00000021046
DreEX0062019	0.819075	0.737863	rhbdd1	94.87	94.59	100	94.29	90.91	100	0	0	0	97.145	95.455	94.73	1.69	-0.725	2.415	195	ENSDARG00000021046
DreEX0064877	2.36219	0.82623	sec31a	100	100	100	94.52	97.96	97.73	0	0	0	97.26	97.845	100	-0.585	2.155	-2.74	120	ENSDARG00000021082
DreEX0064878	0.869922	0.894749	sec31a	52.09	62.56	42.73	59.29	55.72	54.78	0	0	0	51.01	55.25	57.325	-4.24	2.075	-6.315	96	ENSDARG00000021082
DreEX0049738	1.34003	1.21773	ndc1	90.1	91.45	85.08	92.46	93.68	93.3	0	0	0	88.77	93.49	90.775	-4.72	-2.715	-2.005	51	ENSDARG00000021120
DreEX0059599	0.694003	0.683686	ptpreb	93.55	99.35	97.92	99.3	96.67	99.6	0	0	0	98.61	98.135	96.45	0.475	-1.685	2.16	136	ENSDARG00000021151
DreEX0050052	0.757702	1.72483	nebl	98.25	91.94	90.62	85.54	93.33	95.65	0	0	0	88.08	94.49	95.095	-6.41	0.605	-7.015	119	ENSDARG00000021200
DreEX0041067	0.978395	0.75436	kctd9a	100	100	91.3	93.75	100	84	0	0	0	92.525	92	100	0.525	8	-7.475	106	ENSDARG00000021209
DreEX0055085	1.15614	0.950364	phf21ab	28.85	36.95	31.65	26.13	27.36	26.38	0	0	0	28.89	26.87	32.9	2.02	6.03	-4.01	93	ENSDARG00000021378
DreEX0076152	1.51818	0.979746	strbp	92.12	90.95	92.91	93.6	94.79	93.25	0	0	0	93.255	94.02	91.535	-0.765	-2.485	1.72	92	ENSDARG00000021455
DreEX0077052	0.931195	0.615314	tab2	90.48	90.77	85.43	95.56	84.4	92.31	0	0	0	90.495	88.355	90.625	2.14	2.27	-0.13	117	ENSDARG00000021509
DreEX0030363	4.82654	1.67574	ephb2b	99.01	98.99	96	97.25	94.04	94.81	0	0	0	96.625	94.425	99	2.2	4.575	-2.375	156	ENSDARG00000021539
DreEX0053504	1.11765	0.731565	park2	28.7	25.2	40.32	17.43	40.14	29.85	0	0	0	28.875	34.995	26.95	-6.12	-8.045	1.925	319	ENSDARG00000021555
DreEX0022655	1.03892	1.79706	cntn5	95.4	94.64	97.53	96.43	94.31	94.87	0	0	0	96.98	94.59	95.02	2.39	0.43	1.96	143	ENSDARG00000021584
DreEX0005705	0.934268	0.851881	MAGI2 (1 of 2)	91.4	93.22	85.54	93.3	92.09	93.4	0	0	0	89.42	92.745	92.31	-3.325	-0.435	-2.89	111	ENSDARG00000021590
DreEX0005706	0.926212	0.902929	MAGI2 (1 of 2)	78.81	83.03	80.26	85.62	81.25	81.82	0	0	0	82.94	81.535	80.92	1.405	-0.615	2.02	129	ENSDARG00000021590
DreEX0005707	1.024	0.970201	MAGI2 (1 of 2)	2.04	5.98	3.28	6.06	5.66	6.94	0	0	0	4.67	6.3	4.01	-1.63	-2.29	0.66	135	ENSDARG00000021590
DreEX0015327	0.950357	0.848019	asrgl1	89.86	87.67	91.57	85.71	89.25	89.35	0	0	0	88.64	89.3	88.765	-0.66	-0.535	-0.125	143	ENSDARG00000021681
DreEX0018007	0.798859	0.994782	cacna1ba	21.65	41.58	35.04	34.79	36.11	31.1	0	0	0	34.915	33.605	31.615	1.31	-1.99	3.3	42	ENSDARG00000021735
DreEX0021511	1.10415	0.954871	cherp	31.32	30.35	33.31	31.61	31.85	34.82	0	0	0	32.46	33.335	30.835	-0.875	-2.5	1.625	36	ENSDARG00000021812
DreEX0051922	0.858009	0.970309	ntpcr	95.92	96.36	100	100	100	81.4	0	0	0	100	90.7	96.14	9.3	5.44	3.86	65	ENSDARG00000021853
DreEX0032298	0.619605	0.628807	fbxl3b	94.17	97.3	94.43	96.56	96.08	93.32	0	0	0	95.495	94.7	95.735	0.795	1.035	-0.24	123	ENSDARG00000021882
DreEX0006377	1.0237	0.991777	NOS1AP	32.9	35.19	31.61	37.59	32.28	27.1	0	0	0	34.6	29.69	34.045	4.91	4.355	0.555	217	ENSDARG00000022085
DreEX0083961	1.20432	1.70782	usp6nl	39.07	40	27.54	25.16	32.93	37.5	0	0	0	26.35	35.215	39.535	-8.865	4.32	-13.185	61	ENSDARG00000022187
DreEX0083962	0.602959	0.717403	usp6nl	92.25	98.66	95.77	98.68	98.73	90	0	0	0	97.225	94.365	95.455	2.86	1.09	1.77	121	ENSDARG00000022187
DreEX0004279	2.39415	7.55997	FEZ2 (1 of 2)	36.84	34.79	10.64	5.82	48.87	50.46	1	0	1	8.23	49.665	35.815	-41.435	-13.85	-27.585	28	ENSDARG00000022260
DreEX0050137	2.55876	2.55136	nek1	96.83	95.52	96	96.26	88.35	91.37	0	0	0	96.13	89.86	96.175	6.27	6.315	-0.045	55	ENSDARG00000022350
DreEX0050138	0.817243	0.877186	nek1	19.05	23.64	23.76	19.23	22.39	19.82	0	0	0	21.495	21.105	21.345	0.39	0.24	0.15	66	ENSDARG00000022350
DreEX0050140	0.83747	0.865009	nek1	44.37	64.95	69.47	45.78	51.32	48.76	0	0	0	57.625	50.04	54.66	7.585	4.62	2.965	87	ENSDARG00000022350
DreEX0051891	0.827827	0.890581	ntmt1	27.03	31.34	26.45	29.6	26.83	35.94	0	0	0	28.025	31.385	29.185	-3.36	-2.2	-1.16	68	ENSDARG00000022399
DreEX0052041	0.902148	0.837524	nudt15	100	96.3	100	95.65	100	92.59	0	0	0	97.825	96.295	98.15	1.53	1.855	-0.325	197	ENSDARG00000022461
DreEX0054721	0.846444	0.870634	pex5la	48.3	57.04	50.1	56.43	35.05	54.21	0	0	0	53.265	44.63	52.67	8.635	8.04	0.595	105	ENSDARG00000022518
DreEX0075850	0.722664	1.14357	stat3	49.33	69.23	57.89	56.16	58.73	67.39	0	0	0	57.025	63.06	59.28	-6.035	-3.78	-2.255	60	ENSDARG00000022712
DreEX0035523	0.944716	3.91088	golt1ba	70.09	70.55	49.13	46.22	71.06	71.43	1	0	1	47.675	71.245	70.32	-23.57	-0.925	-22.645	35	ENSDARG00000022795
DreEX0030115	3.48968	1.09518	eogt	90	75.51	92.86	100	100	100	0	1	0	96.43	100	82.755	-3.57	-17.245	13.675	69	ENSDARG00000022853
DreEX0030117	1.03565	1.0839	eogt	100	95.65	92.86	100	100	100	0	0	0	96.43	100	97.825	-3.57	-2.175	-1.395	95	ENSDARG00000022853
DreEX0039417	0.942843	1.21142	ino80e	11.76	10.11	10	7.52	11.02	10.45	0	0	0	8.76	10.735	10.935	-1.975	0.2	-2.175	99	ENSDARG00000022939
DreEX0059265	0.915976	1.38584	pth2	100	100	100	100	100	94.78	0	0	0	100	97.39	100	2.61	2.61	0	107	ENSDARG00000022951
DreEX0084933	0.6369	0.712368	wdr13	71.04	76.49	72.28	75.39	72.05	77.86	0	0	0	73.835	74.955	73.765	-1.12	-1.19	0.07	232	ENSDARG00000022974
DreEX0070181	0.625444	0.733467	si:dkey-23a23.2	94.21	100	96.12	100	95.22	100	0	0	0	98.06	97.61	97.105	0.45	-0.505	0.955	46	ENSDARG00000023036
DreEX0035534	2.13672	1.33595	gopc	99.12	99.07	94.99	93.69	96.5	97.05	0	0	0	94.34	96.775	99.095	-2.435	2.32	-4.755	24	ENSDARG00000023117
DreEX0033078	1.19102	1.45268	fmn2a	77.78	82.22	78.95	63.64	100	85.19	1	0	0	71.295	92.595	80	-21.3	-12.595	-8.705	60	ENSDARG00000023318
DreEX0015830	1.66218	0.650368	atp2b3b	93.86	91.78	86.68	93.63	85.9	89.87	0	0	0	90.155	87.885	92.82	2.27	4.935	-2.665	154	ENSDARG00000023445
DreEX0040974	1.03898	1.70723	kcnn1b	96.23	100	100	100	89.47	96.72	0	0	0	100	93.095	98.115	6.905	5.02	1.885	70	ENSDARG00000023546
DreEX0051497	0.731492	0.803588	nrbf2b	89.38	96.43	94.36	95	93.93	96.84	0	0	0	94.68	95.385	92.905	-0.705	-2.48	1.775	85	ENSDARG00000023591
DreEX0019307	1.20113	1.32381	ccbl1	92.86	90.91	90.8	92.5	96.49	93.44	0	0	0	91.65	94.965	91.885	-3.315	-3.08	-0.235	105	ENSDARG00000023645
DreEX0030625	0.982249	1.02292	ercc5	94.44	100	100	100	100	100	0	0	0	100	100	97.22	0	-2.78	2.78	102	ENSDARG00000023678
DreEX0035442	1.01816	0.760865	gnsa	95.56	99.33	93.54	96.73	94.48	95.6	0	0	0	95.135	95.04	97.445	0.095	2.405	-2.31	83	ENSDARG00000023766
DreEX0063933	0.934835	3.08146	ryr1b	73.93	83.19	64.52	68.78	82.37	85.19	1	0	0	66.65	83.78	78.56	-17.13	-5.22	-11.91	18	ENSDARG00000023797
DreEX0063935	1.11124	0.940111	ryr1b	22.03	22.39	25.81	29.41	30.43	25	0	0	0	27.61	27.715	22.21	-0.105	-5.505	5.4	50	ENSDARG00000023797
DreEX0032217	1.76511	1.09015	faxdc2	93.37	96.77	98.99	98.7	98.6	98.06	0	0	0	98.845	98.33	95.07	0.515	-3.26	3.775	206	ENSDARG00000023820
DreEX0054762	0.764666	1.02783	pfkfb2a	68.21	90.77	80.95	82.61	84.08	77.62	0	0	0	81.78	80.85	79.49	0.93	-1.36	2.29	130	ENSDARG00000023840
DreEX0018203	1.26181	1.24924	cacna2d4b	0	12.01	11.7	0	15.02	33.45	0	1	0	5.85	24.235	6.005	-18.385	-18.23	-0.155	18	ENSDARG00000023886
DreEX0019009	1.65255	3.51875	casd1	94.94	97.39	97.51	97.21	92.5	93.01	0	0	0	97.36	92.755	96.165	4.605	3.41	1.195	39	ENSDARG00000023900
DreEX0045109	0.987819	1.75513	mark4a	76.87	76.95	82.5	83.71	76.71	79.57	0	0	0	83.105	78.14	76.91	4.965	-1.23	6.195	83	ENSDARG00000023914
DreEX0088331	0.751487	0.940509	znhit3	100	94.66	100	100	91.15	100	0	0	0	100	95.575	97.33	4.425	1.755	2.67	63	ENSDARG00000023950
DreEX0026038	0.793977	2.46002	dctn4	95.88	94.04	91.88	89.97	95.88	94.44	0	0	0	90.925	95.16	94.96	-4.235	-0.2	-4.035	21	ENSDARG00000023988
DreEX0040870	0.924092	0.609254	kcnh1a	33.62	29.3	44.68	12.73	14.89	36.84	0	0	0	28.705	25.865	31.46	2.84	5.595	-2.755	27	ENSDARG00000024167
DreEX0040871	1.03907	1.023	kcnh1a	6.7	10.09	0	0	0	6.7	0	0	0	0	3.35	8.395	-3.35	5.045	-8.395	27	ENSDARG00000024167
DreEX0082919	0.959422	1.51101	ubl7a	94.92	100	98.41	99.11	97.89	97.68	0	0	0	98.76	97.785	97.46	0.975	-0.325	1.3	134	ENSDARG00000024229
DreEX0053857	0.692803	0.677329	pcbp4	97.46	93.22	97.41	93.09	95.17	92.64	0	0	0	95.25	93.905	95.34	1.345	1.435	-0.09	56	ENSDARG00000024276
DreEX0051762	1.05211	1.46812	nsmce4a	100	100	93.5	100	100	100	0	0	0	96.75	100	100	-3.25	0	-3.25	143	ENSDARG00000024311
DreEX0074183	0.824413	1.10913	snrpa1	74.19	62.93	68.07	61.69	70.28	68.48	0	0	0	64.88	69.38	68.56	-4.5	-0.82	-3.68	80	ENSDARG00000024651
DreEX0053346	0.952601	0.922509	pane1	100	100	100	94.44	100	100	0	0	0	97.22	100	100	-2.78	0	-2.78	80	ENSDARG00000024681
DreEX0072300	1.69185	1.10874	slc25a23b	96.25	90.61	100	100	97.91	100	0	0	0	100	98.955	93.43	1.045	-5.525	6.57	114	ENSDARG00000024708
DreEX0072301	0.637099	0.918498	slc25a23b	98.16	88.65	98.54	97.56	98.1	91.52	0	0	0	98.05	94.81	93.405	3.24	-1.405	4.645	151	ENSDARG00000024708
DreEX0027963	1.21481	7.12106	dock4b	67.92	61.37	10.32	16.2	82.53	69.81	1	0	1	13.26	76.17	64.645	-62.91	-11.525	-51.385	27	ENSDARG00000024874
DreEX0027964	0.716346	0.904048	dock4b	23.66	18.57	17.33	15.62	24.96	15.86	0	0	0	16.475	20.41	21.115	-3.935	0.705	-4.64	96	ENSDARG00000024874
DreEX0059238	1.06636	0.663287	ptgr1	100	100	88	100	87.1	100	0	0	0	94	93.55	100	0.45	6.45	-6	46	ENSDARG00000024877
DreEX0074657	0.62495	0.726971	spast	95.4	100	97.98	92.79	96.77	100	0	0	0	95.385	98.385	97.7	-3	-0.685	-2.315	43	ENSDARG00000024933
DreEX0005820	0.641944	0.641303	MARK4 (2 of 2)	87.8	92	92.39	88.62	91.15	88.36	0	0	0	90.505	89.755	89.9	0.75	0.145	0.605	83	ENSDARG00000024966
DreEX0076896	1.42481	5.1453	synj1	6.68	5.1	0.14	0.48	2.94	4.44	0	0	0	0.31	3.69	5.89	-3.38	2.2	-5.58	39	ENSDARG00000025011
DreEX0017328	0.834526	0.598362	brd8	68.57	66.64	70.82	63.28	71.5	61.66	0	0	0	67.05	66.58	67.605	0.47	1.025	-0.555	126	ENSDARG00000025071
DreEX0057810	1.40513	0.953423	ppp3cb	47.06	47.31	45.76	39.44	45.21	46.02	0	0	0	42.6	45.615	47.185	-3.015	1.57	-4.585	48	ENSDARG00000025106
DreEX0024002	1.53192	1.01255	cpne8	15.38	10.34	2.22	2.56	0	4.76	0	0	0	2.39	2.38	12.86	0.01	10.48	-10.47	174	ENSDARG00000025189
DreEX0036852	0.80756	0.585172	hagh	93.28	91	97.66	91.11	96.49	89.04	0	0	0	94.385	92.765	92.14	1.62	-0.625	2.245	109	ENSDARG00000025338
DreEX0004085	1.44477	0.85997	F8A2	74.58	79.16	83.12	75.84	81.27	81.13	0	0	0	79.48	81.2	76.87	-1.72	-4.33	2.61	69	ENSDARG00000025518
DreEX0087650	2.4602	1.0249	zgc:66447	91.8	93.87	83.46	87.04	86.89	88	0	0	0	85.25	87.445	92.835	-2.195	5.39	-7.585	141	ENSDARG00000025577
DreEX0011592	1.48523	2.31144	adgrb2	97.08	93.09	70.04	80.4	89.07	89.9	0	0	1	75.22	89.485	95.085	-14.265	5.6	-19.865	36	ENSDARG00000025667
DreEX0011594	1.08569	1.03254	adgrb2	22.29	20.95	18.61	15.11	18.6	20.83	0	0	0	16.86	19.715	21.62	-2.855	1.905	-4.76	99	ENSDARG00000025667
DreEX0036350	0.936589	1.09332	grm6b	100	100	90.24	100	100	100	0	0	0	95.12	100	100	-4.88	0	-4.88	619	ENSDARG00000025671
DreEX0045260	0.99389	1.06112	mbd1b	18.44	20.37	21.01	19.88	19.46	17.68	0	0	0	20.445	18.57	19.405	1.875	0.835	1.04	94	ENSDARG00000025699
DreEX0045263	0.792534	0.867216	mbd1b	50.56	55.49	48.07	48.59	43.11	53.61	0	0	0	48.33	48.36	53.025	-0.03	4.665	-4.695	75	ENSDARG00000025699
DreEX0036198	0.762512	1.29031	grin1b	4.68	5.41	5.64	7.06	4.63	5.38	0	0	0	6.35	5.005	5.045	1.345	0.04	1.305	111	ENSDARG00000025728
DreEX0036199	1.50285	0.866112	grin1b	16.3	17.68	18.09	19.74	18.5	19.64	0	0	0	18.915	19.07	16.99	-0.155	-2.08	1.925	63	ENSDARG00000025728
DreEX0046768	1.63001	0.724051	mlh1	88.89	88	100	93.55	100	93.85	0	0	0	96.775	96.925	88.445	-0.15	-8.48	8.33	91	ENSDARG00000025948
DreEX0046770	0.866535	1.0481	mlh1	96.67	100	100	100	94.74	100	0	0	0	100	97.37	98.335	2.63	0.965	1.665	154	ENSDARG00000025948
DreEX0042351	1.08533	0.857616	l3mbtl3	100	97.56	97.18	89.29	96.15	96.72	0	0	0	93.235	96.435	98.78	-3.2	2.345	-5.545	105	ENSDARG00000025983
DreEX0037717	0.752167	0.741859	hltf	85.34	100	86.81	100	94.49	100	0	0	0	93.405	97.245	92.67	-3.84	-4.575	0.735	102	ENSDARG00000026053
DreEX0065742	0.68229	0.571953	sfxn5b	88.83	94.8	82.01	94.16	84.16	98.98	0	0	0	88.085	91.57	91.815	-3.485	0.245	-3.73	26	ENSDARG00000026137
DreEX0001285	1.33045	1.1708	C18H15orf59	61.65	57.31	61.71	61.36	64.56	62.69	0	0	0	61.535	63.625	59.48	-2.09	-4.145	2.055	248	ENSDARG00000026247
DreEX0013983	0.735432	0.682563	apoob	90.62	61.54	86.93	64.62	88.5	65.49	0	0	0	75.775	76.995	76.08	-1.22	-0.915	-0.305	96	ENSDARG00000026444
DreEX0014234	1.58855	0.854903	arhgap12b	3.36	5.18	2.21	1.7	1.16	2.44	0	0	0	1.955	1.8	4.27	0.155	2.47	-2.315	123	ENSDARG00000026482
DreEX0012571	0.970978	1.10558	alcama	12.52	11.81	11.53	8.56	12.92	11.68	0	0	0	10.045	12.3	12.165	-2.255	-0.135	-2.12	27	ENSDARG00000026531
DreEX0025465	0.856819	0.68758	cyp2u1	86.81	88.51	85.71	93.33	91.01	84.21	0	0	0	89.52	87.61	87.66	1.91	0.05	1.86	162	ENSDARG00000026548
DreEX0045096	0.898579	0.923825	mark3b	3.28	5.11	3.64	4.67	3.81	4.52	0	0	0	4.155	4.165	4.195	-0.01	0.03	-0.04	180	ENSDARG00000026630
DreEX0077185	1.69334	0.75589	taf8	90.84	87.39	92.66	95.85	94.47	92.66	0	0	0	94.255	93.565	89.115	0.69	-4.45	5.14	63	ENSDARG00000026806
DreEX0031886	0.694752	0.759855	fam57ba	17.14	29.52	18.02	23.52	20.65	25.73	0	0	0	20.77	23.19	23.33	-2.42	0.14	-2.56	79	ENSDARG00000026875
DreEX0077460	1.02919	0.74827	tbc1d22b	100	100	93.33	94.87	100	86.67	0	0	0	94.1	93.335	100	0.765	6.665	-5.9	57	ENSDARG00000026988
DreEX0034448	0.609677	7.23658	gbf1	67.52	44.71	1.29	4.24	65.14	45.85	1	0	1	2.765	55.495	56.115	-52.73	0.62	-53.35	36	ENSDARG00000027016
DreEX0072778	0.773799	9.08529	slc38a3a	47.66	67.21	13.77	9.87	62.97	57.38	1	0	1	11.82	60.175	57.435	-48.355	-2.74	-45.615	33	ENSDARG00000027065
DreEX0078471	1.87849	1.86504	tgfb2	100	100	100	100	92.48	93.01	0	0	0	100	92.745	100	7.255	7.255	0	111	ENSDARG00000027087
DreEX0054916	1.19018	1.20038	phactr2	28.89	28.21	15.38	14.29	18.75	22.22	0	0	0	14.835	20.485	28.55	-5.65	8.065	-13.715	225	ENSDARG00000027172
DreEX0049170	0.882253	0.914822	namptb	96	93.75	94.94	93.75	93.88	94.98	0	0	0	94.345	94.43	94.875	-0.085	0.445	-0.53	136	ENSDARG00000027183
DreEX0077891	0.73101	0.655244	tcp11l2	96.73	97.96	96.19	97.79	94.9	97.78	0	0	0	96.99	96.34	97.345	0.65	1.005	-0.355	137	ENSDARG00000027316
DreEX0034074	0.54531	0.539902	gad1b	81.37	75.93	84.35	76.9	82.61	76.51	0	0	0	80.625	79.56	78.65	1.065	-0.91	1.975	63	ENSDARG00000027419
DreEX0052991	0.753262	0.994759	oxsr1b	28.51	11.84	16.58	20.62	8.72	19.02	0	0	0	18.6	13.87	20.175	4.73	6.305	-1.575	69	ENSDARG00000027500
DreEX0052992	1.05341	0.995898	oxsr1b	100	100	100	94.44	100	100	0	0	0	97.22	100	100	-2.78	0	-2.78	109	ENSDARG00000027500
DreEX0064996	2.49755	1.15573	selt1b	100	99.33	98.11	99.25	94.39	97.92	0	0	0	98.68	96.155	99.665	2.525	3.51	-0.985	111	ENSDARG00000027595
DreEX0043595	0.609784	0.973828	lrfn1	92.83	96.83	94.02	94.27	97.07	93.62	0	0	0	94.145	95.345	94.83	-1.2	-0.515	-0.685	88	ENSDARG00000027602
DreEX0075321	0.592859	0.824791	srsf5b	39.06	47.11	39.54	41.09	33.95	45.69	0	0	0	40.315	39.82	43.085	0.495	3.265	-2.77	544	ENSDARG00000027734
DreEX0011461	1.7398	0.85833	adcy6b	98.66	97.34	94.19	98.51	95.62	92.9	0	0	0	96.35	94.26	98	2.09	3.74	-1.65	125	ENSDARG00000027797
DreEX0036182	1.04828	0.801108	grin1a	15.88	15.68	16.51	18.21	16.08	18.09	0	0	0	17.36	17.085	15.78	0.275	-1.305	1.58	63	ENSDARG00000027828
DreEX0086466	0.801728	1.37368	zfyve21	83.86	90.6	84.13	87.79	88.92	91.3	0	0	0	85.96	90.11	87.23	-4.15	-2.88	-1.27	51	ENSDARG00000027887
DreEX0013716	0.881279	1.0161	ap1s3b	96.49	97.06	100	100	93.94	100	0	0	0	100	96.97	96.775	3.03	-0.195	3.225	179	ENSDARG00000027966
DreEX0086064	0.602237	0.809557	zbtb2b	98.26	94.9	96.64	95.59	94.05	99.05	0	0	0	96.115	96.55	96.58	-0.435	0.03	-0.465	181	ENSDARG00000028086
DreEX0065900	1.23487	0.837312	sh2d3ca	3.17	2.99	6.22	3.52	4.61	3.92	0	0	0	4.87	4.265	3.08	0.605	-1.185	1.79	75	ENSDARG00000028099
DreEX0036939	1.04356	1.48657	hccsa.1	94.87	88.51	92.73	85.27	100	94.76	0	0	0	89	97.38	91.69	-8.38	-5.69	-2.69	121	ENSDARG00000028131
DreEX0012623	0.95145	0.896497	aldh3a2a	100	100	100	100	93.33	100	0	0	0	100	96.665	100	3.335	3.335	0	167	ENSDARG00000028259
DreEX0076474	0.972338	1.07344	sult2st3	100	100	100	100	100	90	0	0	0	100	95	100	5	5	0	154	ENSDARG00000028367
DreEX0028910	0.793901	0.957725	edem2	4.07	8.74	5.12	7.54	3	5.64	0	0	0	6.33	4.32	6.405	2.01	2.085	-0.075	91	ENSDARG00000028448
DreEX0028911	0.630563	0.766335	edem2	96.6	90.52	98.58	95.31	96.98	89.38	0	0	0	96.945	93.18	93.56	3.765	0.38	3.385	40	ENSDARG00000028448
DreEX0043533	1.00315	0.864865	lppr3b	94.56	95.58	98.03	91.16	95.37	95.82	0	0	0	94.595	95.595	95.07	-1	-0.525	-0.475	58	ENSDARG00000028552
DreEX0051961	1.24335	0.83801	nuak1b	97.74	97.8	97.76	94.82	96.95	97.3	0	0	0	96.29	97.125	97.77	-0.835	0.645	-1.48	152	ENSDARG00000028676
DreEX0024230	0.87137	0.856193	creld2	90	85.19	86.3	91.3	90.77	86.44	0	0	0	88.8	88.605	87.595	0.195	-1.01	1.205	92	ENSDARG00000029071
DreEX0036702	0.932655	1.05992	guf1	94.37	94.03	96.92	96.15	95.74	91.49	0	0	0	96.535	93.615	94.2	2.92	0.585	2.335	81	ENSDARG00000029088
DreEX0070695	0.9739	4.12337	si:dkey-40m6.8	49.7	51.45	44.61	42.24	52.2	51.01	0	0	0	43.425	51.605	50.575	-8.18	-1.03	-7.15	79	ENSDARG00000029114
DreEX0043685	1.11447	1.16186	lrp1ab	11.46	13.68	9.08	7.09	9.35	11.44	0	0	0	8.085	10.395	12.57	-2.31	2.175	-4.485	39	ENSDARG00000029146
DreEX0046817	0.968285	1.36448	mllt4a	31.9	29.42	27.05	23.99	29.21	30.84	0	0	0	25.52	30.025	30.66	-4.505	0.635	-5.14	547	ENSDARG00000029472
DreEX0046818	1.31857	1.0134	mllt4a	62.62	59.46	50.07	52.23	58.02	51.69	0	0	0	51.15	54.855	61.04	-3.705	6.185	-9.89	36	ENSDARG00000029472
DreEX0046819	0.944706	1.14175	mllt4a	27.51	24.82	13.37	18.62	19.23	26.76	0	0	0	15.995	22.995	26.165	-7	3.17	-10.17	21	ENSDARG00000029472
DreEX0046821	1.03651	2.01352	mllt4a	92.92	83.21	88.43	89.78	81.65	83.33	0	0	0	89.105	82.49	88.065	6.615	5.575	1.04	42	ENSDARG00000029472
DreEX0074735	1.08573	1.01676	specc1	100	94.44	100	100	100	100	0	0	0	100	100	97.22	0	-2.78	2.78	117	ENSDARG00000029480
DreEX0077536	0.672136	2.11238	tbc1d7	98.7	96.25	94.75	94.82	99.32	97.22	0	0	0	94.785	98.27	97.475	-3.485	-0.795	-2.69	81	ENSDARG00000029581
DreEX0085732	0.975744	1.00167	xpr1b	5.35	3.76	3.7	3.86	3.7	4.07	0	0	0	3.78	3.885	4.555	-0.105	0.67	-0.775	98	ENSDARG00000029671
DreEX0079027	1.48362	0.791628	tkta	62.96	69.41	49.47	64.81	57.69	53.12	0	0	0	57.14	55.405	66.185	1.735	10.78	-9.045	84	ENSDARG00000029689
DreEX0063717	0.874527	4.19054	rufy3	5.31	8	1.53	0.46	8.73	6.44	0	0	0	0.995	7.585	6.655	-6.59	-0.93	-5.66	60	ENSDARG00000029692
DreEX0047209	1.08211	1.04788	mpp6b	7.86	11.35	7.73	8.23	7.63	5.69	0	0	0	7.98	6.66	9.605	1.32	2.945	-1.625	34	ENSDARG00000029761
DreEX0055284	0.865343	2.10125	phyhd1	93.44	86.49	100	94.74	89.66	81.82	0	0	0	97.37	85.74	89.965	11.63	4.225	7.405	117	ENSDARG00000029905
DreEX0005318	0.722979	1.23249	KCNQ2 (1 of 3)	66.37	57.89	52.86	57.97	59.4	67.32	0	0	0	55.415	63.36	62.13	-7.945	-1.23	-6.715	48	ENSDARG00000029916
DreEX0026509	0.975758	0.820742	dennd6aa	88.68	88.89	94.74	96.3	89.61	96.55	0	0	0	95.52	93.08	88.785	2.44	-4.295	6.735	56	ENSDARG00000030239
DreEX0046977	0.747177	0.908563	mnx2b	89.19	100	100	100	95.56	100	0	0	0	100	97.78	94.595	2.22	-3.185	5.405	161	ENSDARG00000030350
DreEX0063600	0.924866	0.556061	rsrp1	58.79	58.9	62.59	52.3	64.96	56.05	0	0	0	57.445	60.505	58.845	-3.06	-1.66	-1.4	60	ENSDARG00000030440
DreEX0057224	0.644376	1.06056	ppa1b	93.83	96.71	91.78	94.79	94.85	97.04	0	0	0	93.285	95.945	95.27	-2.66	-0.675	-1.985	86	ENSDARG00000030441
DreEX0081691	0.902248	0.776817	tsnaxip1	97.89	100	97.85	96.61	92.73	100	0	0	0	97.23	96.365	98.945	0.865	2.58	-1.715	110	ENSDARG00000030512
DreEX0000619	0.91871	0.927396	ARHGEF12 (1 of 2)	3.45	9.68	10.34	0	9.52	7.69	0	0	0	5.17	8.605	6.565	-3.435	-2.04	-1.395	57	ENSDARG00000030532
DreEX0000621	0.982103	0.956593	ARHGEF12 (1 of 2)	100	100	100	100	100	93.33	0	0	0	100	96.665	100	3.335	3.335	0	43	ENSDARG00000030532
DreEX0076960	1.30953	1.40197	syt1a	45.03	44.65	44.58	44.8	46.03	46.13	0	0	0	44.69	46.08	44.84	-1.39	-1.24	-0.15	69	ENSDARG00000030614
DreEX0056322	0.676939	0.722978	plekhm3	98.02	93.33	97.78	85.86	100	94	0	0	0	91.82	97	95.675	-5.18	-1.325	-3.855	194	ENSDARG00000030633
DreEX0031471	0.829925	1.54085	fam120b	93.81	97.78	100	100	97.47	96.08	0	0	0	100	96.775	95.795	3.225	-0.98	4.205	102	ENSDARG00000030804
DreEX0052865	1.47432	0.852434	otofa	63.48	62.92	50.27	59.1	54.13	57.84	0	0	0	54.685	55.985	63.2	-1.3	7.215	-8.515	72	ENSDARG00000030832
DreEX0052866	1.00989	1.60326	otofa	50.67	68.15	59.7	59.11	68.49	84.92	1	1	0	59.405	76.705	59.41	-17.3	-17.295	-0.005	30	ENSDARG00000030832
DreEX0052867	0.879253	0.710796	otofa	34.88	37.16	44.44	36	33.33	44.19	0	0	0	40.22	38.76	36.02	1.46	-2.74	4.2	202	ENSDARG00000030832
DreEX0078238	0.936207	1.21231	tescb	95.24	87.1	84.76	82.18	87.88	86.67	0	0	0	83.47	87.275	91.17	-3.805	3.895	-7.7	81	ENSDARG00000030839
DreEX0070922	1.20435	1.07362	si:dkey-72l14.7	92.86	92	90.91	94.44	94.87	100	0	0	0	92.675	97.435	92.43	-4.76	-5.005	0.245	128	ENSDARG00000030867
DreEX0028456	1.06712	0.827173	dtna	6.67	5.62	6.06	3.47	5.58	3.27	0	0	0	4.765	4.425	6.145	0.34	1.72	-1.38	21	ENSDARG00000031015
DreEX0040423	0.875992	0.740557	ivns1abpa	27.35	25.16	22.46	30.23	26.08	29.11	0	0	0	26.345	27.595	26.255	-1.25	-1.34	0.09	67	ENSDARG00000031100
DreEX0042937	0.651621	0.819875	lhx2b	85.51	90.72	87.5	90.77	82.52	88.46	0	0	0	89.135	85.49	88.115	3.645	2.625	1.02	163	ENSDARG00000031222
DreEX0038248	1.17066	0.691584	hsd20b2	1.47	3.49	1.16	10.02	2.84	4.98	0	0	0	5.59	3.91	2.48	1.68	-1.43	3.11	30	ENSDARG00000031336
DreEX0070670	0.924405	1.97723	si:dkey-40c11.1	83.78	82.82	89.06	90.62	74.83	83.63	0	0	0	89.84	79.23	83.3	10.61	4.07	6.54	91	ENSDARG00000031345
DreEX0013666	0.968816	0.973831	ap1ar	56.41	58.33	55.17	40.85	52.24	60.71	0	0	0	48.01	56.475	57.37	-8.465	0.895	-9.36	99	ENSDARG00000031496
DreEX0033068	0.948625	1.31339	flvcr2b	73.58	87.3	80	80.77	85.71	89.09	0	0	0	80.385	87.4	80.44	-7.015	-6.96	-0.055	111	ENSDARG00000031506
DreEX0013799	0.561003	0.620799	ap5m1	87.01	69.37	86.27	72.82	88.35	68	0	0	0	79.545	78.175	78.19	1.37	0.015	1.355	86	ENSDARG00000031533
DreEX0075840	0.68635	0.670772	stat2	88.57	95.92	85.11	93.02	86.84	94.2	0	0	0	89.065	90.52	92.245	-1.455	1.725	-3.18	59	ENSDARG00000031647
DreEX0022231	0.73591	0.958556	clstn1	7.14	10.36	7.83	7.71	6.54	7.93	0	0	0	7.77	7.235	8.75	0.535	1.515	-0.98	30	ENSDARG00000031720
DreEX0051336	0.812839	0.924281	npr1a	16.67	13.04	11.11	13.64	11.86	26.83	0	0	0	12.375	19.345	14.855	-6.97	-4.49	-2.48	144	ENSDARG00000031751
DreEX0073596	0.857586	0.762634	smad6b	100	95.56	100	93.33	95.92	100	0	0	0	96.665	97.96	97.78	-1.295	-0.18	-1.115	57	ENSDARG00000031763
DreEX0040773	1.7538	1.34769	kat7b	87.74	85.13	84.06	85.55	82.19	81.02	0	0	0	84.805	81.605	86.435	3.2	4.83	-1.63	51	ENSDARG00000031770
DreEX0059893	0.912467	0.734495	pus7	84.43	84.21	87.1	79.59	85.88	82.93	0	0	0	83.345	84.405	84.32	-1.06	-0.085	-0.975	94	ENSDARG00000031774
DreEX0059894	0.663256	1.39675	pus7	84.13	69.33	73.7	64.52	78.29	89.22	0	0	0	69.11	83.755	76.73	-14.645	-7.025	-7.62	18	ENSDARG00000031774
DreEX0010189	1.16915	0.819735	abcf1	56.19	60.78	68.81	76.47	71.17	62.35	0	0	0	72.64	66.76	58.485	5.88	-8.275	14.155	60	ENSDARG00000031795
DreEX0038718	0.722878	0.707833	ift140	100	95.35	100	94.29	100	88.06	0	0	0	97.145	94.03	97.675	3.115	3.645	-0.53	73	ENSDARG00000031886
DreEX0038719	0.884593	0.957513	ift140	2.8	0	0	0	0	9.37	0	0	0	0	4.685	1.4	-4.685	-3.285	-1.4	36	ENSDARG00000031886
DreEX0079854	0.92198	0.949399	tmem63a	93.13	100	100	100	100	100	0	0	0	100	100	96.565	0	-3.435	3.435	38	ENSDARG00000031956
DreEX0065839	0.87938	0.836451	sgsh	90.48	88	90	100	92.59	86.05	0	0	0	95	89.32	89.24	5.68	-0.08	5.76	82	ENSDARG00000032087
DreEX0028350	0.836069	0.837588	drd3	91.75	96.79	92.13	98.91	96.75	95.1	0	0	0	95.52	95.925	94.27	-0.405	-1.655	1.25	72	ENSDARG00000032131
DreEX0027793	0.638576	0.925189	dnm3a	100	92.5	94.03	88	93.33	100	0	0	0	91.015	96.665	96.25	-5.65	-0.415	-5.235	139	ENSDARG00000032238
DreEX0082495	0.862875	0.936515	txndc16	97.6	89.76	97.27	96.49	96.6	100	0	0	0	96.88	98.3	93.68	-1.42	-4.62	3.2	83	ENSDARG00000032256
DreEX0046043	1.00398	1.19303	mest	94.24	95.23	100	100	95.32	100	0	0	0	100	97.66	94.735	2.34	-2.925	5.265	41	ENSDARG00000032319
DreEX0045722	1.30735	1.3466	mecr	94.94	96.36	95.43	96.33	93.73	93.44	0	0	0	95.88	93.585	95.65	2.295	2.065	0.23	74	ENSDARG00000032326
DreEX0045073	0.733645	1.17958	mark2b	53.07	47.52	43.92	41.23	51.67	45.06	0	0	0	42.575	48.365	50.295	-5.79	1.93	-7.72	147	ENSDARG00000032458
DreEX0053687	1.18829	0.778597	pax2b	100	98.9	97.67	96.55	98.75	94.23	0	0	0	97.11	96.49	99.45	0.62	2.96	-2.34	115	ENSDARG00000032578
DreEX0004583	0.684899	0.925065	FUK	92.08	100	97.75	100	95.2	100	0	0	0	98.875	97.6	96.04	1.275	-1.56	2.835	73	ENSDARG00000032650
DreEX0055442	0.788958	0.765079	pigf	96.43	94.72	96.51	94.82	95.37	99.03	0	0	0	95.665	97.2	95.575	-1.535	-1.625	0.09	92	ENSDARG00000032780
DreEX0040861	0.940296	1.17945	kcnd2	6.48	10.26	8.56	9	7.22	6.36	0	0	0	8.78	6.79	8.37	1.99	1.58	0.41	99	ENSDARG00000032799
DreEX0042310	1.43986	1.26635	ktn1	21.8	21.38	23.66	20.43	19.64	17.32	0	0	0	22.045	18.48	21.59	3.565	3.11	0.455	87	ENSDARG00000032802
DreEX0054288	0.772342	0.846374	pde4ba	97.3	99.07	95.62	96.38	98.29	94.42	0	0	0	96	96.355	98.185	-0.355	1.83	-2.185	113	ENSDARG00000032868
DreEX0021341	0.74479	1.10729	chchd3a	40.5	33.48	45.01	42.21	41.24	33.18	0	0	0	43.61	37.21	36.99	6.4	-0.22	6.62	58	ENSDARG00000032919
DreEX0028492	1.15728	0.92575	dtx2	13	12.44	15.35	8.72	14.87	16.47	0	0	0	12.035	15.67	12.72	-3.635	-2.95	-0.685	138	ENSDARG00000032933
DreEX0054038	0.76404	0.862745	pcnt	10.66	0	9.33	2.51	7.37	5.88	0	0	0	5.92	6.625	5.33	-0.705	-1.295	0.59	27	ENSDARG00000033012
DreEX0019796	1.00191	1.64415	ccni2	100	95.6	94.87	96.3	100	100	0	0	0	95.585	100	97.8	-4.415	-2.2	-2.215	75	ENSDARG00000033046
DreEX0041722	1.01646	1.03709	kif7	100	100	100	100	90.06	100	0	0	0	100	95.03	100	4.97	4.97	0	162	ENSDARG00000033099
DreEX0041723	0.960223	0.917599	kif7	92.91	100	100	100	100	100	0	0	0	100	100	96.455	0	-3.545	3.545	146	ENSDARG00000033099
DreEX0079713	0.844366	0.863044	tmem243b	52	60.92	64.44	53.33	54.72	58.23	0	0	0	58.885	56.475	56.46	2.41	-0.015	2.425	139	ENSDARG00000033179
DreEX0064139	1.59011	1.08144	sar1ab	72.9	68.52	80.77	87.34	77.93	81.52	0	0	0	84.055	79.725	70.71	4.33	-9.015	13.345	74	ENSDARG00000033320
DreEX0022614	1.08237	1.05759	cntln	100	100	100	100	91.19	100	0	0	0	100	95.595	100	4.405	4.405	0	138	ENSDARG00000033345
DreEX0022615	0.983156	0.73103	cntln	100	100	100	91.36	100	92.29	0	0	0	95.68	96.145	100	-0.465	3.855	-4.32	76	ENSDARG00000033345
DreEX0031648	1.0033	1.13158	fam173b	95.75	100	91.56	100	100	100	0	0	0	95.78	100	97.875	-4.22	-2.125	-2.095	51	ENSDARG00000033451
DreEX0029158	0.697954	0.807273	efr3ba	93.01	100	96.86	95.04	99.37	96.01	0	0	0	95.95	97.69	96.505	-1.74	-1.185	-0.555	151	ENSDARG00000033516
DreEX0053049	0.997331	1.53214	p4ha1a	100	96.36	90.16	96.97	100	100	0	0	0	93.565	100	98.18	-6.435	-1.82	-4.615	108	ENSDARG00000033537
DreEX0060999	0.863855	1.03171	rasgef1ba	89.23	81.82	85.99	83.33	83.78	79.31	0	0	0	84.66	81.545	85.525	3.115	3.98	-0.865	51	ENSDARG00000033614
DreEX0032201	0.721729	0.846649	fat3a	83.87	90.48	85.19	60	82.86	94.2	0	0	0	72.595	88.53	87.175	-15.935	-1.355	-14.58	69	ENSDARG00000033840
DreEX0026569	0.78395	1.06541	derl3	96.77	95.12	100	100	88.46	100	0	0	0	100	94.23	95.945	5.77	1.715	4.055	94	ENSDARG00000033871
DreEX0075031	0.700037	1.2548	spty2d1	28.68	43.46	24.09	33.33	35.71	51.85	1	0	0	28.71	43.78	36.07	-15.07	-7.71	-7.36	90	ENSDARG00000033889
DreEX0067897	0.838588	1.10132	si:ch211-243j20.2	96.46	98.5	96.46	92.92	96.81	97.24	0	0	0	94.69	97.025	97.48	-2.335	0.455	-2.79	17	ENSDARG00000033916
DreEX0063589	1.03104	0.987167	rsrc1	89.43	89.44	90.11	88.36	94.19	89.43	0	0	0	89.235	91.81	89.435	-2.575	-2.375	-0.2	111	ENSDARG00000033987
DreEX0058521	0.980848	0.739283	prom1b	77.78	85.13	66.13	76.96	78.29	55.31	0	0	0	71.545	66.8	81.455	4.745	14.655	-9.91	18	ENSDARG00000034007
DreEX0029647	0.774038	0.784512	elac2	96.61	100	95.7	100	85.88	100	0	0	0	97.85	92.94	98.305	4.91	5.365	-0.455	86	ENSDARG00000034060
DreEX0025935	1.30286	8.68513	dclk2	66.47	67.65	20.45	24.3	77.03	69.76	1	0	1	22.375	73.395	67.06	-51.02	-6.335	-44.685	57	ENSDARG00000034093
DreEX0025936	0.9364	1.12919	dclk2	2.8	7.1	1.99	1.73	3.03	2.8	0	0	0	1.86	2.915	4.95	-1.055	2.035	-3.09	48	ENSDARG00000034093
DreEX0025937	0.921508	1.21974	dclk2	3.23	11.39	2.99	1.22	4	4.62	0	0	0	2.105	4.31	7.31	-2.205	3	-5.205	87	ENSDARG00000034093
DreEX0060923	0.875789	1.89257	rarga	12.22	7.1	6.83	8.05	9.89	9.92	0	0	0	7.44	9.905	9.66	-2.465	-0.245	-2.22	21	ENSDARG00000034117
DreEX0020392	1.09217	1.15825	cdk10	100	96.92	100	97.14	91.58	97.06	0	0	0	98.57	94.32	98.46	4.25	4.14	0.11	60	ENSDARG00000034256
DreEX0071651	1.10716	0.995983	sid4	100	91.42	100	100	100	100	0	0	0	100	100	95.71	0	-4.29	4.29	184	ENSDARG00000034273
DreEX0045122	0.99303	0.937959	mars	31.79	33.09	33.6	30.6	31.01	23.71	0	0	0	32.1	27.36	32.44	4.74	5.08	-0.34	27	ENSDARG00000034396
DreEX0036203	0.91016	0.77517	grin2aa	3.37	2.91	4.27	1.43	7.84	2.13	0	0	0	2.85	4.985	3.14	-2.135	-1.845	-0.29	112	ENSDARG00000034493
DreEX0043260	0.99669	0.736554	lmo1	4.57	2.66	5.49	4.4	5.63	4.53	0	0	0	4.945	5.08	3.615	-0.135	-1.465	1.33	60	ENSDARG00000034504
DreEX0030838	3.21714	2.3496	esyt1a	60.98	58.82	55.14	65.52	77.42	83.67	1	1	0	60.33	80.545	59.9	-20.215	-20.645	0.43	121	ENSDARG00000034714
DreEX0030839	0.771059	0.97418	esyt1a	93.22	100	100	100	96.36	100	0	0	0	100	98.18	96.61	1.82	-1.57	3.39	96	ENSDARG00000034714
DreEX0083994	0.95027	0.994052	uspl1	86.03	83.11	85.44	82.08	84.96	85.92	0	0	0	83.76	85.44	84.57	-1.68	-0.87	-0.81	152	ENSDARG00000034825
DreEX0042724	1.62847	1.25271	ldb2b	28.09	26.32	27.32	24.62	23.15	23.3	0	0	0	25.97	23.225	27.205	2.745	3.98	-1.235	60	ENSDARG00000034896
DreEX0070031	0.747504	0.678411	si:dkey-224e22.2	93.75	97.26	95.12	100	100	84.85	0	0	0	97.56	92.425	95.505	5.135	3.08	2.055	96	ENSDARG00000034941
DreEX0000342	1.95348	1.81005	AL929434.1	100	100	100	100	90.48	95.24	0	0	0	100	92.86	100	7.14	7.14	0	58	ENSDARG00000034943
DreEX0018711	0.96387	4.299	camsap1b	7.38	9.97	0	0	8.68	6.44	0	0	0	0	7.56	8.675	-7.56	1.115	-8.675	33	ENSDARG00000035122
DreEX0061971	0.948861	0.661792	rgs3b	95.29	93.81	100	89.47	100	93.81	0	0	0	94.735	96.905	94.55	-2.17	-2.355	0.185	167	ENSDARG00000035132
DreEX0052655	1.02437	0.979245	orai2	15.87	17.11	17.34	16.07	20.52	17.41	0	0	0	16.705	18.965	16.49	-2.26	-2.475	0.215	46	ENSDARG00000035148
DreEX0077095	0.935714	0.846001	taf1	81.93	83.26	77.1	74.85	75.96	82.35	0	0	0	75.975	79.155	82.595	-3.18	3.44	-6.62	105	ENSDARG00000035330
DreEX0001080	0.783357	0.716395	C10H21orf59	98.74	97.77	100	97.45	98.83	94.41	0	0	0	98.725	96.62	98.255	2.105	1.635	0.47	160	ENSDARG00000035332
DreEX0046603	2.53838	2.01119	mink1	72.27	77.21	79.61	76.47	85.07	84.99	0	0	0	78.04	85.03	74.74	-6.99	-10.29	3.3	24	ENSDARG00000035360
DreEX0032467	0.81755	0.799402	fcho2	100	96.8	94.92	100	98.28	100	0	0	0	97.46	99.14	98.4	-1.68	-0.74	-0.94	45	ENSDARG00000035389
DreEX0032468	0.846853	1.1864	fcho2	100	91.08	96	98.55	100	98.72	0	0	0	97.275	99.36	95.54	-2.085	-3.82	1.735	92	ENSDARG00000035389
DreEX0052609	0.625373	0.812786	ophn1	88.89	100	96.33	100	100	90.81	0	0	0	98.165	95.405	94.445	2.76	-0.96	3.72	51	ENSDARG00000035420
DreEX0018664	0.888215	2.07896	camkk1a	74.19	69.7	55.56	60.49	82.46	71.43	1	0	0	58.025	76.945	71.945	-18.92	-5	-13.92	48	ENSDARG00000035452
DreEX0072316	0.712663	1.01979	slc25a25b	6.45	0	1.44	0	7.72	1.75	0	0	0	0.72	4.735	3.225	-4.015	-1.51	-2.505	36	ENSDARG00000035468
DreEX0063306	0.909538	0.625894	rps6ka3a	100	97.3	93.33	100	92.45	100	0	0	0	96.665	96.225	98.65	0.44	2.425	-1.985	81	ENSDARG00000035556
DreEX0080683	2.36235	1.2561	tp53	93.57	95.52	97.58	94.19	98.03	100	0	0	0	95.885	99.015	94.545	-3.13	-4.47	1.34	55	ENSDARG00000035559
DreEX0030987	1.15237	1.02249	evla	9.18	8.78	7.75	10.03	10.02	10.13	0	0	0	8.89	10.075	8.98	-1.185	-1.095	-0.09	753	ENSDARG00000035650
DreEX0027995	0.589723	0.71426	dock6	100	86.62	100	67.78	86.32	100	0	0	0	83.89	93.16	93.31	-9.27	0.15	-9.42	67	ENSDARG00000035706
DreEX0027996	0.996502	1.00199	dock6	100	93.55	100	100	100	100	0	0	0	100	100	96.775	0	-3.225	3.225	88	ENSDARG00000035706
DreEX0014897	1.22672	0.970765	arntl1b	87.66	87.29	90.35	89	88.63	93.4	0	0	0	89.675	91.015	87.475	-1.34	-3.54	2.2	62	ENSDARG00000035732
DreEX0067095	2.61227	3.24667	si:ch211-173p18.3	46.03	47.75	41.78	45.74	57.73	56.86	0	0	0	43.76	57.295	46.89	-13.535	-10.405	-3.13	252	ENSDARG00000035821
DreEX0087964	0.889644	1.26416	zmym4	3.23	5.56	5.43	8.17	4.64	3.85	0	0	0	6.8	4.245	4.395	2.555	0.15	2.405	642	ENSDARG00000035823
DreEX0029037	0.772883	0.825087	eef2k	93.88	93.32	93.12	90.12	92.51	94.22	0	0	0	91.62	93.365	93.6	-1.745	0.235	-1.98	196	ENSDARG00000035835
DreEX0029038	0.673984	0.728901	eef2k	96.28	92.96	95.13	93.04	93.76	95.52	0	0	0	94.085	94.64	94.62	-0.555	-0.02	-0.535	57	ENSDARG00000035835
DreEX0051819	1.88633	1.03439	nt5c1aa	93.94	94.12	90.24	100	100	100	0	0	0	95.12	100	94.03	-4.88	-5.97	1.09	123	ENSDARG00000035883
DreEX0087797	1.06978	0.751639	zgc:91944	12.12	15.38	12.37	6.1	8.25	12.17	0	0	0	9.235	10.21	13.75	-0.975	3.54	-4.515	126	ENSDARG00000035887
DreEX0055744	1.02091	1.23564	pitpnb	44.44	47.69	40.85	43.48	46.88	50	0	0	0	42.165	48.44	46.065	-6.275	-2.375	-3.9	89	ENSDARG00000036005
DreEX0048030	1.85031	0.874713	mtx1b	100	100	100	96.08	97.44	92.77	0	0	0	98.04	95.105	100	2.935	4.895	-1.96	93	ENSDARG00000036109
DreEX0016662	1.19594	0.967256	bbox1	3.53	2.22	4.07	4	6.49	4.08	0	0	0	4.035	5.285	2.875	-1.25	-2.41	1.16	124	ENSDARG00000036135
DreEX0074688	0.705946	0.855154	spata4	92.31	100	96.08	100	100	95.35	0	0	0	98.04	97.675	96.155	0.365	-1.52	1.885	138	ENSDARG00000036189
DreEX0055778	0.701617	1.24547	pitx2	95.65	91.3	95.56	97.31	95.16	93.13	0	0	0	96.435	94.145	93.475	2.29	-0.67	2.96	69	ENSDARG00000036194
DreEX0077532	0.837009	1.06323	tbc1d5	98.39	94.27	94.4	93.13	95.8	94.38	0	0	0	93.765	95.09	96.33	-1.325	1.24	-2.565	63	ENSDARG00000036212
DreEX0077534	0.850945	1.00952	tbc1d5	95.06	96.17	91.16	91.56	91.11	97.67	0	0	0	91.36	94.39	95.615	-3.03	1.225	-4.255	100	ENSDARG00000036212
DreEX0022054	1.01855	1.05833	cldn7a	7.5	11.32	6.38	18.42	5.45	6.93	0	0	0	12.4	6.19	9.41	6.21	3.22	2.99	53	ENSDARG00000036376
DreEX0061327	0.825877	0.749561	rbm4.1	77.07	85.41	77.57	82.07	78.59	80.29	0	0	0	79.82	79.44	81.24	0.38	1.8	-1.42	870	ENSDARG00000036386
DreEX0062029	1.42878	1.02972	rhbdf1a	95.8	89.24	85.94	94.12	78.02	86.22	0	0	0	90.03	82.12	92.52	7.91	10.4	-2.49	108	ENSDARG00000036541
DreEX0003370	1.08031	0.715875	CU424462.1	92.59	91.04	89.71	100	97.2	92.75	0	0	0	94.855	94.975	91.815	-0.12	-3.16	3.04	95	ENSDARG00000036575
DreEX0065515	0.844795	1.27356	setd4	91.04	96.44	91.86	90.22	100	93.84	0	0	0	91.04	96.92	93.74	-5.88	-3.18	-2.7	38	ENSDARG00000036592
DreEX0077047	0.805342	0.895264	tab1	95.65	96.87	97.01	97.83	92.51	97.96	0	0	0	97.42	95.235	96.26	2.185	1.025	1.16	117	ENSDARG00000036613
DreEX0017914	0.911757	0.980985	cab39l	7.56	5.64	7.44	7.61	7.03	7.82	0	0	0	7.525	7.425	6.6	0.1	-0.825	0.925	85	ENSDARG00000036658
DreEX0060019	1.55722	2.21865	pygo2	18.54	17.23	23.29	19.11	15.36	14.46	0	0	0	21.2	14.91	17.885	6.29	2.975	3.315	215	ENSDARG00000036772
DreEX0038708	1.07815	0.94273	ifrd2	77.95	77.27	80.28	73.33	78.57	81.02	0	0	0	76.805	79.795	77.61	-2.99	-2.185	-0.805	60	ENSDARG00000036811
DreEX0014720	0.662776	0.968997	arih1l	100	94.5	96.08	95.92	96.36	100	0	0	0	96	98.18	97.25	-2.18	-0.93	-1.25	107	ENSDARG00000036870
DreEX0087050	0.776272	0.772427	zgc:153935	94.33	97.8	98.57	97.92	96.72	100	0	0	0	98.245	98.36	96.065	-0.115	-2.295	2.18	326	ENSDARG00000036888
DreEX0062677	0.86123	2.07439	rnf24	11.11	14.6	20.14	19.51	13.29	15.12	0	0	0	19.825	14.205	12.855	5.62	-1.35	6.97	54	ENSDARG00000036965
DreEX0038259	0.899313	0.864878	hsd3b7	48.39	44.19	44.9	51.28	50	40.98	0	0	0	48.09	45.49	46.29	2.6	0.8	1.8	122	ENSDARG00000036966
DreEX0056558	0.935042	0.792177	plxnb2b	94.44	95.24	100	92	95.12	93.33	0	0	0	96	94.225	94.84	1.775	0.615	1.16	74	ENSDARG00000036985
DreEX0007151	1.17645	0.905841	PTCHD2	71.43	75.58	75.71	81.82	77.98	77.33	0	0	0	78.765	77.655	73.505	1.11	-4.15	5.26	140	ENSDARG00000036999
DreEX0032869	1.15008	0.849353	fkbp11	90.98	86.84	94.44	93.89	91.45	95.04	0	0	0	94.165	93.245	88.91	0.92	-4.335	5.255	141	ENSDARG00000037000
DreEX0033946	0.855423	0.981826	gab1	44.83	39.1	49.64	47.22	22.03	47.27	0	0	0	48.43	34.65	41.965	13.78	7.315	6.465	84	ENSDARG00000037018
DreEX0041532	2.52812	14.7803	kif1b	13.39	13.74	1.44	2.21	17.23	17.05	1	0	0	1.825	17.14	13.565	-15.315	-3.575	-11.74	27	ENSDARG00000037020
DreEX0041536	1.13998	57.5343	kif1b	99.41	99.02	63.56	64.26	99.55	99.51	1	0	1	63.91	99.53	99.215	-35.62	-0.315	-35.305	18	ENSDARG00000037020
DreEX0019120	0.835116	0.82766	casz1	70.07	60.66	57.62	63.57	60.98	64.1	0	0	0	60.595	62.54	65.365	-1.945	2.825	-4.77	336	ENSDARG00000037030
DreEX0005508	0.806441	1.02704	LGALS8 (1 of 2)	78.25	83.75	62.94	74.58	74.28	95.94	1	0	0	68.76	85.11	81	-16.35	-4.11	-12.24	27	ENSDARG00000037066
DreEX0047912	0.613998	0.890925	mtmr7a	100	92.42	100	96.3	96.81	91.16	0	0	0	98.15	93.985	96.21	4.165	2.225	1.94	163	ENSDARG00000037101
DreEX0008758	0.662992	0.770491	TENM2 (2 of 2)	84.73	80.2	80.26	84	77.29	83.39	0	0	0	82.13	80.34	82.465	1.79	2.125	-0.335	123	ENSDARG00000037122
DreEX0008759	0.983119	2.19275	TENM2 (2 of 2)	6.95	7.06	2.58	2.59	6.93	4.71	0	0	0	2.585	5.82	7.005	-3.235	1.185	-4.42	24	ENSDARG00000037122
DreEX0033568	0.92045	7.82255	frs2b	28.45	22.78	3.08	0	24.14	28.93	1	0	1	1.54	26.535	25.615	-24.995	-0.92	-24.075	29	ENSDARG00000037353
DreEX0057030	1.00457	1.03498	polr3e	9.35	4.64	5.62	5.02	4.65	5.45	0	0	0	5.32	5.05	6.995	0.27	1.945	-1.675	85	ENSDARG00000037358
DreEX0086669	1.10533	1.0512	zgc:112083	93.28	100	100	100	100	100	0	0	0	100	100	96.64	0	-3.36	3.36	112	ENSDARG00000037405
DreEX0051375	0.774791	0.655209	npy1r	93.1	100	100	88.46	92.31	100	0	0	0	94.23	96.155	96.55	-1.925	0.395	-2.32	833	ENSDARG00000037411
DreEX0036912	1.02604	0.953675	haus7	93.1	91.67	100	100	92	100	0	0	0	100	96	92.385	4	-3.615	7.615	83	ENSDARG00000037432
DreEX0075976	0.871315	0.825266	stk16	99.13	98.97	95.41	96.74	100	93.78	0	0	0	96.075	96.89	99.05	-0.815	2.16	-2.975	133	ENSDARG00000037777
DreEX0010877	1.75795	3.1855	acss2	41.67	34.87	36.81	35.69	47.57	46.37	0	0	0	36.25	46.97	38.27	-10.72	-8.7	-2.02	48	ENSDARG00000037781
DreEX0060233	1.02217	0.787075	rab30	99.25	100	99.1	97.84	94.69	100	0	0	0	98.47	97.345	99.625	1.125	2.28	-1.155	184	ENSDARG00000037884
DreEX0017967	0.808787	0.821317	cacna1aa	10.45	8.97	9.87	10.62	12.08	9.01	0	0	0	10.245	10.545	9.71	-0.3	-0.835	0.535	51	ENSDARG00000037905
DreEX0050876	0.648367	0.805258	nmrk1	96.92	85.29	96.08	93.65	97.3	89.87	0	0	0	94.865	93.585	91.105	1.28	-2.48	3.76	163	ENSDARG00000037913
DreEX0026273	0.720261	0.682306	ddx42	79.9	87.02	86.68	82	81.8	85.09	0	0	0	84.34	83.445	83.46	0.895	0.015	0.88	37	ENSDARG00000037928
DreEX0080288	0.592995	2.26954	tnnt1	81.49	90.02	97.81	97.34	93.01	82.93	0	0	0	97.575	87.97	85.755	9.605	-2.215	11.82	117	ENSDARG00000037954
DreEX0069479	0.761258	0.632785	si:dkey-16l2.16	100	96.83	100	91.3	100	86.67	0	0	0	95.65	93.335	98.415	2.315	5.08	-2.765	124	ENSDARG00000037967
DreEX0034608	1.9813	0.908423	gdf3	93.99	94.11	98.29	97.81	98.21	96.52	0	0	0	98.05	97.365	94.05	0.685	-3.315	4	196	ENSDARG00000037995
DreEX0025568	0.857609	2.12889	cyth4a	100	94.44	90.48	89.83	100	95.74	0	0	0	90.155	97.87	97.22	-7.715	-0.65	-7.065	119	ENSDARG00000038011
DreEX0033031	1.00306	3.54155	flr	20.22	26.36	8.13	13.18	25.76	29.36	1	0	0	10.655	27.56	23.29	-16.905	-4.27	-12.635	48	ENSDARG00000038024
DreEX0030685	1.26528	1.08044	ergic3	83.74	83.84	92.11	80.87	80.9	80.56	0	0	0	86.49	80.73	83.79	5.76	3.06	2.7	58	ENSDARG00000038074
DreEX0062692	0.880427	1.42568	rnf34a	20.8	23.96	15.97	12.62	26.66	19.96	0	0	0	14.295	23.31	22.38	-9.015	-0.93	-8.085	42	ENSDARG00000038300
DreEX0008356	0.898089	5.03215	SPIRE1 (2 of 2)	74.39	84.24	66.04	67.6	84.17	82.61	1	0	0	66.82	83.39	79.315	-16.57	-4.075	-12.495	42	ENSDARG00000038445
DreEX0081825	0.605561	0.650579	tsr3	90	100	86.21	100	88.65	100	0	0	0	93.105	94.325	95	-1.22	0.675	-1.895	168	ENSDARG00000038567
DreEX0077822	0.842959	1.00914	tcf7	4	1.41	1.89	0	5.08	0	0	0	0	0.945	2.54	2.705	-1.595	0.165	-1.76	87	ENSDARG00000038672
DreEX0077823	2.25426	1.27585	tcf7	86.67	90.91	94.12	90.91	96.15	96.49	0	0	0	92.515	96.32	88.79	-3.805	-7.53	3.725	73	ENSDARG00000038672
DreEX0055054	0.900581	0.753554	phf20b	29.18	30.89	28.1	32.57	28.37	34.99	0	0	0	30.335	31.68	30.035	-1.345	-1.645	0.3	132	ENSDARG00000038737
DreEX0073738	0.820458	1.08614	smarcd3a	11.11	14.86	14.21	15.11	14.02	12.59	0	0	0	14.66	13.305	12.985	1.355	-0.32	1.675	39	ENSDARG00000038786
DreEX0073739	1.06623	1.47145	smarcd3a	11.76	14.43	13.14	15.88	11.81	9.68	0	0	0	14.51	10.745	13.095	3.765	2.35	1.415	90	ENSDARG00000038786
DreEX0080063	1.1907	3.88296	tmub1	93.91	96.97	97.7	97.96	91.79	93.47	0	0	0	97.83	92.63	95.44	5.2	2.81	2.39	572	ENSDARG00000038787
DreEX0055478	0.739256	0.798025	pigp	63.32	82.17	65.14	88.2	73.39	79.89	0	0	0	76.67	76.64	72.745	0.03	-3.895	3.925	73	ENSDARG00000038805
DreEX0030907	0.796827	1.16357	etfdh	97.58	98.93	100	100	90.53	99.1	0	0	0	100	94.815	98.255	5.185	3.44	1.745	230	ENSDARG00000038834
DreEX0042751	0.673493	0.836038	ldhd	92	96.58	97.83	98.02	100	92.73	0	0	0	97.925	96.365	94.29	1.56	-2.075	3.635	91	ENSDARG00000038845
DreEX0065531	0.820532	1.48821	setd7	71.49	65.44	64.52	60.96	66.48	68.5	0	0	0	62.74	67.49	68.465	-4.75	0.975	-5.725	130	ENSDARG00000038858
DreEX0009046	1.14487	1.10081	TRAPPC8	10.89	4.62	6.58	4.35	3.33	4.35	0	0	0	5.465	3.84	7.755	1.625	3.915	-2.29	84	ENSDARG00000038866
DreEX0051733	0.954097	0.737619	nsfb	100	100	100	86.05	100	100	0	0	0	93.025	100	100	-6.975	0	-6.975	135	ENSDARG00000038991
DreEX0017899	0.57385	1.23632	ca8	86.61	93.37	93.24	95.12	85.11	92.59	0	0	0	94.18	88.85	89.99	5.33	1.14	4.19	96	ENSDARG00000039098
DreEX0023824	0.694073	0.709534	cox16	100	96.77	96.75	97.65	93.01	100	0	0	0	97.2	96.505	98.385	0.695	1.88	-1.185	69	ENSDARG00000039136
DreEX0062074	0.836471	0.675964	rhebl1	80.88	86.34	76.47	89.47	84.27	94.16	0	0	0	82.97	89.215	83.61	-6.245	-5.605	-0.64	83	ENSDARG00000039162
DreEX0081544	0.727967	0.694279	trpm3	14.29	25.71	17.51	25.8	19.62	24.08	0	0	0	21.655	21.85	20	-0.195	-1.85	1.655	108	ENSDARG00000039181
DreEX0020988	0.780952	1.03681	cep78	100	90.94	100	100	100	96.97	0	0	0	100	98.485	95.47	1.515	-3.015	4.53	175	ENSDARG00000039229
DreEX0003790	0.940118	0.66331	DUSP8 (2 of 2)	97.28	97.01	97.51	94.05	95.64	97.39	0	0	0	95.78	96.515	97.145	-0.735	0.63	-1.365	124	ENSDARG00000039232
DreEX0061245	0.905768	1.91362	rbm25a	6.89	6.87	3.95	1.81	7.88	6.01	0	0	0	2.88	6.945	6.88	-4.065	-0.065	-4	68	ENSDARG00000039266
DreEX0053516	1.00732	0.902816	parla	2.56	3.7	10.71	1.75	0	2.04	0	0	0	6.23	1.02	3.13	5.21	2.11	3.1	48	ENSDARG00000039310
DreEX0053271	0.877354	0.849366	pald1b	100	100	100	100	89.47	100	0	0	0	100	94.735	100	5.265	5.265	0	186	ENSDARG00000039352
DreEX0085363	0.906008	0.868189	wnk1b	46.91	53.75	54.14	58.31	56.67	52.26	0	0	0	56.225	54.465	50.33	1.76	-4.135	5.895	225	ENSDARG00000039392
DreEX0061956	1.2986	1.13698	rgs17	12.59	10.32	10.09	11.03	8.81	8.3	0	0	0	10.56	8.555	11.455	2.005	2.9	-0.895	37	ENSDARG00000039435
DreEX0037948	0.939409	0.975076	hnrnph3	32.11	56.52	35.92	29.32	33.33	35.37	0	0	0	32.62	34.35	44.315	-1.73	9.965	-11.695	85	ENSDARG00000039466
DreEX0037950	1.50974	0.839862	hnrnph3	89.02	83.58	75.91	75.38	62.51	78.52	0	1	0	75.645	70.515	86.3	5.13	15.785	-10.655	139	ENSDARG00000039466
DreEX0034897	0.977181	1.03822	git1	16.67	13.04	10.2	11.42	13.85	11.01	0	0	0	10.81	12.43	14.855	-1.62	2.425	-4.045	282	ENSDARG00000039489
DreEX0056890	1.0945	1.48927	poll	100	100	94	97.83	100	100	0	0	0	95.915	100	100	-4.085	0	-4.085	124	ENSDARG00000039613
DreEX0009112	1.02968	0.914247	TSTA3 (2 of 3)	100	100	100	100	90.48	100	0	0	0	100	95.24	100	4.76	4.76	0	129	ENSDARG00000039669
DreEX0029933	0.832934	0.814782	emx2	94.64	96.77	94.75	96.59	95.66	95.08	0	0	0	95.67	95.37	95.705	0.3	0.335	-0.035	185	ENSDARG00000039701
DreEX0085648	0.990543	0.88019	xpc	95.27	98.12	94.12	99.3	98.84	97.99	0	0	0	96.71	98.415	96.695	-1.705	-1.72	0.015	158	ENSDARG00000039754
DreEX0012891	0.735201	0.565542	ambra1b	97.01	92.91	97.22	87.93	100	88.68	0	0	0	92.575	94.34	94.96	-1.765	0.62	-2.385	87	ENSDARG00000039878
DreEX0058509	0.689391	3.03736	prom1a	47.51	59.96	20.96	16.78	42.07	64.38	1	0	1	18.87	53.225	53.735	-34.355	0.51	-34.865	18	ENSDARG00000039966
DreEX0056709	1.08345	1.00147	pnpla7b	35.61	40.45	42.35	37.68	46.09	43.26	0	0	0	40.015	44.675	38.03	-4.66	-6.645	1.985	116	ENSDARG00000040002
DreEX0056710	1.77131	1.0242	pnpla7b	93.75	87.5	93.55	100	100	100	0	0	0	96.775	100	90.625	-3.225	-9.375	6.15	44	ENSDARG00000040002
DreEX0081428	1.84496	1.02493	trmt11	100	100	97.02	97.25	90.03	96.82	0	0	0	97.135	93.425	100	3.71	6.575	-2.865	81	ENSDARG00000040033
DreEX0086417	0.781485	0.773347	zfpm2a	83.91	93.38	90.61	87.54	93.05	89.59	0	0	0	89.075	91.32	88.645	-2.245	-2.675	0.43	159	ENSDARG00000040123
DreEX0036339	0.773745	0.996526	grm4	3.5	5.43	5.52	4.22	4.33	1.75	0	0	0	4.87	3.04	4.465	1.83	1.425	0.405	33	ENSDARG00000040156
DreEX0058147	0.786883	2.11146	prim1	97.88	93.48	89.96	82.29	96.31	93.95	0	0	0	86.125	95.13	95.68	-9.005	0.55	-9.555	136	ENSDARG00000040163
DreEX0076777	0.744841	0.665733	syncrip	91.3	90.79	92.01	91.11	90.69	91.88	0	0	0	91.56	91.285	91.045	0.275	-0.24	0.515	160	ENSDARG00000040184
DreEX0064357	0.535541	0.529487	scamp5b	27.03	56.68	20.47	48.94	21.9	49.25	0	0	0	34.705	35.575	41.855	-0.87	6.28	-7.15	118	ENSDARG00000040274
DreEX0070959	0.867881	0.756859	si:dkey-79d12.5	100	100	100	95.92	92.45	100	0	0	0	97.96	96.225	100	1.735	3.775	-2.04	181	ENSDARG00000040284
DreEX0024254	0.705817	0.52831	crfb2	61.54	38.46	78.95	39.29	87.1	41.46	0	0	0	59.12	64.28	50	-5.16	-14.28	9.12	149	ENSDARG00000040332
DreEX0046868	0.796183	1.07737	mmd	97.22	95.35	95.79	93.92	97.05	95.7	0	0	0	94.855	96.375	96.285	-1.52	-0.09	-1.43	75	ENSDARG00000040387
DreEX0083392	0.60703	0.658016	unc50	96.55	99.26	94.95	98.43	96.73	100	0	0	0	96.69	98.365	97.905	-1.675	-0.46	-1.215	121	ENSDARG00000040455
DreEX0026594	0.759027	0.710192	dfna5b	96.3	89.66	97.75	88.73	97.62	93.94	0	0	0	93.24	95.78	92.98	-2.54	-2.8	0.26	128	ENSDARG00000040485
DreEX0047789	0.976215	1.00541	mthfd1b	100	100	100	100	94.44	100	0	0	0	100	97.22	100	2.78	2.78	0	153	ENSDARG00000040492
DreEX0047790	0.905157	0.973651	mthfd1b	89.47	95.97	100	100	100	94.44	0	0	0	100	97.22	92.72	2.78	-4.5	7.28	98	ENSDARG00000040492
DreEX0003301	0.996615	1.08493	CSGALNACT1 (1 of 2)	96.29	100	93.63	100	100	100	0	0	0	96.815	100	98.145	-3.185	-1.855	-1.33	95	ENSDARG00000040535
DreEX0016376	0.700722	1.56105	b3gat1a	93.1	89.51	93.77	93.85	91.9	89.12	0	0	0	93.81	90.51	91.305	3.3	0.795	2.505	118	ENSDARG00000040547
DreEX0055298	1.07213	0.891419	phykpl	100	100	100	100	87.1	100	0	0	0	100	93.55	100	6.45	6.45	0	155	ENSDARG00000040566
DreEX0056246	1.08754	0.738514	plekha8	100	100	94.74	97.56	100	94.05	0	0	0	96.15	97.025	100	-0.875	2.975	-3.85	159	ENSDARG00000040698
DreEX0049063	0.602321	0.88708	nab1b	100	90.32	91.67	90.91	89.74	100	0	0	0	91.29	94.87	95.16	-3.58	0.29	-3.87	120	ENSDARG00000040700
DreEX0061132	2.40146	1.44781	rbbp9	89.14	89.77	91.14	91.08	93.25	93.29	0	0	0	91.11	93.27	89.455	-2.16	-3.815	1.655	43	ENSDARG00000040713
DreEX0011534	0.733828	0.902826	add3a	57.14	75.51	76.92	71.01	62.96	72.84	0	0	0	73.965	67.9	66.325	6.065	-1.575	7.64	81	ENSDARG00000040874
DreEX0037939	1.07997	0.72736	hnrnph1	65.82	62.98	70.5	63.83	69.8	65.64	0	0	0	67.165	67.72	64.4	-0.555	-3.32	2.765	139	ENSDARG00000040881
DreEX0019152	0.935277	1.00779	cbfb	100	100	94.2	100	100	100	0	0	0	97.1	100	100	-2.9	0	-2.9	117	ENSDARG00000040917
DreEX0006233	1.29747	0.954283	NAIF1 (1 of 3)	92.36	95.36	91.53	91.29	88.14	91.45	0	0	0	91.41	89.795	93.86	1.615	4.065	-2.45	240	ENSDARG00000040966
DreEX0012710	0.705869	0.860896	alg12	100	96.79	100	100	100	93.04	0	0	0	100	96.52	98.395	3.48	1.875	1.605	76	ENSDARG00000041199
DreEX0031647	0.690978	0.811014	fam173a	88.98	79.59	92.86	91.4	93.75	84.62	0	0	0	92.13	89.185	84.285	2.945	-4.9	7.845	65	ENSDARG00000041223
DreEX0043846	0.977308	0.943068	lrrc48	96.67	93.18	90.7	90.62	94.37	88.41	0	0	0	90.66	91.39	94.925	-0.73	3.535	-4.265	147	ENSDARG00000041300
DreEX0081018	0.998909	0.857814	trak1	5.26	3.45	2.15	4.35	4.42	2.96	0	0	0	3.25	3.69	4.355	-0.44	0.665	-1.105	82	ENSDARG00000041304
DreEX0013319	0.776426	0.641186	ankrd39	96.23	97.42	89.42	97.2	93.59	98.73	0	0	0	93.31	96.16	96.825	-2.85	0.665	-3.515	92	ENSDARG00000041350
DreEX0062361	0.87838	1.44953	rmi1	4.62	4.23	9.38	13.04	6.02	2.08	0	0	0	11.21	4.05	4.425	7.16	0.375	6.785	467	ENSDARG00000041376
DreEX0085930	0.77868	2.27347	yrdc	100	96.67	95.59	94	100	97.83	0	0	0	94.795	98.915	98.335	-4.12	-0.58	-3.54	196	ENSDARG00000041428
DreEX0007324	1.62331	0.989629	RASAL1 (1 of 2)	97.92	96	100	91.49	100	100	0	0	0	95.745	100	96.96	-4.255	-3.04	-1.215	57	ENSDARG00000041515
DreEX0087786	0.967601	12.1596	zgc:91860	79.82	85.91	44.04	50.22	85.52	86.41	1	0	1	47.13	85.965	82.865	-38.835	-3.1	-35.735	30	ENSDARG00000041599
DreEX0046724	0.927444	0.901369	mkrn1	94.42	96.65	95.59	96.81	96.4	96.59	0	0	0	96.2	96.495	95.535	-0.295	-0.96	0.665	129	ENSDARG00000041665
DreEX0075421	0.864306	4.8721	sspn	100	84.62	100	100	85.71	81.48	1	0	0	100	83.595	92.31	16.405	8.715	7.69	87	ENSDARG00000041747
DreEX0080121	0.806282	0.797939	tnfrsf19	64.33	84.15	88.56	90.75	94.78	79	0	0	1	89.655	86.89	74.24	2.765	-12.65	15.415	76	ENSDARG00000041869
DreEX0003622	2.79811	2.71655	DLG1 (2 of 3)	97.55	95.81	95.57	96.85	92.14	91.73	0	0	0	96.21	91.935	96.68	4.275	4.745	-0.47	57	ENSDARG00000041926
DreEX0064977	1.25537	0.817405	selo	94.94	94.94	96.19	78.95	93.48	90.48	0	0	0	87.57	91.98	94.94	-4.41	2.96	-7.37	131	ENSDARG00000041951
DreEX0050505	0.776365	0.888822	nfya	54.38	57.46	56.11	63.78	49.09	56.74	0	0	0	59.945	52.915	55.92	7.03	3.005	4.025	72	ENSDARG00000042004
DreEX0054598	0.65441	0.532912	pebp1	95.19	75.6	98.87	80.71	92.84	75.37	0	0	0	89.79	84.105	85.395	5.685	1.29	4.395	110	ENSDARG00000042069
DreEX0029018	0.990724	0.805286	eef2a.1	59.84	58.11	62.92	45.43	56.12	60.68	0	0	0	54.175	58.4	58.975	-4.225	0.575	-4.8	70	ENSDARG00000042094
DreEX0016925	0.801437	0.802001	bin1a	4	5.73	0.27	4.72	5.92	3.56	0	0	0	2.495	4.74	4.865	-2.245	0.125	-2.37	45	ENSDARG00000042114
DreEX0020068	0.884816	0.762301	cdan1	89.19	90.48	94.29	100	85.71	100	0	0	0	97.145	92.855	89.835	4.29	-3.02	7.31	79	ENSDARG00000042261
DreEX0039328	2.56643	2.90624	impdh1a	7.91	12.54	9.86	4.35	21.08	23.85	1	0	0	7.105	22.465	10.225	-15.36	-12.24	-3.12	17	ENSDARG00000042336
DreEX0079087	0.90339	0.706186	tlk1a	34.1	40.62	44.98	40.3	48.3	38.89	0	0	0	42.64	43.595	37.36	-0.955	-6.235	5.28	143	ENSDARG00000042467
DreEX0051426	0.74737	1.21438	nr2c2	66.34	74.14	69.95	64.35	71.38	79.06	0	0	0	67.15	75.22	70.24	-8.07	-4.98	-3.09	125	ENSDARG00000042477
DreEX0070299	1.07657	1.65621	si:dkey-250d21.1	97.54	100	94.03	96.62	100	100	0	0	0	95.325	100	98.77	-4.675	-1.23	-3.445	37	ENSDARG00000042492
DreEX0063595	0.904031	0.939761	rsrc2	22.25	24.05	24.93	28.26	23.34	25.55	0	0	0	26.595	24.445	23.15	2.15	-1.295	3.445	80	ENSDARG00000042534
DreEX0062378	1.20279	0.677232	rnaseh1	96.02	97.25	97.04	92.75	91.67	95.89	0	0	0	94.895	93.78	96.635	1.115	2.855	-1.74	186	ENSDARG00000042571
DreEX0062379	1.44233	0.899348	rnaseh1	93.14	94.63	99.04	96	96.01	96.25	0	0	0	97.52	96.13	93.885	1.39	-2.245	3.635	85	ENSDARG00000042571
DreEX0061229	0.941163	1.04855	rbm19	92.5	100	100	100	100	100	0	0	0	100	100	96.25	0	-3.75	3.75	125	ENSDARG00000042590
DreEX0005113	0.848216	1.42825	ICA1	94.18	96.83	96.82	96.37	92.82	95.32	0	0	0	96.595	94.07	95.505	2.525	1.435	1.09	30	ENSDARG00000042608
DreEX0087218	0.728196	0.884505	zgc:162356	99.34	95.6	97.37	96.34	93.88	96.88	0	0	0	96.855	95.38	97.47	1.475	2.09	-0.615	89	ENSDARG00000042620
DreEX0050588	0.836946	2.13336	nhsl1b	87.33	78.57	92.75	87.96	80.89	82.34	0	0	0	90.355	81.615	82.95	8.74	1.335	7.405	132	ENSDARG00000042627
DreEX0050589	0.996406	1.07903	nhsl1b	5.63	3.59	4.78	3.62	5.45	6.02	0	0	0	4.2	5.735	4.61	-1.535	-1.125	-0.41	39	ENSDARG00000042627
DreEX0037213	0.678828	0.923227	hebp2	95.54	91.6	99.21	96.35	96.54	93.58	0	0	0	97.78	95.06	93.57	2.72	-1.49	4.21	87	ENSDARG00000042630
DreEX0030484	0.911728	1.59505	eps15l1a	13.11	8.26	12.73	11.26	8.92	9.4	0	0	0	11.995	9.16	10.685	2.835	1.525	1.31	36	ENSDARG00000042670
DreEX0018338	0.851533	10.8766	cadm1b	98.34	91.6	62.35	64.6	96.01	94.64	1	0	1	63.475	95.325	94.97	-31.85	-0.355	-31.495	21	ENSDARG00000042677
DreEX0018339	1.24355	1.66253	cadm1b	17.28	14.77	18.89	16.67	12.24	12.66	0	0	0	17.78	12.45	16.025	5.33	3.575	1.755	54	ENSDARG00000042677
DreEX0080858	0.863263	2.42143	tpp1	72.15	88.06	86.67	96.43	72.41	73.58	1	0	0	91.55	72.995	80.105	18.555	7.11	11.445	122	ENSDARG00000042793
DreEX0028168	1.52123	0.902869	dph6	95.24	96.88	89.47	96.43	92.86	92.11	0	0	0	92.95	92.485	96.06	0.465	3.575	-3.11	92	ENSDARG00000042839
DreEX0028169	1.31562	1.09172	dph6	100	100	100	100	100	86.05	0	0	0	100	93.025	100	6.975	6.975	0	123	ENSDARG00000042839
DreEX0054016	0.808204	0.665891	pcmtl	21.43	25.42	24.77	10.34	28.26	15.56	0	0	0	17.555	21.91	23.425	-4.355	1.515	-5.87	91	ENSDARG00000042848
DreEX0051885	0.63363	0.563527	nthl1	72.73	55.56	79.55	54.24	79.07	56.44	0	0	0	66.895	67.755	64.145	-0.86	-3.61	2.75	160	ENSDARG00000042881
DreEX0042368	0.820247	0.918029	lace1b	89.19	78.38	89.74	88.24	95.24	86.67	0	0	0	88.99	90.955	83.785	-1.965	-7.17	5.205	59	ENSDARG00000042902
DreEX0016277	1.26447	0.616605	auh	97.32	98.72	98.88	91.04	96.65	90.97	0	0	0	94.96	93.81	98.02	1.15	4.21	-3.06	88	ENSDARG00000042975
DreEX0031060	0.7261	1.91432	exoc1	88.73	85.51	81.55	77.89	92.4	86.07	0	0	0	79.72	89.235	87.12	-9.515	-2.115	-7.4	45	ENSDARG00000043019
DreEX0031061	1.31093	1.19777	exoc1	5.82	4.57	5.09	4.18	3.87	3.11	0	0	0	4.635	3.49	5.195	1.145	1.705	-0.56	69	ENSDARG00000043019
DreEX0031062	1.52673	7.59654	exoc1	96.85	95.2	70.06	79.7	97.53	98.31	1	0	1	74.88	97.92	96.025	-23.04	-1.895	-21.145	18	ENSDARG00000043019
DreEX0039565	0.793195	0.853763	ints10	75.68	70.87	84.34	87.72	71.43	92.5	0	0	0	86.03	81.965	73.275	4.065	-8.69	12.755	69	ENSDARG00000043031
DreEX0006005	0.838403	0.84317	MMP23B	87.5	100	100	100	96	100	0	0	0	100	98	93.75	2	-4.25	6.25	127	ENSDARG00000043079
DreEX0044122	0.60164	0.735074	lxn	100	84.85	100	95.92	100	86.96	0	0	0	97.96	93.48	92.425	4.48	-1.055	5.535	60	ENSDARG00000043102
DreEX0060093	1.1258	1.01791	qtrt1	96.3	97.67	97.87	95.29	94.55	95.7	0	0	0	96.58	95.125	96.985	1.455	1.86	-0.405	110	ENSDARG00000043105
DreEX0060094	1.26886	0.695315	qtrt1	92.92	100	83.7	91.92	87.41	91.75	0	0	0	87.81	89.58	96.46	-1.77	6.88	-8.65	139	ENSDARG00000043105
DreEX0011114	1.5582	3.35756	adam17a	13.72	13.45	8.02	4.35	18.83	16.49	0	0	0	6.185	17.66	13.585	-11.475	-4.075	-7.4	40	ENSDARG00000043213
DreEX0015504	0.868827	0.87395	atg16l2	91.11	92.59	93.75	92.86	95.45	88.89	0	0	0	93.305	92.17	91.85	1.135	-0.32	1.455	72	ENSDARG00000043238
DreEX0015505	0.802557	0.97169	atg16l2	76.47	83.33	80.49	91.3	82.35	71.83	0	0	0	85.895	77.09	79.9	8.805	2.81	5.995	70	ENSDARG00000043238
DreEX0075074	1.09086	0.994831	srd5a3	100	100	95	100	100	100	0	0	0	97.5	100	100	-2.5	0	-2.5	152	ENSDARG00000043307
DreEX0013090	0.796558	7.09002	ank2b	95.82	96.53	86.92	87.66	95.5	96.86	0	0	0	87.29	96.18	96.175	-8.89	-0.005	-8.885	99	ENSDARG00000043313
DreEX0013091	2.62884	22.6984	ank2b	68.43	68.63	25.79	23.79	74.24	72.84	1	0	1	24.79	73.54	68.53	-48.75	-5.01	-43.74	36	ENSDARG00000043313
DreEX0013093	0.824667	18.3922	ank2b	98.45	97.38	61.94	65.24	97.72	98.98	1	0	1	63.59	98.35	97.915	-34.76	-0.435	-34.325	24	ENSDARG00000043313
DreEX0070910	0.851408	9.59665	si:dkey-71h2.2	55.45	63.81	12.17	11.8	67.64	58.4	1	0	1	11.985	63.02	59.63	-51.035	-3.39	-47.645	38	ENSDARG00000043394
DreEX0080103	0.741669	1.51522	tnfaip2a	2.74	18.79	0	4.32	6.31	10.7	0	0	0	2.16	8.505	10.765	-6.345	2.26	-8.605	45	ENSDARG00000043416
DreEX0016392	1.08415	0.900138	b3gntl1	100	100	97.09	100	100	88.02	0	0	0	98.545	94.01	100	4.535	5.99	-1.455	69	ENSDARG00000043431
DreEX0040272	0.76584	0.715419	itm2ca	97.48	96.23	96.9	95.26	97.75	94	0	0	0	96.08	95.875	96.855	0.205	0.98	-0.775	144	ENSDARG00000043448
DreEX0015825	1.01046	1.82781	atp2b3a	83.41	81.76	84.49	83.07	81.36	81.79	0	0	0	83.78	81.575	82.585	2.205	1.01	1.195	87	ENSDARG00000043474
DreEX0061126	0.955676	0.833747	rbbp8	100	100	95.45	100	81.82	100	0	0	0	97.725	90.91	100	6.815	9.09	-2.275	43	ENSDARG00000043480
DreEX0067732	0.94509	0.977395	si:ch211-22i13.2	92.38	94.65	94.82	94.88	94.89	94.3	0	0	0	94.85	94.595	93.515	0.255	-1.08	1.335	70	ENSDARG00000043485
DreEX0084104	0.795321	0.820889	vamp4	62.67	70	69.76	64.17	72.91	68.1	0	0	0	66.965	70.505	66.335	-3.54	-4.17	0.63	129	ENSDARG00000043510
DreEX0088357	1.03518	0.983425	zpr1	100	100	100	100	100	93.7	0	0	0	100	96.85	100	3.15	3.15	0	71	ENSDARG00000043542
DreEX0003938	0.865994	1.42796	ENKD1	97.87	96.04	93.28	92.98	96	97.7	0	0	0	93.13	96.85	96.955	-3.72	0.105	-3.825	137	ENSDARG00000043550
DreEX0079761	0.647338	0.69412	tmem30ab	93.29	87.33	91.51	88.35	90.9	87.52	0	0	0	89.93	89.21	90.31	0.72	1.1	-0.38	88	ENSDARG00000043555
DreEX0005394	0.889118	3.02975	KIF2A	9.8	13.73	15.09	15.63	9.74	10.4	0	0	0	15.36	10.07	11.765	5.29	1.695	3.595	84	ENSDARG00000043571
DreEX0029229	0.658915	1.31297	ehbp1	96.18	98.59	94.48	95.21	100	96.23	0	0	0	94.845	98.115	97.385	-3.27	-0.73	-2.54	93	ENSDARG00000043643
DreEX0084334	1.13905	2.28399	vkorc1l1	98.4	96.05	97.84	98.1	94.37	95.97	0	0	0	97.97	95.17	97.225	2.8	2.055	0.745	110	ENSDARG00000043644
DreEX0073244	0.987319	1.06838	slc6a8	5.79	4.69	9.91	6.96	6.4	6.22	0	0	0	8.435	6.31	5.24	2.125	-1.07	3.195	68	ENSDARG00000043646
DreEX0018393	0.935694	0.969757	cadpsa	41.26	39.17	33.13	30.39	62.15	28.55	0	0	0	31.76	45.35	40.215	-13.59	-5.135	-8.455	30	ENSDARG00000043661
DreEX0017232	0.824045	0.990336	bpnt1	40.68	33.87	35.66	36.51	34.48	42.86	0	0	0	36.085	38.67	37.275	-2.585	-1.395	-1.19	66	ENSDARG00000043684
DreEX0081467	2.42162	0.901928	trmu	88	90.62	100	95.24	96.67	96.83	0	0	0	97.62	96.75	89.31	0.87	-7.44	8.31	54	ENSDARG00000043734
DreEX0051685	0.894746	1.00508	nrxn3a	25.89	25.73	27.07	28.55	26.97	23.91	0	0	0	27.81	25.44	25.81	2.37	0.37	2	579	ENSDARG00000043746
DreEX0059146	1.92488	1.01209	ptbp3	86.5	90	83.1	82.48	82.79	82.78	0	0	0	82.79	82.785	88.25	0.005	5.465	-5.46	79	ENSDARG00000043757
DreEX0005424	0.640441	0.716339	KLHL29 (1 of 2)	76.27	54.24	64.82	72.99	76.15	64.24	0	0	0	68.905	70.195	65.255	-1.29	-4.94	3.65	139	ENSDARG00000043799
DreEX0048743	0.870984	1.03501	myo6a	6.45	8.95	4.72	6.83	7.68	6.8	0	0	0	5.775	7.24	7.7	-1.465	0.46	-1.925	30	ENSDARG00000044016
DreEX0029142	1.28766	0.813568	efnb3a	89.09	93.33	95	100	94.29	100	0	0	0	97.5	97.145	91.21	0.355	-5.935	6.29	63	ENSDARG00000044029
DreEX0084620	0.951384	0.949236	vsnl1b	12.95	11.11	10.31	9.3	12.08	9.36	0	0	0	9.805	10.72	12.03	-0.915	1.31	-2.225	161	ENSDARG00000044053
DreEX0024718	0.853361	0.824531	ctbp2a	36.09	34.77	37.97	34.79	35.76	33.05	0	0	0	36.38	34.405	35.43	1.975	1.025	0.95	71	ENSDARG00000044062
DreEX0050995	0.887309	1.04939	nol8	100	95	100	100	100	100	0	0	0	100	100	97.5	0	-2.5	2.5	136	ENSDARG00000044143
DreEX0036127	0.844003	1.04149	grid1b	41.94	36.92	36.77	34.91	36.4	40.77	0	0	0	35.84	38.585	39.43	-2.745	0.845	-3.59	139	ENSDARG00000044161
DreEX0036737	1.07216	1.06167	gxylt2	100	100	94.74	100	100	100	0	0	0	97.37	100	100	-2.63	0	-2.63	132	ENSDARG00000044191
DreEX0020155	0.692577	1.54387	cdc37l1	100	83.78	81.82	76.74	92.86	86.21	0	0	0	79.28	89.535	91.89	-10.255	2.355	-12.61	97	ENSDARG00000044265
DreEX0030558	0.848616	0.894835	erbb2ip	5.73	2.23	4.62	4.26	3.84	4.63	0	0	0	4.44	4.235	3.98	0.205	-0.255	0.46	99	ENSDARG00000044281
DreEX0063320	0.746927	0.765284	rps6ka4	100	91.84	92.16	100	95.74	100	0	0	0	96.08	97.87	95.92	-1.79	-1.95	0.16	72	ENSDARG00000044436
DreEX0020258	1.01339	0.991999	cdca5	100	100	94.29	100	100	100	0	0	0	97.145	100	100	-2.855	0	-2.855	63	ENSDARG00000044437
DreEX0082931	0.679144	0.593673	ublcp1	36.36	49.23	32.86	53.1	26.92	53.52	0	0	0	42.98	40.22	42.795	2.76	2.575	0.185	84	ENSDARG00000044492
DreEX0061394	1.63331	0.873953	rbms3	85.71	80.85	89.93	79.34	89.17	87.88	0	0	0	84.635	88.525	83.28	-3.89	-5.245	1.355	51	ENSDARG00000044574
DreEX0019675	0.79293	3.90721	ccdc90b	67.44	88.46	100	95.56	78.72	81.82	1	0	1	97.78	80.27	77.95	17.51	-2.32	19.83	104	ENSDARG00000044626
DreEX0038653	0.629389	0.628277	idh3b	27.49	38.36	26.95	38.13	21.84	40.27	0	0	0	32.54	31.055	32.925	1.485	1.87	-0.385	238	ENSDARG00000044753
DreEX0085399	1.76365	3.45618	wnt7aa	98.08	95.49	100	97.8	92.52	92.86	0	0	0	98.9	92.69	96.785	6.21	4.095	2.115	227	ENSDARG00000044827
DreEX0015852	0.757312	0.677389	atp2b4	96.02	94.65	94.18	96.14	95.69	91.97	0	0	0	95.16	93.83	95.335	1.33	1.505	-0.175	202	ENSDARG00000044902
DreEX0015853	0.888875	0.903883	atp2b4	36.24	32.98	36.95	36.28	34.74	41.47	0	0	0	36.615	38.105	34.61	-1.49	-3.495	2.005	36	ENSDARG00000044902
DreEX0020481	0.988525	0.826537	cdk5rap3	100	100	97.73	100	100	94.59	0	0	0	98.865	97.295	100	1.57	2.705	-1.135	46	ENSDARG00000045092
DreEX0033331	1.14999	0.897601	foxn2b	38.46	38.89	32.58	29.55	36.96	30.81	0	0	0	31.065	33.885	38.675	-2.82	4.79	-7.61	69	ENSDARG00000045105
DreEX0052615	0.875304	0.829473	oplah	100	95.7	95	92.59	97.4	92.45	0	0	0	93.795	94.925	97.85	-1.13	2.925	-4.055	102	ENSDARG00000045123
DreEX0038614	0.817779	0.990065	id4	86.91	88.03	88.77	89.52	87.34	88.95	0	0	0	89.145	88.145	87.47	1	-0.675	1.675	62	ENSDARG00000045131
DreEX0042684	1.14505	0.951455	lcmt1	90.62	90.18	95.56	91.59	92.05	91.06	0	0	0	93.575	91.555	90.4	2.02	-1.155	3.175	122	ENSDARG00000045140
DreEX0079584	0.836787	3.79161	tmem184ba	76.51	83.54	49.3	60.75	84.88	80.81	1	0	1	55.025	82.845	80.025	-27.82	-2.82	-25	27	ENSDARG00000045147
DreEX0062009	1.02158	0.955526	rgs9b	87.58	89.02	86.99	88.3	86.69	88.15	0	0	0	87.645	87.42	88.3	0.225	0.88	-0.655	97	ENSDARG00000045156
DreEX0050620	2.7983	3.25029	nif3l1	91.26	94.48	89.66	93.16	98.41	97.63	0	0	0	91.41	98.02	92.87	-6.61	-5.15	-1.46	157	ENSDARG00000045249
DreEX0035798	2.26871	0.836895	gpr137c	91.7	88.12	93.96	97.08	94.64	95.24	0	0	0	95.52	94.94	89.91	0.58	-5.03	5.61	50	ENSDARG00000045289
DreEX0047984	1.0136	0.947669	mtrr	100	100	100	94.13	100	100	0	0	0	97.065	100	100	-2.935	0	-2.935	186	ENSDARG00000045398
DreEX0047985	0.882368	0.852373	mtrr	88.68	100	96.08	100	100	96.23	0	0	0	98.04	98.115	94.34	-0.075	-3.775	3.7	43	ENSDARG00000045398
DreEX0025966	0.978641	0.946162	dcp1b	0	0	0	0	5.08	0	0	0	0	0	2.54	0	-2.54	-2.54	0	90	ENSDARG00000045484
DreEX0065680	1.13629	0.748396	sfmbt2	90.91	92.73	100	93.22	92	96.23	0	0	0	96.61	94.115	91.82	2.495	-2.295	4.79	83	ENSDARG00000045519
DreEX0057900	1.42598	2.49321	ppp6r2a	95.03	95.65	92.51	93.75	97.26	97.18	0	0	0	93.13	97.22	95.34	-4.09	-1.88	-2.21	58	ENSDARG00000045540
DreEX0016761	0.879976	2.17386	bcat1	91.29	93.81	90.15	90.36	93.29	96.58	0	0	0	90.255	94.935	92.55	-4.68	-2.385	-2.295	86	ENSDARG00000045568
DreEX0045638	0.693623	1.15346	mdm1	85.01	95.18	87.71	88.37	89.51	94.2	0	0	0	88.04	91.855	90.095	-3.815	-1.76	-2.055	69	ENSDARG00000045675
DreEX0057384	1.46122	0.851464	pphln1	96.46	96	95.79	94.48	93.03	95.19	0	0	0	95.135	94.11	96.23	1.025	2.12	-1.095	36	ENSDARG00000045692
DreEX0080035	2.06369	0.980652	tmtc2	87.11	87.96	86.5	90.74	93	90.5	0	0	0	88.62	91.75	87.535	-3.13	-4.215	1.085	82	ENSDARG00000045753
DreEX0052821	1.58235	1.03636	osgep	91.3	98.39	98.99	100	100	100	0	0	0	99.495	100	94.845	-0.505	-5.155	4.65	176	ENSDARG00000045846
DreEX0056199	0.851996	0.874064	plekha5	90.51	93.04	89.01	92.86	92.07	92.75	0	0	0	90.935	92.41	91.775	-1.475	-0.635	-0.84	125	ENSDARG00000045870
DreEX0079563	0.975647	0.922555	tmem181	92.94	96.69	92.41	93.31	90	93.1	0	0	0	92.86	91.55	94.815	1.31	3.265	-1.955	62	ENSDARG00000045910
DreEX0064872	1.07197	1.13688	sec24d	100	100	100	85.66	100	100	0	0	0	92.83	100	100	-7.17	0	-7.17	139	ENSDARG00000045946
DreEX0045798	0.740361	0.778341	med20	4.15	6.72	5.58	7.46	3.06	9.01	0	0	0	6.52	6.035	5.435	0.485	-0.6	1.085	159	ENSDARG00000046006
DreEX0020589	0.663934	0.580723	cecr1a	70.59	94.46	74.9	91.8	81.1	96.1	0	0	0	83.35	88.6	82.525	-5.25	-6.075	0.825	211	ENSDARG00000051746
DreEX0003711	0.784512	0.752091	DNAJA4	94.02	100	92.95	100	100	96.61	0	0	0	96.475	98.305	97.01	-1.83	-1.295	-0.535	101	ENSDARG00000051762
DreEX0059809	0.933862	1.00276	ptprz1a	71.61	70.29	52.07	70.31	68.36	73.81	0	0	0	61.19	71.085	70.95	-9.895	-0.135	-9.76	21	ENSDARG00000051814
DreEX0009821	1.00795	1.40494	aass	9.8	14.29	16.98	16.98	11.48	6.12	0	0	0	16.98	8.8	12.045	8.18	3.245	4.935	77	ENSDARG00000051816
DreEX0017395	0.854765	2.74305	brms1	93.26	97.4	100	100	95.24	94.74	0	0	0	100	94.99	95.33	5.01	0.34	4.67	80	ENSDARG00000051955
DreEX0046888	1.35098	0.925987	mmp15a	80	89.74	93.02	90.91	92.21	93.1	0	0	0	91.965	92.655	84.87	-0.69	-7.785	7.095	139	ENSDARG00000051962
DreEX0024358	0.885262	1.00359	crtc3	1.82	10.42	3.61	2.86	4.55	2.7	0	0	0	3.235	3.625	6.12	-0.39	2.495	-2.885	63	ENSDARG00000052114
DreEX0035010	1.01922	1.04668	gli3	96.49	95.29	100	96.15	94.81	95.79	0	0	0	98.075	95.3	95.89	2.775	0.59	2.185	106	ENSDARG00000052131
DreEX0053819	1.04614	1.38785	pbx4	37.22	36.66	37.34	39.05	36	36.06	0	0	0	38.195	36.03	36.94	2.165	0.91	1.255	102	ENSDARG00000052150
DreEX0002855	0.896508	0.677448	CLTB	72.31	69.81	93.1	77.36	90.32	60.87	0	0	0	85.23	75.595	71.06	9.635	-4.535	14.17	54	ENSDARG00000052368
DreEX0027850	0.63007	0.801728	dnmt3ba	37.84	49.61	46.18	44.41	40.59	50.29	0	0	0	45.295	45.44	43.725	-0.145	-1.715	1.57	69	ENSDARG00000052402
DreEX0027851	0.853233	1.01355	dnmt3ba	66.76	71.77	68.21	71	60.55	68.67	0	0	0	69.605	64.61	69.265	4.995	4.655	0.34	132	ENSDARG00000052402
DreEX0077120	0.644371	0.981028	taf1a	79.66	100	100	100	86.96	100	0	0	0	100	93.48	89.83	6.52	-3.65	10.17	116	ENSDARG00000052471
DreEX0014464	1.20408	4.42218	arhgef11	2.65	3.35	0.35	0	8.18	3.88	0	0	0	0.175	6.03	3	-5.855	-3.03	-2.825	33	ENSDARG00000052482
DreEX0053919	0.912653	2.50578	pcdh18b	96.81	94.41	91.14	91.77	94.43	94.65	0	0	0	91.455	94.54	95.61	-3.085	1.07	-4.155	56	ENSDARG00000052494
DreEX0032883	0.586285	0.682082	fkbp1b	75.64	86.67	79.37	85.94	73.86	87.78	0	0	0	82.655	80.82	81.155	1.835	0.335	1.5	48	ENSDARG00000052625
DreEX0065310	0.968033	1.22415	sept7b	5.4	3.23	4.48	3.76	5.09	5.44	0	0	0	4.12	5.265	4.315	-1.145	-0.95	-0.195	21	ENSDARG00000052673
DreEX0031640	1.38208	1.1001	fam172a	95.96	97.8	92.08	93.39	93.94	94.55	0	0	0	92.735	94.245	96.88	-1.51	2.635	-4.145	101	ENSDARG00000052697
DreEX0035088	1.4066	3.65032	glrba	7.69	3.5	2.19	2.56	14.78	9.49	0	0	0	2.375	12.135	5.595	-9.76	-6.54	-3.22	71	ENSDARG00000052782
DreEX0020205	0.842861	0.729381	cdc42ep3	62.96	66.93	62.01	72.37	70.31	49.2	0	0	0	67.19	59.755	64.945	7.435	5.19	2.245	79	ENSDARG00000052783
DreEX0086367	0.930679	0.864942	zfand3	4.19	5.09	4.61	5.76	5.3	4.8	0	0	0	5.185	5.05	4.64	0.135	-0.41	0.545	137	ENSDARG00000052833
DreEX0035521	1.74063	1.60107	golph3	97.54	96.94	97.55	96.81	94.88	95.98	0	0	0	97.18	95.43	97.24	1.75	1.81	-0.06	132	ENSDARG00000052851
DreEX0038476	1.08984	0.924777	htt	91.89	88.06	92.59	92.59	96.08	91.67	0	0	0	92.59	93.875	89.975	-1.285	-3.9	2.615	45	ENSDARG00000052866
DreEX0088214	0.897249	1.23801	znf532	37.31	46.15	51.22	50	43.48	41.82	0	0	0	50.61	42.65	41.73	7.96	-0.92	8.88	265	ENSDARG00000052894
DreEX0016232	0.837628	0.812469	atxn2	4.19	4.76	6.26	5.45	3.89	8.84	0	0	0	5.855	6.365	4.475	-0.51	-1.89	1.38	216	ENSDARG00000052897
DreEX0014280	0.888645	1.72156	arhgap23a	81.2	77.93	89.05	83.33	79.46	79.38	0	0	0	86.19	79.42	79.565	6.77	0.145	6.625	159	ENSDARG00000052950
DreEX0034050	0.898164	2.46242	gabrr2a	93.72	100	100	100	93.63	94.94	0	0	0	100	94.285	96.86	5.715	2.575	3.14	68	ENSDARG00000052982
DreEX0078576	1.29891	1.67301	thada	97.37	100	100	100	97.06	93.55	0	0	0	100	95.305	98.685	4.695	3.38	1.315	132	ENSDARG00000053082
DreEX0003483	0.934614	2.05656	DAB2	72.41	72.41	43.61	48.09	74.59	59.32	1	0	1	45.85	66.955	72.41	-21.105	5.455	-26.56	17	ENSDARG00000053091
DreEX0058595	0.938863	1.02436	prpf38b	12.03	13.27	14.69	11.91	11.88	12.03	0	0	0	13.3	11.955	12.65	1.345	0.695	0.65	119	ENSDARG00000053101
DreEX0020935	1.09149	2.78089	cep44	87.5	95.56	78.95	88.24	96.88	95.35	0	0	0	83.595	96.115	91.53	-12.52	-4.585	-7.935	147	ENSDARG00000053106
DreEX0020937	3.48276	1.10505	cep44	72.03	82.53	66.42	100	95.22	95.07	0	1	0	83.21	95.145	77.28	-11.935	-17.865	5.93	92	ENSDARG00000053106
DreEX0057348	1.47094	20.9972	ppfia4	96.52	97.58	47.42	35.9	100	100	1	0	1	41.66	100	97.05	-58.34	-2.95	-55.39	27	ENSDARG00000053205
DreEX0057349	0.778899	1.01908	ppfia4	97.84	88.66	96.14	96.66	97.66	95.81	0	0	0	96.4	96.735	93.25	-0.335	-3.485	3.15	93	ENSDARG00000053205
DreEX0086820	0.712863	0.781721	zgc:113372	38.3	47.76	46.26	33.13	49.58	41.31	0	0	0	39.695	45.445	43.03	-5.75	-2.415	-3.335	75	ENSDARG00000053263
DreEX0002881	0.637233	0.608569	CNTN3 (2 of 2)	100	83.53	100	78.02	100	83.33	0	0	0	89.01	91.665	91.765	-2.655	0.1	-2.755	151	ENSDARG00000053454
DreEX0004714	0.939832	0.760284	GK2	54.39	55.64	48.24	58.11	54.27	65.02	0	0	0	53.175	59.645	55.015	-6.47	-4.63	-1.84	87	ENSDARG00000053456
DreEX0056752	1.05623	0.79785	poglut1	84.62	84.21	75	100	90.24	85.71	0	0	0	87.5	87.975	84.415	-0.475	-3.56	3.085	91	ENSDARG00000053463
DreEX0036620	0.700655	0.638163	gtpbp1	98.83	96.41	98.67	95.02	99.43	94.22	0	0	0	96.845	96.825	97.62	0.02	0.795	-0.775	112	ENSDARG00000053467
DreEX0036622	1.41428	2.00959	gtpbp1	88.45	86.52	80.76	85.5	89.98	94.41	0	0	0	83.13	92.195	87.485	-9.065	-4.71	-4.355	39	ENSDARG00000053467
DreEX0076862	0.993659	0.892498	syne2b	89.79	87.54	83.6	90.32	87.13	88.04	0	0	0	86.96	87.585	88.665	-0.625	1.08	-1.705	69	ENSDARG00000053484
DreEX0032354	0.611518	1.41123	fbxo22	97.59	100	95.59	94.77	96.74	100	0	0	0	95.18	98.37	98.795	-3.19	0.425	-3.615	166	ENSDARG00000053505
DreEX0003923	0.911951	5.05072	EML5	14.15	24.21	4.06	1.58	22.73	21.54	1	0	1	2.82	22.135	19.18	-19.315	-2.955	-16.36	24	ENSDARG00000053517
DreEX0034843	0.863714	0.901884	ghrhrb	100	79.31	75.76	71.43	82.61	74.19	0	0	1	73.595	78.4	89.655	-4.805	11.255	-16.06	101	ENSDARG00000053708
DreEX0019662	0.966102	0.88623	ccdc88c	0	1.45	1.27	5.08	0	2.91	0	0	0	3.175	1.455	0.725	1.72	-0.73	2.45	500	ENSDARG00000053713
DreEX0037933	1.59443	3.64329	hnrnpc	2.42	5.4	0.31	2.33	6.88	6.8	0	0	0	1.32	6.84	3.91	-5.52	-2.93	-2.59	35	ENSDARG00000053810
DreEX0075104	1.93068	1.42627	srfa	94.74	92.16	78.95	96.3	100	100	0	0	0	87.625	100	93.45	-12.375	-6.55	-5.825	171	ENSDARG00000053918
DreEX0074997	0.740727	0.722721	sptbn2	27.5	13.53	25.06	13.19	22.79	17.5	0	0	0	19.125	20.145	20.515	-1.02	0.37	-1.39	102	ENSDARG00000053956
DreEX0065667	1.08911	1.68004	sfi1	94.87	90.24	92.5	87.65	95.88	94.87	0	0	0	90.075	95.375	92.555	-5.3	-2.82	-2.48	76	ENSDARG00000053992
DreEX0065669	2.96625	0.869247	sfi1	85.92	82.93	84.09	96.97	94.12	95.7	0	0	0	90.53	94.91	84.425	-4.38	-10.485	6.105	157	ENSDARG00000053992
DreEX0060222	0.87859	1.08307	rab24	93.51	98.16	90.6	96.39	96.36	96.81	0	0	0	93.495	96.585	95.835	-3.09	-0.75	-2.34	60	ENSDARG00000054032
DreEX0037226	0.667056	0.703542	hectd1	53.35	61.74	51.36	57.22	53.27	57.65	0	0	0	54.29	55.46	57.545	-1.17	2.085	-3.255	183	ENSDARG00000054213
DreEX0013795	0.995452	0.707619	ap4s1	91.94	92.75	98.23	95.71	92.19	98.33	0	0	0	96.97	95.26	92.345	1.71	-2.915	4.625	87	ENSDARG00000054220
DreEX0024167	1.05926	0.961971	crbn	91.61	90.29	89.9	92.17	82.99	90.21	0	0	0	91.035	86.6	90.95	4.435	4.35	0.085	132	ENSDARG00000054250
DreEX0074403	1.23419	0.912869	sobpa	78.42	78	82.78	83.81	84.24	80.27	0	0	0	83.295	82.255	78.21	1.04	-4.045	5.085	72	ENSDARG00000054253
DreEX0010657	0.75395	0.800698	acin1a	30.07	35.04	33.51	36.12	32.71	44.05	0	0	0	34.815	38.38	32.555	-3.565	-5.825	2.26	937	ENSDARG00000054290
DreEX0061700	0.975205	1.15774	rerglb	0	0	3.6	5.12	0	0	0	0	0	4.36	0	0	4.36	0	4.36	227	ENSDARG00000054324
DreEX0081291	0.609002	0.630524	trim66	98.72	91.21	100	87.2	97.47	90.37	0	0	0	93.6	93.92	94.965	-0.32	1.045	-1.365	207	ENSDARG00000054332
DreEX0081292	0.993061	1.67311	trim66	100	97.4	92.08	95.51	97.7	97.47	0	0	0	93.795	97.585	98.7	-3.79	1.115	-4.905	279	ENSDARG00000054332
DreEX0073281	0.915482	0.966757	slc7a6	94.2	100	100	100	100	100	0	0	0	100	100	97.1	0	-2.9	2.9	548	ENSDARG00000054423
DreEX0019228	1.69474	1.13428	cbx1b	33.82	33.12	32.96	31.84	31.21	31.48	0	0	0	32.4	31.345	33.47	1.055	2.125	-1.07	95	ENSDARG00000054442
DreEX0022141	0.761875	0.799958	clip3	100	89.44	100	88.02	100	87.2	0	0	0	94.01	93.6	94.72	0.41	1.12	-0.71	162	ENSDARG00000054456
DreEX0078928	1.59865	0.679588	tinf2	100	100	89.66	96.15	84.62	96.61	0	0	0	92.905	90.615	100	2.29	9.385	-7.095	59	ENSDARG00000054473
DreEX0014085	0.938064	0.898907	araf	32.71	19.86	27.07	20.65	21.07	21.27	0	0	0	23.86	21.17	26.285	2.69	5.115	-2.425	25	ENSDARG00000054533
DreEX0033444	0.97852	1.00709	fras1	100	100	93.75	100	100	100	0	0	0	96.875	100	100	-3.125	0	-3.125	141	ENSDARG00000054619
DreEX0006605	0.711348	0.930163	PDE4DIP	96.69	92.08	95.2	95.04	96.8	83.87	0	0	0	95.12	90.335	94.385	4.785	4.05	0.735	54	ENSDARG00000054723
DreEX0006607	0.912903	0.769021	PDE4DIP	52.28	56.4	47.55	43.2	42.86	54.24	0	0	0	45.375	48.55	54.34	-3.175	5.79	-8.965	129	ENSDARG00000054723
DreEX0083213	0.87415	1.28602	uggt1	21.55	0	12.83	0	22.74	17.08	0	0	0	6.415	19.91	10.775	-13.495	-9.135	-4.36	24	ENSDARG00000054746
DreEX0025062	0.624158	0.681556	cuedc1b	94.79	98.83	97.55	100	98.86	96.36	0	0	0	98.775	97.61	96.81	1.165	-0.8	1.965	69	ENSDARG00000054748
DreEX0056763	1.60862	1.75699	pogza	92.08	88.89	100	100	95	95.92	0	0	0	100	95.46	90.485	4.54	-4.975	9.515	77	ENSDARG00000054778
DreEX0061745	0.858959	1.24606	rfc1	100	94.67	96.92	100	96.6	92.45	0	0	0	98.46	94.525	97.335	3.935	2.81	1.125	67	ENSDARG00000054799
DreEX0007164	0.887519	0.77087	PTP4A3 (2 of 2)	6.93	9.63	5.81	14.29	8.98	6.31	0	0	0	10.05	7.645	8.28	2.405	0.635	1.77	46	ENSDARG00000054814
DreEX0013923	1.35402	10.0687	aplp2	83.28	82.01	67.52	67.26	84.38	85.03	1	0	1	67.39	84.705	82.645	-17.315	-2.06	-15.255	36	ENSDARG00000054864
DreEX0013924	0.764501	1.19794	aplp2	27.24	30.54	27.04	26.11	27.37	32.42	0	0	0	26.575	29.895	28.89	-3.32	-1.005	-2.315	168	ENSDARG00000054864
DreEX0037539	0.756775	0.601972	hibch	97.8	96.83	94.39	100	100	93.41	0	0	0	97.195	96.705	97.315	0.49	0.61	-0.12	53	ENSDARG00000054867
DreEX0047703	1.94676	4.92997	mta3	31.83	37.54	13.01	4.59	49.89	43.48	1	0	1	8.8	46.685	34.685	-37.885	-12	-25.885	20	ENSDARG00000054903
DreEX0086642	0.997256	0.780849	zgc:110540	100	100	100	90.48	100	96.67	0	0	0	95.24	98.335	100	-3.095	1.665	-4.76	116	ENSDARG00000054929
DreEX0029041	0.990084	1.01158	eef2kmt	100	100	100	100	100	93.33	0	0	0	100	96.665	100	3.335	3.335	0	102	ENSDARG00000054950
DreEX0040412	1.26654	0.862385	itsn2b	60.34	61.63	76.86	73.33	63.91	74.67	0	0	0	75.095	69.29	60.985	5.805	-8.305	14.11	140	ENSDARG00000054973
DreEX0040414	1.09183	0.862299	itsn2b	100	100	100	93.75	100	98.31	0	0	0	96.875	99.155	100	-2.28	0.845	-3.125	64	ENSDARG00000054973
DreEX0057079	0.70522	0.68865	pomt2	84.42	100	87.59	100	93.55	100	0	0	0	93.795	96.775	92.21	-2.98	-4.565	1.585	160	ENSDARG00000055027
DreEX0026552	2.28671	2.72903	depdc7	92.31	79.31	88.89	87.88	100	100	0	0	0	88.385	100	85.81	-11.615	-14.19	2.575	193	ENSDARG00000055043
DreEX0026553	0.97769	1.01653	depdc7	92.86	94.59	100	100	92.31	100	0	0	0	100	96.155	93.725	3.845	-2.43	6.275	79	ENSDARG00000055043
DreEX0044539	0.631064	1.78079	map2	93.44	96.11	86.21	90.72	92.96	95.12	0	0	0	88.465	94.04	94.775	-5.575	0.735	-6.31	57	ENSDARG00000055052
DreEX0044540	0.876557	0.647164	map2	17.45	18.06	16.11	19.52	15.53	19.02	0	0	0	17.815	17.275	17.755	0.54	0.48	0.06	93	ENSDARG00000055052
DreEX0016821	0.623868	0.637936	bcl9l	88.24	95.7	94.53	91.25	91.28	96.48	0	0	0	92.89	93.88	91.97	-0.99	-1.91	0.92	65	ENSDARG00000055054
DreEX0086286	2.5337	3.8446	zdhhc20a	26.45	26.59	17.26	9.26	41.31	38.98	1	0	0	13.26	40.145	26.52	-26.885	-13.625	-13.26	36	ENSDARG00000055066
DreEX0076640	1.15059	1.49742	svila	12.82	6.06	5	9.09	14.29	17.24	0	0	0	7.045	15.765	9.44	-8.72	-6.325	-2.395	96	ENSDARG00000055075
DreEX0031685	0.863649	0.653747	fam184b	96.91	97.3	96.26	91.86	94.29	97.63	0	0	0	94.06	95.96	97.105	-1.9	1.145	-3.045	180	ENSDARG00000055099
DreEX0019816	1.59742	1.15278	ccnl1a	42.97	44.34	48.05	55.23	45.84	47.15	0	0	0	51.64	46.495	43.655	5.145	-2.84	7.985	155	ENSDARG00000055124
DreEX0087857	1.38043	0.854766	zhx2	94.06	93.92	94.69	91.57	92.31	88.84	0	0	0	93.13	90.575	93.99	2.555	3.415	-0.86	101	ENSDARG00000055162
DreEX0072042	2.39295	1.30899	slc17a5	95.74	98.52	92.68	92.11	90.59	84.96	0	0	0	92.395	87.775	97.13	4.62	9.355	-4.735	188	ENSDARG00000055190
DreEX0028482	0.714999	0.78094	dtnbp1b	94.76	97.48	98.9	98.3	100	95.97	0	0	0	98.6	97.985	96.12	0.615	-1.865	2.48	135	ENSDARG00000055206
DreEX0010405	0.989885	0.87584	ablim2	84.45	89.6	86.58	80.3	84.87	83.4	0	0	0	83.44	84.135	87.025	-0.695	2.89	-3.585	33	ENSDARG00000055223
[truncated: 7,448 more rows]

## Sheet: Fig8 DEG Treatments
GROUP	ENSEMBL	logFC	P.Value	adj.P.Val	Gene_name
[truncated: 7,621 more rows]
